# Supplementary material for: Linkage disequilibrium and population structure in a core collection of Brassica napus (L.)
Source: PLoS One. 2022 Mar 1;17(3):e0250310. doi: 10.1371/journal.pone.0250310 (PMC8887726; doi:10.1371/journal.pone.0250310)
Supplement: S1 Table — (XLSX) [file pone.0250310.s001.xlsx]

## Sheet: Sheet1
Genotype	Cluster	K1	K2	K3	Subpopulation	Name	Type	PI number	Country of Origin/Collection
N_1	3	0.16	0.0599	0.7801	P1	Abilene	Winter	#N/A	USA
N_10	3	0.021	0	0.979	P1	ARC 97019	Winter	#N/A	USA
N_100	1	0.9699	0	0.0301	P3	Galant	Spring	#N/A	USA
N_101	1	0.8168	0.0031	0.1801	P3	Galaxy	Spring	Ames 15938	Sweden
N_102	3	0.001	0.001	0.998	P1	Galileo	Winter	#N/A	Canada
N_103	3	0	0.3029	0.6971	P1	Gebr Dippes	Winter	PI 469802	South Korea
N_104	1	0.98	0.001	0.019	P3	Gido	Spring	PI 458946	Germany
N_105	3	0.27	0.001	0.729	P2	Girita	Semi-winter	PI 458947	Germany
N_106	1	0.9708	0.0042	0.025	P3	Gisora	Spring	PI 458948	Germany
N_107	3	0	0	1	P1	GK Savaria	Winter	PI 531279	Hungary
N_108	3	0.062	0	0.938	P1	Glacier	Winter	PI 601260	Sweden
N_109	1	0.86	0.004	0.136	P3	Global	Spring	PI 601200	Sweden
N_11	3	0.0339	0.0232	0.9429	P1	ARC-2180-1	Winter	#N/A	USA
N_110	1	0.9478	0.032	0.0202	P3	Golden	Spring	PI 649126	Canada
N_111	2	0.0183	0.9775	0.0042	P5	Golden Neckless	Rutabaga	NSL 31348	USA
N_112	1	0.7777	0.0023	0.22	P3	Gora	Spring	PI 458949	Germany
N_113	3	0.001	0	0.999	P1	Goya	Winter	#N/A	Canada
N_114	2	0.0763	0.8895	0.0342	P5	Gry	Rutabaga	PI 443015	Norway
N_115	1	0.773	0.058	0.169	P3	Gulle	Spring	PI 458936	Sweden
N_116	1	0.8172	0.0139	0.1689	P3	Gullivar	Spring	PI 458937	Sweden
N_117	3	0.305	0.012	0.683	P2	Gylle	Semi-winter	PI 469812	South Korea
N_118	1	0.849	0.056	0.095	P2	Helga	Semi-winter	PI 649136	Germany
N_119	1	0.962	0.038	0	P4	Hi-Q	Spring	#N/A	Canada
N_12	2	0.4	0.598	0.002	P2	Armander	Semi-winter		South Korea
N_120	3	0.0219	0.2196	0.7585	P1	HOBSON	Winter		UK
N_121	3	0.4729	0.03	0.497	P1	Host rape regel	Winter	PI 469817	South Korea
N_122	3	0.023	0.3326	0.6444	P1	Hwa 318	Winter	PI 469818	South Korea
N_123	3	0.015	0	0.985	P1	Ibiza	Winter	#N/A	Canada
N_124	1	0.6641	0.0199	0.316	P3	INRA-R-2000	Spring	#N/A	France
N_125	1	0.9628	0.0124	0.0248	P3	IR-2	Spring	PI 531280	Hungary
N_126	2	0	1	0	P2	Isek urodane	Semi-winter		South Korea
N_127	3	0	0.332	0.668	P1	Iwao natane	Winter	PI 469820	South Korea
N_128	2	0.001	0.6659	0.3331	P1	Iwashiro-natane	Winter	PI 469822	South Korea
N_129	3	0.137	0.3591	0.5039	P1	Iwawoochi	Winter	PI 469823	South Korea
N_13	3	0.034	0.2819	0.6841	P1	Aroor	Winter	PI 458918	France
N_130	1	0.9551	0.0289	0.016	P3	Janetzkis	Spring	PI 469826	South Korea
N_131	3	0.1799	0.051	0.7691	P1	Janpol	Winter	PI 535855	Poland
N_132	3	0.3008	0.001	0.6982	P1	Jantar	Winter	PI 535873	Poland
N_133	3	0.34	0.0479	0.6121	P3	Jasna	Spring	#N/A	Serbia
N_134	3	0.36	0.0879	0.5521	P1	Jet Neuf	Winter	Ames 6073, PI 458967, PI 649127	Canada
N_135	3	0.017	0.089	0.894	P1	Jupiter	Winter	Ames 6100	USA
N_136	1	0.9839	0.0034	0.0127	P4	Kanada	Spring	#N/A	Poland
N_137	2	0	0.9399	0.0601	P1	Karafuto	Winter	PI 469829	South Korea
N_138	2	0	0.5012	0.4988	P1	Kasuya	Winter	PI 469830	South Korea
N_139	3	0	0.4649	0.5351	P1	Kasuyashu	Winter	PI 469831	South Korea
N_14	3	0.155	0	0.845	P1	Arwin	Winter	#N/A	Germany
N_140	1	0.7288	0.0088	0.2624	P4	Klinki	Spring	PI 469840	South Korea
N_141	3	0.108	0	0.892	P1	Korina	Winter	PI 535856	Germany
N_142	1	0.982	0	0.018	P3	Kosa	Spring	PI 458951	Germany
N_143	2	0.2227	0.7439	0.0334	P3	Koubun	Spring	PI 469841	South Korea
N_144	1	0.96	0.002	0.038	P3	Kovalevskjj	Spring	PI 633132	Ukraine
N_145	1	0.774	0.0019	0.2241	P4	Kraphhauser	Spring	PI 469842	South Korea
N_146	3	0.092	0.0359	0.8721	P1	Krasnodarskii	Winter	PI 633129	Russian Federation
N_147	2	0.1569	0.6498	0.1933	P3	Kritmar rape	Spring	PI 469843	South Korea
N_148	3	0.1039	0.001	0.8951	P1	KS3579	Winter	PI 594321	USA
N_149	2	0.287	0.5742	0.1388	P1	Kuju	Winter	PI 469845	South Korea
N_15	3	0	0.4804	0.5196	P2	Asahi natane	Semi-winter	#N/A	Japan
N_150	2	0.364	0.494	0.1421	P1	Kutkowski	Winter	PI 469882	South Korea
N_151	3	0.022	0	0.978	P1	Ladoga	Winter	#N/A	Canada
N_152	1	0.6178	0.0457	0.3365	P3	Laura	Spring	PI 458952	Germany
N_153	2	0.004	0.995	0.001	P5	Laurentian	Rutabaga	PI 279805	Canada
N_154	1	0.998	0	0.002	P3	Legend	Spring	PI 633118	Sweden
N_155	3	0	0.0041	0.9959	P1	Lembkes	Winter	PI 469883	South Korea
N_156	3	0.339	0.0051	0.6559	P1	Lesira	Winter	PI 409023	Germany
N_157	3	0.048	0.001	0.951	P1	Lester	Winter	PI 535857	Germany
N_158	3	0	0.001	0.999	P1	Librador	Winter	PI 531281	Germany
N_159	1	0.761	0.002	0.237	P2	Lieikoposki	Semi-winter	PI 469887	South Korea
N_16	3	0.428	0.043	0.529	P3	Aviso	Spring	#N/A	Canada
N_160	1	0.5349	0.3287	0.1364	P3	Lifura	Spring	PI 469888	South Korea
N_161	3	0.0236	0.0551	0.9213	P1	Lindora-00	Winter	PI 601282	Germany
N_162	3	0.037	0.0097	0.9533	P1	Lindore	Winter	PI 531282	Germany
N_163	3	0.0001	0	0.9999	P1	Linglandor	Winter	PI 531283	Germany
N_164	3	0.1102	0.2418	0.648	P1	Linus	Winter	PI 469889	South Korea
N_165	3	0.2318	0.0036	0.7646	P1	Lirabon-00	Winter	#N/A	Germany
N_166	3	0.1341	0.0268	0.8391	P1	Lirabou	Winter	PI 535858	Germany
N_167	3	0.11	0.002	0.888	P1	Liradonne	Winter	PI 601280	Germany
N_168	3	0.002	0	0.998	P1	Lirakotta	Winter	PI 535859	Germany
N_169	3	0.128	0.001	0.871	P1	Lirama	Winter	PI 535860	Germany
N_17	2	0.0521	0.5188	0.4291	P2	Azuma	Semi-winter	PI 469730	South Korea
N_170	3	0.034	0	0.966	P1	Liratrop	Winter	PI 531284	Germany
N_171	3	0.1649	0.0051	0.83	P1	Liropa	Winter	PI 531285, PI 535876	Germany
N_172	1	0.9666	0.0012	0.0322	P2	Lisora	Semi-winter	PI 458953	Germany
N_173	2	0.1261	0.8739	0	P5	Long island	Rutabaga	NSL 80283	USA
N_174	3	0.0146	0.008	0.9774	P1	Lorenze	Winter	#N/A	Canada
N_175	1	0.6226	0.003	0.3744	P1	Luna	Winter	PI 458954	Germany
N_176	2	0.053	0.9275	0.0195	P5	Macomber	Rutabaga	NSL 44750	USA
N_177	2	0.001	0.999	0	P5	Magres	Rutabaga	PI 649146	USA
N_178	1	0.437	0.1889	0.374	P2	Major	Semi-winter	PI 469891	France
N_179	1	0.819	0.0769	0.1041	P2	Mali	Semi-winter	PI 469894	South Korea
N_18	2	0.1712	0.6846	0.1441	P2	Azumasho	Semi-winter	PI 469734	South Korea
N_180	3	0.2808	0.0008	0.7184	P1	Mar 160059	Winter	PI 633121	Poland
N_181	3	0	0.0546	0.9454	P1	Marcus	Winter	PI 469897	South Korea
N_182	3	0.0328	0	0.9672	P1	Marinus	Winter	PI 531286, PI 535861	Germany
N_183	1	0.998	0.001	0.001	P3	Mar'janovskij	Spring	PI 633125	Ukraine
N_184	2	0.4389	0.5589	0.0022	P2	Matador	Semi-winter	PI 469899	South Korea
N_185	1	0.8763	0.1078	0.0159	P3	Mazowiecki	Spring	#N/A	Poland
N_186	3	0.019	0.034	0.947	P1	Mendel	Winter		Germany
N_187	1	0.98	0.018	0.002	P3	Midas	Spring	PI 431571	Canada
N_188	2	0.3177	0.602	0.0803	P3	Miekuro Dane	Spring	PI 469901	South Korea
N_189	2	0.0001	0.9979	0.002	P1	Mihonatane	Winter	PI 469903	South Korea
N_19	3	0.0029	0.2085	0.7886	P1	Baraska	Winter	PI 649137	Germany
N_190	2	0	0.8861	0.1139	P1	Mijagi bansai	Winter	PI 469904	South Korea
N_191	3	0.1817	0.1972	0.6211	P2	Miochowski	Semi-winter	PI 469902	France
N_192	3	0.0338	0.0002	0.966	P1	Mirander	Winter	PI 535862	Germany
N_193	1	0.8899	0.1072	0.0029	P2	Mlochowski	Semi-winter	PI 535848	Poland
N_194	1	0.558	0.1951	0.2469	P1	MR 1	Winter	PI 469938	South Korea
N_195	1	0.9018	0.0753	0.0229	P1	Mu.che!	Winter	PI 469939	South Korea
N_196	3	0	0.3014	0.6986	P1	Mulchower	Winter	PI 469892	South Korea
N_197	1	0.6424	0.3565	0.001	P3	Mura yamasho	Spring	PI 469941	South Korea
N_198	2	0.085	0.821	0.094	P2	Murame nadame	Semi-winter	PI 469940	South Korea
N_199	1	0.5632	0.342	0.0948	P2	Mutsumi	Semi-winter	PI 469942	Japan
N_2	2	0.0244	0.9746	0.001	P5	Albergur	Rutabaga	NSL 9360	USA
N_20	3	0.0149	0.002	0.9831	P1	Barkant	Winter	PI 531274	Netherlands
N_200	2	0	0.5665	0.4335	P2	N001-28-246-5-4	Semi-winter	PI 469943	South Korea
N_201	2	0.082	0.7321	0.1859	P2	Nabo	Semi-winter	PI 469944	South Korea
N_202	1	0.772	0.052	0.176	P4	NDC-A14026	Spring	DH010	USA
N_203	1	0.633	0.003	0.364	P4	NDC-A14032	Spring	DH067	USA
N_204	1	0.5997	0.001	0.3993	P4	NDC-A14033	Spring	A07-25NR (M)	USA
N_205	1	0.8028	0.0731	0.1241	P4	NDC-A14035	Spring	(VisxKan)	USA
N_206	1	0.7501	0	0.2499	P4	NDC-A14036	Spring	(KanxVis)	USA
N_207	1	0.6129	0.0094	0.3777	P4	NDC-A14045	Spring	Regentx Lagoda	USA
N_208	1	0.8914	0.001	0.1076	P4	NDC-A14046	Spring	Regent x Lagoda	USA
N_209	1	0.642	0.003	0.355	P4	NDC-A14050	Spring	Regent x Lagoda	USA
N_21	3	0.0841	0.272	0.6439	P1	Barnapoli	Winter	PI 649139	Germany
N_210	1	0.729	0.001	0.27	P4	NDC-A14055	Spring	Kan x Fashion	USA
N_211	1	0.7564	0.0774	0.1662	P4	NDC-A14056	Spring	Fashion x Kan	USA
N_212	1	0.6316	0.0044	0.364	P4	NDC-E12009	Spring	16-1013 (DL Seeds-8)	USA
N_213	1	0.628	0.002	0.37	P4	NDC-E12023	Spring	VisionXKanda	USA
N_214	1	0.587	0.0001	0.4129	P4	NDC-E12025	Spring	(VisxKan)X11-1977	USA
N_215	1	0.7429	0.0009	0.2562	P4	NDC-E12027	Spring	(VisxKan)X11-1977	USA
N_216	1	0.814	0	0.186	P4	NDC-E12044	Spring	VisionXKanda	USA
N_217	1	0.8049	0.0001	0.195	P4	NDC-E12079	Spring	Cometx BC-31	USA
N_218	1	0.779	0.047	0.174	P4	NDC-E12081	Spring	A04-74NAx Comet	USA
N_219	1	0.6188	0.0265	0.3547	P4	NDC-E12086	Spring	KandaXFavorite	USA
N_22	1	0.381	0.3742	0.2447	P1	Barplina	Winter	PI 469736	South Korea
N_220	1	0.8715	0.015	0.1135	P4	NDC-E12119	Spring	FavoriteXKanda	USA
N_221	3	0.46	0.001	0.539	P4	NDC-E12120	Spring	KandaXFavorite	USA
N_222	1	0.7762	0	0.2238	P4	NDC-E12121	Spring	KandaXFavorite	USA
N_223	3	0.499	0.001	0.5	P4	NDC-E12131	Spring	KandaXFavorite	USA
N_224	1	0.6684	0.001	0.3306	P4	NDC-E12133	Spring	FavoriteXKanda	USA
N_225	1	0.928	0	0.072	P4	NDC-E13193	Spring	F2 FavoritexKanda	USA
N_226	1	0.7351	0.0069	0.258	P4	NDC-E13279	Spring		USA
N_227	1	0.6592	0.001	0.3398	P4	NDC-E13285	Spring		USA
N_228	1	0.6702	0.0251	0.3047	P4	NDC-E15031	Spring	1 RA-1577 WS BC	USA
N_229	1	0.6196	0.0912	0.2892	P4	NDC-E15146	Spring	1 RA-1755 RUT	USA
N_23	3	0.216	0.0254	0.7586	P1	Beryl	Winter	PI 535851	Poland
N_230	1	0.5949	0.002	0.4031	P4	NDC-E15174	Spring	1 RA-1761 RUT	USA
N_231	1	0.5819	0.014	0.4041	P4	NDC-E15200	Spring	1 RA-1767 RUT	USA
N_232	1	0.5531	0.002	0.4449	P4	NDC-E15234	Spring	1 RA-1774 RUT	USA
N_233	1	0.7928	0.0433	0.1639	P4	NDC-E15294	Spring	(VisxKan)X11-1977	USA
N_234	1	0.7915	0.026	0.1825	P4	NDC-E16015	Spring	(Vision x Kanada) x (Vision x Kanada)	USA
N_235	1	0.927	0.0314	0.0416	P4	NDC-E16053	Spring	(Vision x Kanada) x (Vision x Kanada)	USA
N_236	1	0.5474	0.0001	0.4525	P4	NDC-E16152	Spring	(Vision x Kanada) x [N12-989 (Kanada x Fashion)]	USA
N_237	3	0.413	0	0.587	P4	NDC-E16169	Spring	(Vision x Kanada) x (Vision x Kanada)	USA
N_238	1	0.6417	0.002	0.3563	P4	NDC-E16198	Spring	(Vision x Kanada) x [N12-989 (Kanada x Fashion)]	USA
N_239	3	0.457	0.0009	0.5421	P4	NDC-E17132	Spring	(NDSU9-1013 x ((KanxVis)] x (Winxsp-field)	USA
N_24	3	0	0	1	P1	Bienvenu	Winter	Ames 15654	USA
N_240	1	0.9699	0.025	0.0051	P4	NDSU01104	Spring	A01-104NA	USA
N_241	1	0.9547	0.025	0.0203	P4	NDSU0417	Spring	A05-17NI	USA
N_242	1	0.9991	0.0009	0	P4	NDSU0472	Spring	A04-72NA	USA
N_243	1	0.885	0.0948	0.0202	P4	NDSU0473	Spring	A04-73NA	USA
N_244	1	0.9971	0.0029	0	P4	NDSU0474	Spring	A04-74NA	USA
N_245	1	0.891	0.0803	0.0287	P4	NDSU0475	Spring	A04-75NA	USA
N_246	1	0.999	0	0.001	P4	NDSU0521	Spring	A05-21NA	USA
N_247	1	0.9959	0.0041	0	P4	NDSU0522	Spring	A05-22NA	USA
N_248	1	0.991	0.008	0.001	P4	NDSU0619	Spring	A06-19NA	USA
N_249	1	0.9976	0.0011	0.0013	P4	NDSU0620	Spring	A06-20NA	USA
N_25	3	0.026	0.002	0.972	P1	Billy	Winter	#N/A	Sweden
N_250	1	0.8961	0.001	0.1029	P4	NDSU0726	Spring	A07-26NR	USA
N_251	1	0.9153	0.0297	0.055	P4	NDSU0728	Spring	A07-28NA	USA
N_252	1	0.7032	0.0349	0.2619	P4	NDSU0729	Spring	A07-29NI	USA
N_253	1	0.7021	0.003	0.2949	P4	NDSU10999	Spring	A-10-999	USA
N_254	1	0.5914	0.0494	0.3592	P4	NDSU12989	Spring	A-12-989	USA
N_255	1	0.701	0.001	0.298	P4	NDSU151000	Spring	A-15-1000	USA
N_256	1	0.6648	0.001	0.3342	P4	NDSU15989	Spring	A-15-989	USA
N_257	1	0.8261	0.0101	0.1638	P4	NDSU161013	Spring	A-16-1013	USA
N_258	1	0.7919	0.003	0.2051	P4	NDSU31001	Spring	A-3-1001	USA
N_259	1	0.7827	0.0003	0.217	P4	NDSU31011	Spring	A-3-1011	USA
N_26	1	0.9939	0.0031	0.003	P3	Bingo	Spring	PI 546468	USA
N_260	1	0.762	0.001	0.237	P4	NDSU41000	Spring	A-4-1000	USA
N_261	1	0.903	0.001	0.096	P4	NDSU7997	Spring	A-7-997	USA
N_262	1	0.7852	0.0051	0.2097	P4	NDSU81000	Spring	A-8-1000	USA
N_263	1	0.7882	0.001	0.2108	P4	NDSU91013	Spring	A-9-1013	USA
N_264	3	0.0019	0.1045	0.8936	P1	Nemercanskjj 2268	Winter	PI 633128	Ukraine
N_265	1	0.561	0.1194	0.3196	P1	Niedera-rubacher	Winter	PI 469945	South Korea
N_266	1	0.9689	0.0064	0.0247	P2	Nilla 1022	Semi-winter	PI 469947	South Korea
N_267	1	0.9571	0.03	0.0129	P2	Nilla glossy	Semi-winter	PI 469946	South Korea
N_270	2	0.2189	0.7751	0.006	P3	NU 41737	Spring	PI 649135	Turkey
N_271	1	0.7099	0.0068	0.2833	P3	NU 51084	Spring	PI 633124	Sweden
N_272	3	0.3668	0.0077	0.6255	P2	Nugget	Semi-winter	PI 469999	South Korea
N_273	2	0.2078	0.6643	0.1279	P2	NY-10	Semi-winter	#N/A	China
N_274	2	0.2378	0.4741	0.288	P2	NY-12	Semi-winter	China	China
N_275	2	0.2424	0.5013	0.2563	P2	NY-20	Semi-winter	#N/A	China
N_276	1	0.4872	0.4498	0.063	P2	NY-7	Semi-winter	#N/A	China
N_277	1	0.5161	0.4072	0.0767	P2	NY-8	Semi-winter	#N/A	China
N_278	1	0.9227	0.0253	0.052	P2	O 84	Semi-winter	PI 478340	China
N_279	3	0.2369	0.0089	0.7542	P2	Oleifera	Semi-winter	PI 470000	South Korea
N_28	1	0.9048	0.002	0.0932	P3	BO-63	Spring	Ames 15651	Canada
N_280	2	0.2424	0.7527	0.0049	P3	Oro	Spring	PI 458930	Canada
N_281	3	0.4254	0.0331	0.5414	P3	Orpal	Spring	PI 458968	France
N_282	3	0.0529	0.0062	0.9409	P1	Panter	Winter	PI 470002	Germany
N_283	1	0.9276	0.071	0.0014	P4	Peace	Spring	#N/A	Canada
N_284	2	0.1401	0.7652	0.0946	P1	Per	Winter	PI 649128, Ames 26657	Sweden
N_285	1	0.6196	0.1038	0.2765	P2	Petanova-lihonova	Semi-winter	PI 470003	South Korea
N_286	2	0.157	0.842	0.001	P5	Pike	Rutabaga	G 30835	Canada
N_287	2	0	1	0	P1	Polnoslaski	Winter	PI 470008	South Korea
N_288	1	0.998	0	0.002	P4	Polo canola	Spring	Ames 26635	USA
N_289	1	0.984	0.001	0.015	P4	Premier	Spring	PI 639274	USA
N_29	3	0.132	0.001	0.867	P1	Bolko	Winter	PI 633120	Poland
N_290	3	0.002	0.4326	0.5654	P2	Primer	Semi-winter		France
N_291	1	0.8779	0.0159	0.1062	P4	Printol	Spring	PI 552810	USA
N_292	1	1	0	0	P3	Prota	Spring	PI 458955	Germany
N_293	1	0.9179	0.0802	0.0019	P4	Q2	Spring	#N/A	Canada
N_294	3	0.019	0	0.981	P1	Quinta	Winter	PI 535864	Germany
N_295	3	0.001	0.0044	0.9946	P1	R. Creaus	Winter	PI 470010	South Korea
N_296	1	0.6629	0.001	0.3361	P3	R2000	Spring		Franch
N_297	3	0.001	0.0129	0.9861	P1	Rafal	Winter	PI 458970	France
N_298	3	0.34	0.1731	0.487	P1	Ramses	Winter	PI 470012	South Korea
N_299	3	0.3434	0.0511	0.6055	P2	Rang	Semi-winter	PI 470013	South Korea
N_30	3	0.0037	0.2439	0.7524	P1	BRA 1168/85	Winter	PI 531275	Italy
N_300	3	0	0.2098	0.7902	P1	Rapifera	Winter	PI 470015	South Korea
N_301	3	0.091	0	0.909	P1	Rapora	Winter	PI 409024	Germany
N_302	1	0.9089	0.001	0.0901	P3	Ratnik	Spring	#N/A	Serbia
N_303	1	0.5119	0.0078	0.4803	P2	Rebel	Semi-winter	PI 540457	USA
N_304	3	0	0.001	0.999	P1	Regal	Winter	PI 470019	South Korea
N_305	1	1	0	0	P3	Regent	Spring	PI 431572	Canada
N_306	1	0.8819	0.0487	0.0694	P3	Regina II	Spring	Ames 1669	Canada
N_307	1	0.999	0.001	0	P4	Reston	Spring	PI 649152	USA
N_308	1	0.933	0.001	0.066	P3	Rico	Spring	PI 458956	Germany
N_309	3	0.001	0.001	0.998	P1	Ridana	Winter	PI 535865	Germany
N_31	3	0.0978	0.1172	0.7849	P1	Bridger	Winter	PI 509073	USA
N_310	3	0.0146	0.008	0.9774	P1	Riley	Winter		USA
N_311	3	0.4839	0.0284	0.4877	P3	Romeo	Spring	PI 458971	France
N_312	3	0.041	0	0.959	P1	Rubin	Winter	PI 535877	Germany
N_313	2	0.0071	0.9909	0.002	P5	Ruby	Rutabaga	PI 649142	USA
N_315	1	0.5559	0.4193	0.0248	P3	Russia 5	Spring	PI 470021	Russian Federation
N_316	2	0.001	0.998	0.001	P5	RUTA Otofte	Rutabaga	PI 649147	USA
N_317	1	0.815	0.036	0.149	P3	S.V. Gulle	Spring	PI 470032	South Korea
N_318	3	0	0.003	0.997	P1	Salamander	Winter	PI 470023	South Korea
N_319	3	0.0903	0	0.9097	P1	Santana	Winter	PI 531287	Germany
N_320	2	0	0.84	0.16	P1	Scherwitz	Winter	PI 470025	South Korea
N_321	2	0	0.9861	0.0139	P2	Sei yoshu	Semi-winter	PI 470026	South Korea
N_322	1	0.9991	0	0.0009	P3	Seoul	Spring	PI 537090	South Korea
N_323	3	0.4174	0.0431	0.5395	P2	Sera	Semi-winter	PI 458957	Germany
N_324	2	0.001	0.8432	0.1558	P2	Shang you	Semi-winter	PI 391553	China
N_325	2	0.372	0.3721	0.2559	P1	Siberian	Winter	Ames 26626	USA
N_326	3	0.1379	0.001	0.8611	P1	Silesia	Winter	PI 535866	Czech Republic
N_327	1	0.9771	0.022	0.0009	P4	Silex	Spring	#N/A	Canada
N_328	3	0	0.029	0.971	P1	Skrzeszowicki	Winter	PI 311732, PI 535849	Poland
N_329	3	0.4112	0.0131	0.5756	P1	Start	Winter	PI 535878	Poland
N_33	1	0.8118	0.0648	0.1234	P3	Brio	Spring	PI 458919	France
N_330	3	0.0719	0.0123	0.9158	P1	Status	Winter	PI 535868	Sweden
N_331	2	0.056	0.9397	0.0043	P5	Strafford	Rutabaga	NSL 6461	USA
N_332	2	0.001	0.793	0.206	P2	Su weon chag	Semi-winter	PI 470031	South Korea
N_333	3	0.1017	0.0104	0.8879	P1	Sumner	Winter	PI 634754	USA
N_334	1	0.9679	0	0.0321	P4	Sunrise	Spring	PI 597352	USA
N_335	3	0.3679	0.0039	0.6282	P3	Sval of Gullen	Spring	PI 470033	South Korea
N_336	3	0.4159	0.0031	0.581	P1	Svaloefs Karab	Winter	PI 535869	Sweden
N_337	3	0.0009	0.048	0.9511	P1	Svalof Victoria	Winter	#N/A	South Korea
N_338	3	0.0372	0.0278	0.935	P1	Synra	Winter	PI 470035	South Korea
N_339	2	0.1552	0.7011	0.1437	P2	Taichang	Semi-winter	PI 470036	South Korea
N_34	1	0.8305	0.0597	0.1098	P3	Bronowski	Spring	PI 469737, Ames 22548, PI 649132	Poland
N_340	2	0.2591	0.7399	0.001	P3	Taiwan	Spring	PI 470039, PI 470038	Taiwan
N_341	3	0.0801	0.1708	0.7491	P2	Takagi MS	Semi-winter	PI 470043	South Korea
N_342	3	0.1189	0.0068	0.8743	P1	Tamara	Winter	PI 535870	Germany
N_343	3	0.188	0.2251	0.5869	P2	Tanka	Semi-winter	PI 470044	South Korea
N_344	3	0.002	0.1831	0.8149	P2	TANTAL	Semi-winter	France	France
N_345	3	0.3712	0.0442	0.5846	P3	Tanto	Spring	#N/A	France
N_346	3	0.137	0.3749	0.488	P3	Target	Spring	PI 458926, PI 470045	Sweden
N_347	2	0.063	0.6631	0.2739	P1	Titus	Winter	PI 470046	South Korea
N_348	2	0.203	0.68	0.117	P3	Tobin	Spring	Ames 26654	USA
N_349	2	0.001	0.8081	0.1909	P2	Todane	Semi-winter	PI 470048	South Korea
N_35	1	0.6775	0.3215	0.001	P3	Buk Wuk 3	Spring	PI 469738	South Korea
N_350	1	0.5448	0.4522	0.003	P2	Tokiwa	Semi-winter	PI 470049	South Korea
N_351	1	0.8179	0.1546	0.0275	P3	Tonus	Spring	PI 470050	South Korea
N_352	1	0.9068	0.002	0.0912	P3	Topas	Spring	PI 601201	Sweden
N_353	2	0.09	0.5779	0.3321	P1	Tosharshu	Winter	PI 470051	South Korea
N_354	1	1	0	0	P3	Tower	Spring	PI 431574, Ames 2792, PI 431574	Canada
N_355	3	0.0021	0.056	0.9419	P1	Trebicska	Winter	PI 399418, PI 470052	Czech Republic
N_356	3	0.2528	0.0356	0.7116	P1	Tri-Bridger	Winter	PI 542984	USA
N_357	3	0	0.0099	0.9901	P1	Tsukushishu	Winter	PI 470053	South Korea
N_358	2	0.1741	0.7138	0.112	P5	Tun 222	Rutabaga	Ames 30186	Tunisia
N_359	1	1	0	0	P3	Turret	Spring	PI 365644	Canada
N_36	2	0.1261	0.8739	0	P1	Capricorn	Winter	PI 555466	UK
N_360	3	0	0.154	0.846	P1	Ujfertodi	Winter	PI 531288	Hungary
N_361	3	0	0	1	P1	Valdor	Winter	PI 535850	France
N_362	1	1	0	0	P1	Vanda	Winter	PI 458958	Germany
N_363	3	0.1578	0.001	0.8412	P1	Viking	Winter	PI 601266	Denmark
N_364	3	0.004	0.095	0.901	P1	Vinnickij 15/59	Winter	PI 633127	Ukraine
N_365	3	0.001	0	0.999	P1	Vision	Winter	#N/A	Canada
N_366	1	0.7905	0.006	0.2035	P3	Vostochno-sibirskii	Spring	PI 633126	Russian Federation
N_367	1	0.7358	0.2632	0.001	P3	Wasefuji	Spring	PI 470054	South Korea
N_368	3	0.4703	0.0456	0.4842	P2	Weal dong cho	Semi-winter	PI 470055	South Korea
N_369	3	0.185	0.181	0.634	P2	Weibulls margo	Semi-winter	PI 470056	South Korea
N_37	3	0.1088	0.001	0.8902	P1	Cascade	Winter	PI 509072	USA
N_370	1	1	0	0	P3	Westar	Spring	Ames 26653	Canada
N_371	3	0.021	0	0.979	P1	Wichita	Winter	PI 612846	USA
N_372	1	0.4968	0.0161	0.4871	P1	Wielkopolski	Winter	PI 470057	South Korea
N_373	2	0.0268	0.8763	0.0969	P5	Wilhelmsburger	Rutabaga	Swede ECD10	New Zealand
N_374	1	0.9731	0.0148	0.0121	P3	Willa	Spring	PI 470058	South Korea
N_375	3	0.0701	0.001	0.9289	P3	Winfield	Spring		USA
N_376	3	0.351	0.012	0.637	P2	Wipol	Semi-winter	PI 535871	Norway
N_377	3	0.04	0.001	0.959	P1	Wira	Winter	PI 458959	Germany
N_378	1	0.629	0.3652	0.0058	P2	Yong dang	Semi-winter	PI 470060	South Korea
N_379	1	0.7744	0.1775	0.0481	P2	Yonkkaichi kwo	Semi-winter	PI 470061	South Korea
N_38	3	0.2388	0.0038	0.7574	P1	Cathy	Winter	PI 540458	USA
N_380	2	0.0358	0.8882	0.076	P1	Yonkokuban	Winter	PI 470062	South Korea
N_381	2	0.0144	0.9846	0.001	P5	York	Rutabaga	NSL 68224	USA
N_382	2	0	1	0	P3	Yudal	Spring	PI 470065	South Korea
N_383	2	0.41	0.458	0.1319	P2	Zhoungyou-584	Semi-winter		China
N_384	2	0.0712	0.7968	0.132	P2	Zhoungyou-821	Semi-winter		China
N_385	3	0.3072	0	0.6928	P2	Zhoungyou-9	Semi-winter		China
N_386	2	0	0.9213	0.0787	P1	NEP-63	Winter		USA
N_387	3	0.1811	0	0.8189	P1	Aspen	Winter	PI 547111	USA
N_388	1	0.4479	0.2301	0.322	P1	Esenska Mesana	Winter	PI 357374	Serbia
N_389	3	0.0362	0.001	0.9628	P2	LB2125	Semi-winter	PI 649129	Canada
N_39	1	0.958	0	0.042	P3	Celebra	Spring	PI 538766	Sweden
N_390	2	0	0.9191	0.0809	P2	Norin 16	Semi-winter	PI 458941	Japan
N_391	3	0.131	0.006	0.863	P1	Licantara	Winter	PI 535874	Germany
N_392	2	0.0042	0.907	0.0888	P1	Merrick	Winter		USA
N_393	3	0	0.0632	0.9368	P1	Gundula	Winter	PI 535853	Germany
N_4	2	0.001	0.997	0.002	P1	Aoyagi	Winter	#N/A	South Korea
N_40	1	0.945	0.024	0.031	P2	Cescaljarni repka	Semi-winter	PI 469754	South Korea
N_41	1	0.908	0.019	0.073	P3	Ceskia Tabor	Spring	Ames 2793	Czech Republic
N_42	2	0	0.9282	0.0718	P2	Chisaya natane	Semi-winter	#N/A	Japan
N_43	2	0.105	0.8848	0.0102	P2	Chon nam	Semi-winter	PI 469755	South Korea
N_44	2	0.0011	0.8699	0.129	P1	CHUN-NUNG 1	Winter	PI 391552	China
N_45	3	0.001	0	0.999	P1	Cobra	Winter	PI 601661	Germany
N_46	2	0.1482	0.7339	0.118	P3	Colt	Spring	PI 633119	USA
N_47	2	0.2319	0.5571	0.211	P3	Colza	Spring	PI 469756	South Korea
N_48	1	0.553	0.0379	0.4091	P2	Colza 18 Miroc	Semi-winter	PI 469757	South Korea
N_49	1	0.9006	0.0043	0.0951	P3	Comet	Spring	Ames 15939	Sweden
N_5	3	0	0.0209	0.9791	P1	AR-256	Winter	PI 502304	Russian Federation
N_50	1	0.908	0.0048	0.0872	P4	Conquest	Spring	Conquest (RR)	Canada
N_51	3	0.0278	0.006	0.9662	P1	Corvette	Winter	PI 555467	UK
N_52	1	0.9828	0.001	0.0162	P4	Cougar	Spring	Cougar (IMI)	Canada
N_54	2	0.001	0.999	0	P5	CR 742/91	Rutabaga	PI 632737	Germany
N_55	2	0	0.8017	0.1983	P3	Cresor	Spring	#N/A	France
N_56	3	0.087	0	0.913	P3	Cresus	Spring	#N/A	France
N_58	3	0.4	0.042	0.558	P3	Crop	Spring	PI 458922	France
N_59	1	0.9683	0.0229	0.0088	P1	Crystal	Winter	PI 601261	Sweden
N_6	3	0.1733	0.045	0.7817	P1	AR91004	Winter	PI 610258	USA
N_60	3	0.018	0	0.982	P1	Cult	Winter	#N/A	Canada
N_61	1	0.955	0.0389	0.0061	P3	Czyzowski	Spring	PI 535847, PI 311728	Poland
N_62	1	0.9417	0.0489	0.0094	P2	Czyzowskich	Semi-winter	#N/A	Poland
N_63	3	0	0	1	P1	Da vinci	Winter	#N/A	Canada
N_64	2	0.001	0.9531	0.0459	P2	Dae cho sen	Spring	PI 469758	South Korea
N_65	1	0.994	0.0001	0.0059	P3	Delta	Spring	PI 543937	Sweden
N_66	2	0.001	0.9974	0.0016	P5	Ditmars Swede	Rutabaga	PI 279688	USA
N_67	3	0.0552	0.0889	0.8559	P1	DKW-46-5	Winter		USA
N_68	3	0	0.399	0.601	P1	Dong Buk	Winter	PI 469759	South Korea
N_7	3	0.0747	0.001	0.9243	P1	AR91017	Winter	PI 619618	USA
N_70	2	0.044	0.9557	0.0003	P5	Doon Major	Rutabaga	PI 649143	USA
N_71	1	0.511	0.4508	0.0382	P1	Doon Major Swede	Winter	PI 458607	New Zealand
N_72	1	0.5089	0	0.4911	P3	Drakkar	Spring	#N/A	France
N_73	3	0.1001	0.0887	0.8112	P1	Dramor	Winter		Poland
N_74	3	0.308	0.0078	0.6842	P1	Drawft	Winter	PI 469782	South Korea
N_76	3	0.04	0.1964	0.7635	P1	ECD06	Winter	Fodder rape Nevin	UK
N_77	3	0.0421	0.2127	0.7452	P1	ECD07	Winter	Giant Rape commercial	UK
N_78	3	0.028	0.2398	0.7322	P1	ECD08	Winter	Giant Rape selection	UK
N_79	3	0.0372	0.2543	0.7085	P1	ECD09	Winter	New Zealand resistant rape	UK
N_8	3	0.168	0.003	0.829	P1	ARC 90016	Winter	#N/A	USA
N_80	1	0.7169	0.049	0.2341	P2	Eckendorfer Mali	Semi-winter	PI 469784	South Korea
N_81	3	0.066	0	0.934	P1	Elena	Winter	PI 531278	Germany
N_82	3	0.003	0.0999	0.8971	P1	Englu	Winter	#N/A	South Korea
N_83	3	0.281	0.027	0.692	P1	Eragi	Winter	PI 458945	Germany
N_84	3	0.073	0	0.927	P1	Ericka	Winter	PI 597353	USA
N_85	3	0.151	0	0.849	P1	Erra	Winter	PI 409022	Germany
N_86	1	1	0	0	P3	Evvin	Spring	PI 633131	Russian Federation
N_87	3	0.061	0.2919	0.6471	P1	Expander	Winter	PI 469787	Germany
N_88	3	0.004	0	0.996	P1	Fashion	Winter	#N/A	Canada
N_89	3	0.001	0.02	0.979	P1	Favorit	Winter	#N/A	Canada
N_9	3	0.072	0.034	0.8939	P1	ARC 97018	Winter	#N/A	USA
N_90	2	0.1777	0.7713	0.051	P1	Fertodi	Winter	PI 469788	South Korea
N_91	1	0.4637	0.2095	0.3268	P3	Flint	Spring	PI 605719	USA
N_92	1	1	0	0	P3	Fonto	Spring	PI 469789	South Korea
N_93	1	0.4947	0.352	0.1534	P3	France 1	Spring	PI 469791	France
N_94	2	0.0677	0.8813	0.0511	P1	France 12	Winter		France
N_95	1	0.5091	0	0.4909	P3	Fu 27 Drakkar (CMS)	Spring	#N/A	France
N_96	3	0.4911	0	0.5089	P3	Fu 58 Drakkar (CMS)	Spring	#N/A	France
N_97	3	0.3223	0.051	0.6267	P3	Fu 85 Tanto (CMS)	Spring	#N/A	France
N_98	3	0.0588	0.2178	0.7234	P2	Fuji	Semi-winter	PI 469801	South Korea
N_99	2	0.0732	0.8236	0.1033	P1	G 32327	Winter	PI 649148	Albania
