# Supplementary material for: Linkage disequilibrium and population structure in a core collection of Brassica napus (L.)
Source: PLoS One. 2022 Mar 1;17(3):e0250310. doi: 10.1371/journal.pone.0250310 (PMC8887726; doi:10.1371/journal.pone.0250310)
Supplement: S2 Table — (XLSX) [file pone.0250310.s002.xlsx]

## Sheet: Sheet1
S2 Table: Marker diversity parameters
Locus	Fis	Fst	Ho	He	F	I	PIC
s1	0.903326	0.338194	0.0285369	0.453	0.907842	0.454939	0.35
s2	0.325696	0.12992	0.279392	0.485	0.370407	0.603197	0.367
s3	0.814808	0.353791	0.0548232	0.474	0.820844	0.463902	0.361
s4	0.0457034	0.130357	0.144036	0.121	0.214252	0.25342	0.114
s5	0.85951	0.390393	0.0291598	0.242	0.843154	0.328004	0.212
s6	0.249637	0.295047	0.254379	0.483	0.234314	0.511494	0.366
s7	0.774683	0.218794	0.0530817	0.23	0.725694	0.372656	0.204
s8	0.796546	0.16254	0.0564043	0.274	0.81516	0.429689	0.236
s9	0.909425	0.091812	0.0223987	0.229	0.912719	0.395946	0.203
s10	0.911893	0.177212	0.0169679	0.171	0.860087	0.309504	0.156
s11	0.928135	0.199027	0.0144766	0.18	0.856341	0.322375	0.163
s12	0.764932	0.0500527	0.10545	0.473	0.779391	0.639756	0.361
s13	-0.130166	0.130331	0.184867	0.132	0.0301881	0.273637	0.124
s14	0.8174	0.0153735	0.024336	0.14	0.806211	0.253968	0.13
s15	-0.127642	0.100788	0.172067	0.192	-0.0720874	0.261629	0.173
s16	0.875213	0.172458	0.0241846	0.17	0.866438	0.312655	0.155
s17	0.869234	0.0442141	0.0572052	0.458	0.868127	0.627909	0.353
s18	-0.147964	0.0811956	0.186449	0.205	-0.0907537	0.278996	0.184
s19	0.834477	0.0397919	0.0441333	0.254	0.836406	0.42852	0.222
s20	0.88081	0.192163	0.0266181	0.207	0.843311	0.355987	0.185
s21	0.888152	0.309983	0.0315712	0.442	0.88263	0.443459	0.344
s22	0.842663	0.125826	0.0453631	0.344	0.826645	0.449998	0.284
s23	0.918495	0.0468373	0.00960475	0.095	0.866082	0.221463	0.09
s24	0.794311	0.0981166	0.0386687	0.161	0.785442	0.317192	0.148
s25	0.840519	0.0568604	0.0580853	0.399	0.829598	0.547114	0.319
s26	0.853019	0.0656148	0.0460263	0.299	0.829467	0.484164	0.254
s27	0.749193	0.111721	0.0557991	0.196	0.77169	0.363958	0.177
s28	0.864105	0.105285	0.0199134	0.118	0.897765	0.249053	0.111
s29	0.844841	0.183464	0.0626298	0.478	0.825928	0.588962	0.364
s30	0.950078	0.0870219	0.0100492	0.177	0.931497	0.335774	0.161
s31	0.797396	0.0309549	0.0394803	0.19	0.792468	0.335331	0.172
s32	0.931203	0.118164	0.0122651	0.149	0.943172	0.299107	0.138
s33	0.865873	0.144353	0.0341058	0.237	0.812221	0.403494	0.209
s34	0.848503	0.268067	0.0342814	0.233	0.845446	0.355072	0.206
s35	0.834187	0.278598	0.0597886	0.499	0.844726	0.542163	0.374
s36	0.825597	0.182583	0.0391933	0.207	0.849248	0.359179	0.185
s37	0.880294	0.0726227	0.0509881	0.478	0.882358	0.613538	0.363
s38	0.826278	0.184965	0.0693916	0.498	0.824549	0.588754	0.373
s39	0.92911	0.0891766	0.0117047	0.138	0.89163	0.284942	0.128
s40	0.72407	0.0091356	0.0351653	0.127	0.678549	0.246576	0.119
s41	0.813994	0.0365903	0.0126263	0.077	0.920621	0.139327	0.074
s42	-0.252009	0.0967196	0.391249	0.363	-0.158576	0.481747	0.297
s43	0.0620603	0.0389659	0.0880084	0.104	0.0185142	0.183524	0.098
s44	-0.204478	0.0715819	0.211506	0.21	-0.128463	0.303866	0.187
s45	-0.355664	0.142815	0.397213	0.377	-0.237144	0.450152	0.306
s46	0.913303	0.0127174	0.0408302	0.473	0.913494	0.663536	0.361
s47	0.876964	0.0238486	0.0240598	0.191	0.865564	0.338808	0.172
s48	0.909353	0.178929	0.0270201	0.406	0.821829	0.456782	0.323
s49	0.288799	0.0542023	0.076712	0.089	0.234806	0.1955	0.085
s50	0.593113	0.151052	0.164288	0.448	0.604551	0.588437	0.347
s51	0.961119	0.193906	0.00505051	0.096	0.961119	0.192792	0.092
s52	0.96172	0.184697	0.00483092	0.095	0.96172	0.18876	0.091
s53	0.876837	0.12625	0.030543	0.293	0.824545	0.393443	0.25
s54	0.879972	0.0301908	0.0569871	0.482	0.879114	0.667492	0.366
s55	0.915911	0.0489819	0.00714286	0.097	0.945589	0.160743	0.092
s56	0.330823	0.0924524	0.0682595	0.074	0.119095	0.180239	0.071
s57	0.809438	0.315043	0.0555853	0.439	0.709613	0.444692	0.342
s58	0.88231	0.0610871	0.0473582	0.45	0.857525	0.587894	0.349
s59	0.89304	0.120735	0.0228651	0.264	0.840554	0.350514	0.229
s60	0.872709	0.209378	0.044583	0.468	0.872586	0.531752	0.358
s61	0.794106	0.061	0.0501494	0.249	0.781108	0.392433	0.218
s62	0.904965	0.362389	0.0195874	0.227	0.911919	0.322266	0.201
s63	0.904034	0.110297	0.0222099	0.219	0.856291	0.368279	0.194
s64	-0.270378	0.0134772	0.461161	0.354	-0.257465	0.547942	0.291
s65	0.134624	0.0216601	0.099248	0.098	0.193218	0.223755	0.093
s66	0.28414	0.0549168	0.11481	0.201	0.307076	0.269328	0.18
s67	0.915981	0.287788	0.0242997	0.337	0.918665	0.454659	0.28
s68	0.812685	0.232571	0.0648823	0.445	0.799268	0.514044	0.346
s69	0.833432	0.0217433	0.0241609	0.135	0.843184	0.267372	0.125
s70	0.609782	0.261861	0.0931579	0.348	0.644495	0.37479	0.287
s71	0.541352	0.0278039	0.0493305	0.097	0.37401	0.203732	0.093
s72	-0.152819	0.125378	0.465961	0.43	-0.145791	0.592839	0.337
s73	-0.115078	0.0186809	0.17226	0.161	-0.0962216	0.284432	0.148
s74	0.918292	0.143376	0.0149254	0.156	0.945749	0.288132	0.144
s75	0.53654	0.00102347	0.0401758	0.088	0.503006	0.184401	0.084
s76	0.932298	0.224524	0.0120694	0.256	0.64823	0.277908	0.223
s77	-0.410097	0.138596	0.411198	0.291	-0.275785	0.440754	0.248
s78	0.866813	0.0471161	0.0102425	0.087	0.789422	0.147936	0.083
s79	0.811802	0.305674	0.0529686	0.432	0.840287	0.444487	0.339
s80	0.914954	0.312472	0.0290925	0.476	0.911637	0.522377	0.362
s81	0.809022	0.403845	0.0564331	0.464	0.746004	0.461256	0.356
s82	0.820106	0.147368	0.0196078	0.081	0.820106	0.169483	0.078
s83	0.884366	0.199931	0.0462549	0.492	0.874905	0.587474	0.371
s84	0.800449	0.142132	0.0373881	0.237	0.617408	0.307058	0.209
s85	0.79788	0.0200629	0.0170047	0.077	0.546528	0.169239	0.074
s86	0.923764	0.12663	0.0197439	0.245	0.901845	0.402591	0.214
s87	0.764956	0.299695	0.0670187	0.431	0.790396	0.446661	0.338
s88	0.884134	0.102128	0.0411342	0.361	0.851127	0.525794	0.296
s89	0.88174	0.107428	0.0364078	0.356	0.854785	0.476432	0.292
s90	0.838819	0.256772	0.0518931	0.378	0.813947	0.486609	0.306
s91	0.802235	0.169587	0.0460287	0.22	0.640203	0.365335	0.196
s92	0.224556	0.118893	0.153439	0.176	0.349163	0.320236	0.16
s93	0.389675	0.0631388	0.0997388	0.204	0.376374	0.272274	0.183
s94	0.54986	0.237881	0.169967	0.498	0.576026	0.56028	0.373
s95	0.182307	0.00634262	0.0699397	0.078	0.111473	0.180717	0.075
s96	0.835282	0.300131	0.0486851	0.447	0.853047	0.463602	0.347
s97	-0.139557	0.0639228	0.125082	0.134	-0.0714998	0.203516	0.124
s98	0.830096	0.305576	0.0581887	0.474	0.855097	0.510764	0.361
s99	0.941205	0.179505	0.0241152	0.492	0.941455	0.598805	0.371
s100	0.894905	0.161606	0.0342446	0.336	0.88695	0.4934	0.279
s101	0.169351	0.0171014	0.083406	0.087	0.239538	0.202085	0.083
s102	0.90302	0.0441921	0.0148629	0.158	0.928057	0.268576	0.145
s103	0.10272	0.138746	0.219821	0.227	0.0859427	0.383713	0.201
s104	0.0644018	0.0198599	0.0942082	0.108	0.107011	0.20172	0.102
s105	0.314107	0.0314981	0.09574	0.121	0.158129	0.259032	0.113
s106	-0.0631481	0.0195104	0.0813612	0.087	-0.0432838	0.160693	0.083
s107	0.605368	0.143766	0.0930315	0.218	0.645392	0.376196	0.194
s108	0.859939	0.0357426	0.0232545	0.172	0.843973	0.29554	0.157
s109	0.919417	0.13606	0.0191224	0.219	0.910385	0.380201	0.195
s110	0.875441	0.136597	0.0293148	0.218	0.847692	0.377155	0.194
s111	0.70456	0.306463	0.0998879	0.494	0.684405	0.516175	0.372
s112	0.846397	0.0327879	0.0270468	0.182	0.763626	0.310878	0.165
s113	0.868126	0.114908	0.0582698	0.494	0.869513	0.632847	0.372
s114	0.805977	0.084532	0.0709184	0.364	0.801873	0.547365	0.297
s115	0.821105	0.173618	0.0432403	0.23	0.818843	0.38018	0.203
s116	0.764204	0.389198	0.0603882	0.334	0.781432	0.411208	0.278
s117	0.912559	0.102127	0.0196248	0.202	0.865463	0.363169	0.181
s118	0.860075	0.265082	0.0399646	0.315	0.892223	0.447737	0.265
s119	0.0067791	0.0823601	0.110133	0.087	-0.00614221	0.199881	0.083
s120	0.690489	0.14107	0.037259	0.09	0.562764	0.196727	0.086
s121	-0.212638	0.0403994	0.281267	0.223	-0.17103	0.382435	0.198
s122	0.117381	0.154339	0.107993	0.094	0.0383244	0.195526	0.09
s123	0.796845	0.302686	0.0433422	0.225	0.864683	0.334893	0.199
s124	0.935965	0.269238	0.015625	0.255	0.968742	0.378905	0.222
s125	-0.0120407	0.118419	0.288372	0.321	0.038014	0.436081	0.269
s126	0.851762	0.147905	0.0274414	0.159	0.845241	0.303864	0.146
s127	0.745581	0.0921453	0.036711	0.121	0.829298	0.248354	0.113
s128	0.921224	0.324526	0.0149254	0.188	0.970042	0.288079	0.17
s129	0.830106	0.144623	0.0461915	0.336	0.807989	0.423687	0.279
s130	-0.176687	0.11558	0.261412	0.2	-0.105389	0.360714	0.18
s131	0.884318	0.128845	0.0477529	0.444	0.875785	0.60244	0.345
s132	0.0879939	0.018422	0.159901	0.16	0.0564488	0.313938	0.147
s133	0.545505	0.0994786	0.119408	0.245	0.47233	0.417223	0.215
s134	0.839163	0.162604	0.0452929	0.274	0.837334	0.435328	0.236
s135	0.902766	0.0568168	0.0318155	0.34	0.893856	0.4994	0.282
s136	-0.0748071	0.0035603	0.132552	0.117	-0.0712539	0.242175	0.11
s137	0.314127	0.127113	0.279683	0.473	0.33267	0.594983	0.361
s138	-0.396467	0.0813727	0.506069	0.377	-0.313506	0.537519	0.306
s139	0.865972	0.172586	0.0550098	0.485	0.871866	0.59734	0.367
s140	0.874594	0.186121	0.0271803	0.203	0.850748	0.347246	0.182
s141	0.932133	0.222164	0.0246109	0.477	0.93786	0.543529	0.363
s142	-0.169934	0.00942573	0.274235	0.236	-0.160659	0.394985	0.208
s143	0.930553	0.0559032	0.0120478	0.177	0.952833	0.293549	0.162
s144	0.886461	0.0354426	0.0272489	0.273	0.855165	0.396033	0.235
s145	0.847976	0.180538	0.0249499	0.134	0.816424	0.264045	0.125
s146	0.923353	0.179646	0.0123657	0.135	0.908344	0.259416	0.125
s147	0.135724	0.0185844	0.121321	0.161	0.197605	0.262538	0.148
s148	0.917083	0.143356	0.035507	0.501	0.915547	0.618603	0.375
s149	0.207065	0.00923504	0.147911	0.183	0.183296	0.331449	0.166
s150	-0.0978555	0.00774198	0.164053	0.139	-0.0901235	0.279984	0.129
s151	-0.0742846	0.0094223	0.120588	0.101	-0.0648172	0.223317	0.095
s152	0.875591	0.329854	0.0322984	0.415	0.814204	0.413538	0.328
s153	0.790118	0.0937424	0.0880826	0.476	0.784289	0.608988	0.362
s154	0.931522	0.149787	0.0123312	0.155	0.937974	0.296101	0.142
s155	0.91497	0.271361	0.0295951	0.44	0.918027	0.529156	0.343
s156	0.92281	0.119356	0.0310608	0.428	0.926306	0.588808	0.336
s157	0.942496	0.251737	0.010101	0.155	0.978537	0.27005	0.143
s158	0.950139	0.224749	0.00758929	0.121	0.813586	0.228788	0.113
s159	-0.227558	0.0395203	0.372682	0.288	-0.208621	0.476532	0.246
s160	0.906307	0.108956	0.0347171	0.436	0.907802	0.553525	0.341
s161	0.884304	0.0846222	0.0468827	0.464	0.886533	0.591924	0.356
s162	0.907145	0.148259	0.0392242	0.487	0.902635	0.610708	0.368
s163	0.724871	0.216634	0.107202	0.501	0.743424	0.577417	0.375
s164	0.57888	0.314609	0.141248	0.461	0.64188	0.510461	0.354
s165	-0.263595	0.0357327	0.358562	0.28	-0.227486	0.450269	0.241
s166	0.918465	0.1017	0.0156174	0.228	0.898182	0.321756	0.202
s167	0.890967	0.115501	0.0232001	0.264	0.825447	0.349942	0.229
s168	0.862118	0.142412	0.0267678	0.259	0.809734	0.303591	0.225
s169	0.749808	0.012685	0.12331	0.501	0.752019	0.685963	0.375
s170	0.74029	0.198382	0.0936229	0.462	0.777231	0.54069	0.355
s171	0.844222	0.14542	0.0415753	0.336	0.790438	0.422371	0.279
s172	0.847558	0.113457	0.0342901	0.2	0.818987	0.367214	0.18
s173	0.884279	0.150668	0.0227066	0.258	0.779662	0.31929	0.224
s174	0.022545	0.0667621	0.150074	0.187	0.0166151	0.269114	0.169
s175	-0.241396	0.120086	0.315818	0.236	-0.0721791	0.40396	0.208
s176	0.642695	0.0543653	0.0343137	0.076	0.764706	0.177231	0.073
s177	0.774402	0.389859	0.0595511	0.358	0.770516	0.424378	0.294
s178	0.723449	0.0415999	0.0467745	0.199	0.523644	0.298703	0.179
s179	0.8849	0.0271892	0.0224823	0.181	0.835793	0.338002	0.165
s180	1	0.104281	0	0.087	1	0.199872	0.083
s181	0.866926	0.30024	0.0252077	0.182	0.622796	0.289161	0.165
s182	0.891409	0.147091	0.0325852	0.373	0.853943	0.4663	0.303
s183	0.0279582	0.0138621	0.123567	0.116	0.0154384	0.244444	0.109
s184	0.818153	0.337378	0.0366611	0.213	0.863496	0.312751	0.19
s185	0.84882	0.305815	0.0374579	0.272	0.855673	0.388874	0.235
s186	-0.0431262	0.027162	0.169718	0.154	-0.0394907	0.291253	0.142
s187	0.933897	0.153805	0.0120259	0.16	0.938925	0.2983	0.147
s188	-0.114106	0.0349669	0.139792	0.106	-0.0780669	0.236333	0.1
s189	-0.201908	0.0957466	0.19842	0.201	-0.112878	0.283524	0.181
s190	-0.187282	0.072331	0.184137	0.182	-0.109991	0.271565	0.165
s191	-0.131452	0.0216357	0.19327	0.169	-0.109492	0.305517	0.154
s192	-0.128102	0.0234378	0.184561	0.164	-0.104258	0.294714	0.15
s193	0.24875	0.00521416	0.0492798	0.071	0.229918	0.146312	0.069
s194	-0.272174	0.0948525	0.263143	0.235	-0.169193	0.338662	0.207
s195	-0.147348	0.00105443	0.25501	0.224	-0.146316	0.381093	0.199
s196	-0.361755	0.136045	0.300036	0.264	-0.208087	0.351162	0.229
s197	-0.137675	0.0472783	0.15479	0.143	-0.088334	0.248093	0.132
s198	-0.0694845	0.0185228	0.179815	0.156	-0.0678164	0.303139	0.143
s199	-0.272038	0.096406	0.25997	0.227	-0.16694	0.332744	0.201
s200	-0.41242	0.170727	0.292469	0.276	-0.211548	0.334292	0.237
s201	-0.0973632	0.0154757	0.187069	0.171	-0.0888564	0.307272	0.156
s202	-0.170187	0.0639592	0.174087	0.166	-0.102272	0.260578	0.152
s203	0.00966924	0.0102549	0.112846	0.103	-0.0093565	0.225753	0.097
s204	0.546626	0.0603784	0.0792713	0.15	0.412171	0.304704	0.139
s205	-0.0769247	0.0250216	0.0951989	0.074	-0.0512969	0.176899	0.071
s206	-0.0701101	0.00675724	0.118318	0.102	-0.0633335	0.22128	0.097
s207	-0.104162	0.0948076	0.153275	0.183	-0.086205	0.233626	0.166
s208	0.116432	0.0702719	0.0695775	0.102	0.0393399	0.146643	0.096
s209	-0.141628	0.000767989	0.24677	0.214	-0.140874	0.373226	0.191
s210	-0.0512861	0.109394	0.231022	0.273	0.0546372	0.359904	0.236
s211	0.900045	0.266119	0.0275159	0.405	0.835985	0.431876	0.322
s212	0.900106	0.235527	0.0295272	0.413	0.855214	0.460599	0.327
s213	0.854137	0.216599	0.0467678	0.427	0.804039	0.493886	0.336
s214	0.927997	0.0994896	0.00981241	0.107	0.833898	0.236004	0.101
s215	-0.0804663	0.104601	0.102836	0.067	-0.0305834	0.163418	0.065
s216	0.733812	0.0836854	0.0666768	0.244	0.665087	0.389536	0.214
s217	0.915352	0.14242	0.0321109	0.447	0.902672	0.561411	0.347
s218	0.885891	0.14268	0.0260827	0.303	0.58067	0.355421	0.257
s219	0.861289	0.0992166	0.022786	0.186	0.772619	0.268654	0.168
s220	0.886458	0.222138	0.0333087	0.405	0.851924	0.456434	0.323
s221	0.204562	0.227846	0.216012	0.38	0.115226	0.426464	0.308
s222	0.902062	0.0304	0.0314385	0.331	0.884222	0.497683	0.276
s223	-0.0891627	0.015735	0.134371	0.138	-0.0732491	0.238212	0.128
s224	-0.432061	0.138374	0.419764	0.369	-0.29546	0.45657	0.3
s225	0.889395	0.157927	0.044505	0.466	0.875	0.583804	0.357
s226	0.898267	0.207591	0.0320793	0.411	0.866377	0.48355	0.326
s227	0.835408	0.0822696	0.040091	0.287	0.764825	0.396737	0.246
s228	0.922653	0.0951852	0.00980392	0.099	0.968298	0.222712	0.094
s229	0.693111	0.316995	0.0783262	0.293	0.597117	0.404701	0.25
s230	0.960192	0.240033	0.00728994	0.164	0.921603	0.286377	0.15
s231	0.909635	0.177315	0.0195942	0.296	0.76647	0.347	0.252
s232	0.87985	0.288523	0.0275999	0.24	0.922612	0.362867	0.211
s233	0.912524	0.142927	0.0269428	0.381	0.878221	0.47646	0.308
s234	-0.0890193	0.0338273	0.0991858	0.072	-0.0540983	0.181586	0.07
s235	-0.123969	0.0191455	0.18586	0.149	-0.104668	0.299963	0.138
s236	-0.0838699	0.0253177	0.106829	0.107	-0.0579675	0.195744	0.101
s237	-0.198172	0.017676	0.300755	0.276	-0.180549	0.413746	0.237
s238	-0.131733	0.0411902	0.156881	0.118	-0.0890519	0.254343	0.111
s239	-0.220903	0.0899159	0.200021	0.181	-0.122977	0.277916	0.164
s240	-0.144827	0.0357649	0.188213	0.177	-0.108174	0.295043	0.161
s241	-0.206703	0.0495915	0.256109	0.217	-0.154878	0.351971	0.193
s242	-0.0826996	0.00916232	0.135684	0.123	-0.0734866	0.243021	0.115
s243	-0.0753701	0.0124255	0.116775	0.1	-0.0628145	0.215369	0.095
s244	-0.0908182	0.0383284	0.0934385	0.094	-0.0510326	0.169251	0.089
s245	0.908443	0.33242	0.0276557	0.457	0.898646	0.465676	0.352
s246	-0.304842	0.129396	0.264725	0.263	-0.171331	0.333856	0.228
s247	-0.210422	0.085287	0.193623	0.193	-0.118088	0.276585	0.174
s248	-0.152036	0.0436955	0.184619	0.182	-0.106842	0.287154	0.165
s249	-0.175242	0.0737322	0.162759	0.158	-0.0960904	0.244122	0.146
s250	-0.0766529	0.0039826	0.134963	0.118	-0.0726775	0.245151	0.111
s251	-0.146898	0.0451681	0.210807	0.218	-0.11133	0.318562	0.194
s252	0.855528	0.118694	0.0170868	0.091	0.841474	0.201003	0.086
s253	-0.0449935	0.128659	0.151758	0.112	-0.0293026	0.244227	0.106
s254	-0.205767	0.0864298	0.184382	0.124	-0.111989	0.266505	0.116
s255	0.764983	0.064303	0.0423635	0.158	0.751789	0.308154	0.145
s256	0.427992	0.0338287	0.0726834	0.116	0.636466	0.233855	0.109
s257	-0.308779	0.115219	0.315683	0.28	-0.176894	0.385441	0.241
s258	0.916958	0.0141129	0.00729927	0.09	0.948428	0.181076	0.086
s259	0.905088	0.0583263	0.0204156	0.197	0.887555	0.360247	0.178
s260	0.853173	0.0120645	0.014393	0.106	0.84863	0.199709	0.1
s261	0.57321	0.168979	0.077239	0.155	0.595685	0.294143	0.142
s262	-0.158267	0.0766717	0.230223	0.235	-0.112708	0.335625	0.207
s263	-0.209347	0.0489071	0.261175	0.201	-0.158684	0.360385	0.18
s264	0.905677	0.2089	0.0372791	0.493	0.893655	0.580847	0.371
s265	0.88952	0.219269	0.0345645	0.427	0.859943	0.483616	0.336
s266	-0.218272	0.0278023	0.311383	0.24	-0.190544	0.418152	0.211
s267	0.617976	0.224245	0.0720583	0.164	0.624746	0.297664	0.151
s268	0.964429	0.432021	0.00728668	0.261	0.903614	0.328604	0.226
s269	0.895665	0.209007	0.0332267	0.427	0.870687	0.490762	0.335
s270	0.865148	0.130935	0.0558187	0.467	0.847219	0.598393	0.358
s271	0.726401	0.255211	0.0555327	0.195	0.652152	0.3193	0.176
s272	0.903159	0.164322	0.0397698	0.483	0.902025	0.595785	0.366
s273	0.830948	0.481679	0.0352923	0.306	0.853759	0.346882	0.259
s274	0.897454	0.16203	0.042772	0.487	0.898293	0.606647	0.368
s275	0.818365	0.0188104	0.0172846	0.109	0.852014	0.191429	0.103
s276	0.872544	0.0122322	0.0263368	0.199	0.875441	0.357666	0.179
s277	0.877199	0.145895	0.0521201	0.495	0.885849	0.612961	0.372
s278	0.314316	0.00602945	0.0742686	0.115	0.357635	0.218078	0.108
s279	0.879074	0.00535949	0.0428266	0.347	0.880896	0.538731	0.286
s280	0.906832	0.157769	0.0381634	0.489	0.910129	0.596954	0.369
s281	-0.0646093	0.00300189	0.11572	0.113	-0.061611	0.219596	0.107
s282	0.896824	0.273731	0.0220008	0.209	0.889015	0.33526	0.187
s283	0.854078	0.396582	0.037233	0.343	0.848217	0.412029	0.284
s284	0.900984	0.215324	0.0333507	0.46	0.919676	0.51365	0.354
s285	0.881081	0.227455	0.0397213	0.457	0.877296	0.511903	0.352
s286	-0.0612582	0.00726365	0.101656	0.096	-0.0539592	0.197162	0.091
s287	0.937461	0.337198	0.0203406	0.498	0.940192	0.505578	0.374
s288	0.850384	0.298908	0.029109	0.328	0.840057	0.291933	0.274
s289	-0.0168965	0.0504134	0.0651429	0.085	-0.0148554	0.1247	0.081
s290	0.894752	0.299768	0.0221821	0.213	0.799272	0.330352	0.19
s291	0.871982	0.434889	0.0353965	0.499	0.862802	0.445969	0.374
s292	-0.168324	0.0830623	0.331447	0.319	-0.0908961	0.446941	0.268
s293	0.836006	0.0383177	0.0364048	0.203	0.851924	0.372937	0.182
s294	-0.0105469	0.263198	0.364857	0.5	-0.0123221	0.545994	0.375
s295	0.861271	0.274422	0.0338894	0.381	0.823973	0.38525	0.308
s296	0.8325	0.00704423	0.0196248	0.108	0.822803	0.231625	0.102
s297	-0.167103	0.0295305	0.23421	0.219	-0.13729	0.347133	0.194
s298	0.903997	0.169433	0.0358412	0.474	0.888289	0.555937	0.361
s299	0.386416	0.0959806	0.0930528	0.123	0.593582	0.261924	0.115
s300	-0.287358	0.0556567	0.411567	0.351	-0.216245	0.494776	0.289
s301	0.878624	0.0617181	0.0242188	0.242	0.764956	0.336216	0.212
s302	0.85254	0.11963	0.0464584	0.378	0.818912	0.486204	0.307
s303	0.850279	0.233113	0.0443094	0.425	0.761749	0.454138	0.334
s304	0.835849	0.0926227	0.026133	0.132	0.782	0.275207	0.123
s305	0.791999	0.0479224	0.0509228	0.257	0.718349	0.401261	0.224
s306	0.926798	0.181394	0.0169037	0.217	0.935129	0.36626	0.194
s307	0.207662	0.0165659	0.0904987	0.101	0.171246	0.223839	0.096
s308	0.845039	0.0309008	0.0180837	0.125	0.807946	0.224243	0.117
s309	0.826322	0.00233893	0.0779504	0.447	0.827525	0.64098	0.347
s310	-0.190127	0.13327	0.276241	0.299	-0.0812375	0.372896	0.254
s311	0.806137	0.146564	0.0314162	0.222	0.718994	0.267954	0.197
s312	-0.0684806	0.334466	0.35123	0.501	0.0182161	0.504453	0.375
s313	0.84861	0.0517146	0.0544405	0.371	0.819901	0.539417	0.302
s314	0.901142	0.0212218	0.0460879	0.471	0.895296	0.658421	0.36
s315	0.82907	0.0993104	0.0307984	0.153	0.857789	0.296763	0.141
s316	-0.334432	0.146006	0.244993	0.256	-0.165985	0.301553	0.223
s317	0.335448	0.072275	0.173832	0.304	0.213158	0.421306	0.257
s318	-0.0965956	0.000531228	0.175204	0.161	-0.0960692	0.296692	0.148
s319	0.771331	0.166947	0.029045	0.093	0.396546	0.19828	0.088
s320	-0.10395	0.0324254	0.127611	0.13	-0.0705992	0.222152	0.122
s321	0.781102	0.112713	0.0632691	0.344	0.787414	0.449731	0.284
s322	-0.0800974	0.100747	0.216916	0.233	0.0616533	0.329243	0.206
s323	0.231255	0.0555407	0.145089	0.162	0.13257	0.325837	0.149
s324	0.842392	0.199441	0.0608385	0.471	0.858192	0.562223	0.36
s325	0.803116	0.101691	0.073055	0.429	0.779622	0.554249	0.337
s326	0.73739	0.247488	0.0972338	0.501	0.721505	0.556462	0.375
s327	0.760014	0.0580143	0.0970252	0.428	0.734265	0.59153	0.336
s328	0.646693	0.0508133	0.0765431	0.234	0.55702	0.364401	0.206
s329	0.891035	0.220567	0.0236407	0.318	0.788161	0.32804	0.267
s330	0.726648	0.120975	0.101419	0.44	0.682112	0.554295	0.343
s331	0.730405	0.10302	0.0792224	0.352	0.650874	0.459762	0.29
s332	0.782418	0.145303	0.0690771	0.399	0.670817	0.486618	0.319
s333	0.476483	0.0420268	0.176209	0.369	0.453576	0.515761	0.301
s334	0.830363	0.255492	0.0313591	0.169	0.643528	0.28719	0.154
s335	-0.1016	0.0596533	0.211276	0.224	-0.0490252	0.329372	0.199
s336	-0.318511	0.163071	0.285705	0.199	-0.177943	0.349848	0.179
s337	0.872921	0.0903279	0.0577964	0.497	0.87202	0.646798	0.373
s338	-0.18991	0.0290321	0.368296	0.303	-0.151839	0.48312	0.257
s339	0.590852	0.0897243	0.055171	0.107	0.572551	0.237293	0.101
s340	0.776234	0.0136241	0.0374695	0.173	0.728928	0.304346	0.158
s341	-0.0966062	0.0185673	0.141687	0.119	-0.0777429	0.245002	0.112
s342	0.619684	0.0874789	0.120007	0.351	0.580357	0.487104	0.289
s343	0.627382	0.23662	0.100201	0.389	0.532871	0.420084	0.313
s344	0.71619	0.390858	0.0550793	0.223	0.600706	0.291291	0.198
s345	0.583416	0.110875	0.183105	0.485	0.58816	0.629247	0.367
s346	0.589645	0.107495	0.136781	0.384	0.578607	0.508353	0.31
s347	0.703197	0.102127	0.115599	0.425	0.687484	0.570177	0.334
s348	0.895334	0.24702	0.0277622	0.276	0.908288	0.417569	0.237
s349	0.101338	0.00836554	0.171002	0.202	0.131286	0.337234	0.181
s350	0.581718	0.00526229	0.203609	0.493	0.582126	0.679816	0.371
s351	0.883904	0.0747779	0.00923666	0.099	0.477599	0.14436	0.094
s352	0.582268	0.0359476	0.161895	0.425	0.625707	0.57283	0.334
s353	0.604473	0.0792257	0.182086	0.497	0.617618	0.652687	0.373
s354	0.452131	0.0587294	0.189807	0.399	0.448902	0.522281	0.319
s355	0.649193	0.186174	0.142531	0.488	0.667471	0.594798	0.369
s356	-0.0798745	0.0183526	0.113307	0.12	-0.0612384	0.208304	0.113
s357	0.985279	0.150122	0.00231481	0.127	0.665505	0.254786	0.119
s358	0.761249	0.0571418	0.0395904	0.172	0.498861	0.280635	0.157
s359	0.941147	0.0881282	0.00750038	0.1	0.915655	0.226019	0.095
s360	0.736191	0.0333827	0.127427	0.5	0.733266	0.676005	0.375
s361	0.672861	0.0164046	0.156229	0.485	0.681456	0.670287	0.367
s362	0.761052	0.193323	0.0402847	0.143	0.460797	0.265275	0.133
s363	0.675979	0.0986294	0.14595	0.494	0.669316	0.642437	0.372
s364	0.796984	0.109438	0.0299769	0.186	0.491073	0.253264	0.168
s365	0.214174	0.0995458	0.15828	0.241	0.189656	0.331772	0.212
s366	0.120392	0.0376062	0.096563	0.12	0.413914	0.207712	0.113
s367	0.874767	0.055712	0.0214449	0.189	0.799473	0.299823	0.171
s368	0.374957	0.0930068	0.164719	0.246	0.252549	0.418853	0.216
s369	0.81621	0.0745079	0.0579844	0.307	0.771013	0.482312	0.259
s370	0.605	0.0973612	0.117073	0.29	0.676185	0.456395	0.247
s371	0.573507	0.0695664	0.128504	0.346	0.648309	0.471613	0.286
s372	0.544621	0.188778	0.168873	0.484	0.482496	0.545596	0.366
s373	0.819803	0.0544728	0.0170369	0.073	0.59827	0.178087	0.07
s374	-0.0960894	0.0320555	0.114904	0.123	-0.0630932	0.204729	0.116
s375	-0.140833	0.0706362	0.113651	0.124	-0.0974524	0.17915	0.117
s376	-0.0570514	0.00659133	0.148909	0.133	-0.0509375	0.267515	0.124
s377	-0.231364	0.165094	0.225223	0.153	-0.0502711	0.297884	0.141
s378	-0.0888767	0.0326861	0.273016	0.234	-0.077083	0.411175	0.206
s379	-0.175996	0.0263418	0.253303	0.22	-0.149403	0.36611	0.195
s380	-0.131055	0.0739279	0.0905797	0.057	-0.0769231	0.145577	0.055
s381	0.58002	0.0154364	0.0465599	0.104	0.641359	0.217681	0.099
s382	0.61274	0.170401	0.125858	0.418	0.647634	0.497885	0.33
s383	0.574637	0.0150956	0.0581101	0.149	0.58055	0.259213	0.138
s384	0.424038	0.02189	0.0607252	0.109	0.470239	0.205971	0.103
s385	0.563134	0.224825	0.133652	0.43	0.58066	0.474275	0.337
s386	0.776946	0.0832366	0.049873	0.248	0.640811	0.366627	0.217
s387	0.653154	0.273688	0.123039	0.456	0.590761	0.534288	0.352
s388	0.708548	0.318446	0.0964382	0.449	0.670493	0.508278	0.348
s389	0.681953	0.237217	0.12115	0.485	0.663399	0.566599	0.367
s390	0.653831	0.313912	0.0892001	0.305	0.646722	0.400511	0.258
s391	0.617853	0.0642292	0.137078	0.408	0.54895	0.538625	0.324
s392	0.822467	0.112898	0.0461869	0.242	0.849944	0.415638	0.213
s393	-0.129245	0.0600228	0.115811	0.078	-0.0655651	0.192277	0.075
s394	0.672004	0.0112357	0.0264665	0.071	0.741449	0.170844	0.069
s395	0.697139	0.0426928	0.0242375	0.061	0.780358	0.158737	0.059
s396	0.251211	0.0378257	0.130215	0.159	0.129269	0.305856	0.146
s397	0.577153	0.0490689	0.0330969	0.094	0.825926	0.153766	0.09
s398	0.54463	0.108515	0.119425	0.313	0.59347	0.417219	0.264
s399	0.0347006	0.12232	0.0968584	0.134	0.0160486	0.164433	0.125
s400	0.252232	0.0345771	0.0759259	0.106	0.290682	0.189777	0.1
s401	0.0574522	0.115502	0.111508	0.16	0.023279	0.198051	0.147
s402	0.670744	0.361732	0.0999323	0.426	0.69725	0.48004	0.335
s403	0.787181	0.114084	0.0317722	0.12	0.726547	0.254332	0.112
s404	0.707728	0.0653924	0.032634	0.086	0.769854	0.20542	0.082
s405	0.249919	0.0380954	0.0447454	0.071	0.145926	0.12057	0.069
s406	0.39963	0.165543	0.128567	0.29	0.498732	0.345685	0.248
s407	0.797325	0.139043	0.0742146	0.386	0.787598	0.548651	0.311
s408	0.054715	0.104985	0.327782	0.344	0.0174091	0.525006	0.284
s409	0.687143	0.275285	0.11033	0.457	0.732184	0.531079	0.352
s410	0.685889	0.256874	0.0978996	0.357	0.706992	0.482602	0.293
s411	0.0685875	0.0231039	0.0974045	0.105	0.354289	0.202866	0.1
s412	0.39039	0.0705666	0.0441138	0.095	0.205494	0.132802	0.09
s413	0.61814	0.0285603	0.0492452	0.12	0.630471	0.239297	0.113
s414	0.352219	0.160882	0.174494	0.34	0.347646	0.422653	0.282
s415	-0.160984	0.092283	0.227134	0.239	-0.0386776	0.329267	0.21
s416	-0.118323	0.0207954	0.256725	0.243	-0.0938337	0.387021	0.213
s417	0.709416	0.0536536	0.0236103	0.102	0.570318	0.157523	0.096
s418	0.252538	0.0984247	0.135518	0.151	0.237714	0.307312	0.14
s419	0.379057	0.0191295	0.0656263	0.092	0.376728	0.208382	0.088
s420	-0.000916963	0.0265385	0.291558	0.281	0.0244492	0.461888	0.242
s421	0.158845	0.15744	0.147825	0.151	0.136054	0.285272	0.14
s422	0.640843	0.0844233	0.0621241	0.147	0.509721	0.297647	0.136
s423	0.252547	0.170374	0.101608	0.103	0.364752	0.213297	0.098
s424	-0.0198887	0.0605717	0.0615784	0.081	-0.0123936	0.114028	0.078
s425	0.339083	0.0697451	0.0702921	0.085	0.429563	0.18994	0.081
s426	0.134748	0.0961956	0.135856	0.128	0.0427302	0.271037	0.119
s427	-0.130706	0.0849166	0.30793	0.314	-0.00197218	0.434042	0.264
s428	-0.0901617	0.0308798	0.188482	0.155	0.00233532	0.307433	0.143
s429	0.862591	0.0755947	0.029556	0.259	0.846766	0.358787	0.225
s430	0.80046	0.109672	0.0438585	0.277	0.769192	0.360729	0.238
s431	0.880451	0.0874588	0.0406174	0.408	0.882029	0.508422	0.325
s432	0.434999	0.159483	0.215135	0.42	0.469969	0.563954	0.331
s433	0.0843116	0.0132864	0.430184	0.482	0.0906194	0.662407	0.366
s434	0.590048	0.142279	0.16574	0.483	0.574063	0.593445	0.366
s435	0.717339	0.245825	0.091714	0.45	0.669491	0.500106	0.349
s436	0.795127	0.14826	0.0703287	0.404	0.737198	0.517072	0.322
s437	0.583065	0.0476206	0.196821	0.5	0.587832	0.664452	0.375
s438	-0.066786	0.00516097	0.115484	0.116	-0.0616162	0.218078	0.109
s439	-0.293234	0.125332	0.231888	0.235	-0.151936	0.298774	0.207
s440	0.305986	0.134363	0.149712	0.287	0.476601	0.351847	0.245
s441	0.913876	0.0797513	0.0379876	0.484	0.911821	0.632472	0.367
s442	0.882556	0.0997461	0.0443359	0.409	0.868486	0.55631	0.325
s443	0.917476	0.0863666	0.0249156	0.359	0.907912	0.466567	0.294
s444	0.867789	0.332993	0.043771	0.501	0.859462	0.509662	0.375
s445	0.908071	0.167188	0.0147059	0.131	0.96405	0.259662	0.123
s446	0.876747	0.291698	0.0434305	0.496	0.881213	0.525522	0.373
s447	0.819346	0.0917118	0.0193093	0.08	0.723169	0.190061	0.077
s448	0.896992	0.373399	0.0288515	0.478	0.916412	0.447964	0.363
s449	0.858307	0.202535	0.0216547	0.125	0.842076	0.23847	0.117
s450	-0.0699774	0.00150627	0.127982	0.118	-0.068475	0.23703	0.111
s451	0.826463	0.20633	0.037025	0.199	0.800216	0.340417	0.179
s452	-0.154748	0.00681464	0.256137	0.211	-0.148039	0.379319	0.189
s453	-0.241797	0.059656	0.287255	0.211	-0.180421	0.383422	0.188
s454	-0.216871	0.0864086	0.20099	0.194	-0.123245	0.282972	0.175
s455	-0.117678	0.0151475	0.183054	0.157	-0.102388	0.297526	0.144
s456	0.016276	0.0473084	0.0794468	0.097	-0.000593935	0.159153	0.092
s457	0.675042	0.607622	0.0524956	0.306	0.483961	0.281818	0.259
s458	0.643056	0.576999	0.0607851	0.295	0.457404	0.291223	0.251
s459	0.83852	0.320842	0.0461486	0.442	0.861722	0.447967	0.344
s460	0.875829	0.283439	0.0388889	0.453	0.842703	0.482194	0.35
s461	0.415343	0.13383	0.211468	0.382	0.399783	0.538858	0.309
s462	0.663954	0.395892	0.0985725	0.498	0.643886	0.468032	0.374
s463	0.188188	0.171435	0.285917	0.388	0.144746	0.518027	0.313
s464	0.555889	0.184942	0.0854048	0.172	0.368194	0.308595	0.157
s465	0.826502	0.219839	0.0241546	0.113	0.826502	0.202796	0.106
s466	0.702701	0.198042	0.0664284	0.215	0.626446	0.35537	0.192
s467	0.0114318	0.022568	0.131021	0.115	0.0359338	0.250789	0.108
s468	0.758888	0.198187	0.0588282	0.319	0.609229	0.378145	0.268
s469	0.714418	0.0507789	0.038099	0.117	0.486306	0.237396	0.11
s470	0.57448	0.0298315	0.0423569	0.086	0.402663	0.191255	0.082
s471	0.469478	0.161991	0.133738	0.239	0.260126	0.400325	0.21
s472	0.164019	0.0162555	0.128269	0.173	0.300293	0.282119	0.157
s473	0.39666	0.0895927	0.177997	0.28	0.312622	0.462356	0.241
s474	0.710168	0.0636696	0.0309524	0.086	0.777687	0.191928	0.082
s475	0.774414	0.173171	0.0523191	0.217	0.76629	0.367896	0.194
s476	0.668591	0.0167979	0.0439076	0.125	0.650197	0.250657	0.117
s477	0.620841	0.182534	0.0916292	0.308	0.486964	0.375153	0.26
s478	0.5193	0.431727	0.0991401	0.272	0.444796	0.330566	0.235
s479	0.525362	0.45578	0.0923104	0.253	0.411864	0.310032	0.22
s480	0.493839	0.419789	0.103293	0.251	0.469962	0.324959	0.219
s481	-0.066116	0.218906	0.361252	0.383	-0.0201988	0.513654	0.31
s482	0.639309	0.218637	0.139587	0.475	0.631776	0.573229	0.362
s483	0.781541	0.293839	0.0460341	0.214	0.511175	0.328271	0.191
s484	0.679958	0.206198	0.105339	0.409	0.69052	0.481929	0.325
s485	0.158607	0.124059	0.210583	0.301	0.376243	0.39552	0.256
s486	0.818134	0.232689	0.0359912	0.18	0.663579	0.312813	0.164
s487	0.130996	0.104047	0.137009	0.127	0.0411451	0.268838	0.119
s488	0.738176	0.533511	0.056035	0.486	0.647255	0.358964	0.368
s489	-0.169186	0.0557609	0.188391	0.186	-0.110777	0.285731	0.168
s490	0.674571	0.0595644	0.0619164	0.207	0.679564	0.320919	0.185
s491	0.864348	0.332526	0.0282548	0.354	0.568631	0.319814	0.291
s492	0.392921	0.0372171	0.0633803	0.112	0.555266	0.199293	0.105
s493	0.514323	0.436006	0.101415	0.266	0.559841	0.337517	0.231
s494	0.550919	0.298178	0.157471	0.498	0.578452	0.528113	0.374
s495	0.563634	0.229192	0.163581	0.486	0.593502	0.556231	0.368
s496	0.793995	0.281723	0.073898	0.493	0.819623	0.53657	0.371
s497	0.680759	0.201812	0.0554014	0.149	0.693232	0.274818	0.138
s498	0.868805	0.120145	0.0424086	0.319	0.852045	0.495319	0.268
s499	0.612094	0.151487	0.0546958	0.111	0.792473	0.230531	0.105
s500	0.775854	0.191185	0.073491	0.413	0.726752	0.494379	0.327
s501	0.817834	0.321393	0.0605442	0.491	0.823288	0.504061	0.37
s502	0.824654	0.369545	0.0499785	0.477	0.828884	0.455489	0.363
s503	0.883315	0.319157	0.0395256	0.5	0.870365	0.517901	0.375
s504	0.764288	0.30246	0.0809811	0.499	0.777095	0.525693	0.374
s505	0.913728	0.00516664	0.00751965	0.08	0.921942	0.183858	0.077
s506	0.875907	0.171734	0.0379946	0.392	0.878429	0.473843	0.315
s507	0.872451	0.0417681	0.0209996	0.186	0.837775	0.294247	0.169
s508	0.896634	0.0889377	0.0219052	0.257	0.854172	0.352816	0.223
s509	0.880263	0.0554234	0.0306876	0.278	0.874562	0.414877	0.239
s510	0.594712	0.0456516	0.118028	0.293	0.555385	0.457192	0.25
s511	0.857766	0.0373833	0.0429679	0.31	0.857033	0.473283	0.261
s512	0.897058	0.131098	0.04411	0.499	0.89638	0.61979	0.374
s513	0.750572	0.00640718	0.123111	0.496	0.751146	0.686688	0.372
s514	0.802385	0.159214	0.0476321	0.319	0.849177	0.385095	0.268
s515	-0.0661997	0.258452	0.248866	0.359	0.139017	0.366256	0.294
s516	0.798934	0.11924	0.0559201	0.335	0.799245	0.43851	0.278
s517	0.83309	0.0874718	0.0514657	0.336	0.838754	0.473409	0.279
s518	0.691911	0.0173168	0.0356738	0.11	0.71947	0.224247	0.103
s519	-0.179967	0.0522482	0.480636	0.41	-0.17391	0.594442	0.326
s520	0.745816	0.212195	0.0777064	0.405	0.711838	0.47227	0.323
s521	0.758431	0.171225	0.0518166	0.193	0.652374	0.34434	0.174
s522	0.792503	0.109311	0.067486	0.375	0.798664	0.496967	0.304
s523	0.848683	0.0829618	0.024477	0.135	0.72145	0.277641	0.125
s524	0.72978	0.227659	0.0676172	0.356	0.692232	0.395083	0.292
s525	0.864023	0.216511	0.0360505	0.358	0.819862	0.409045	0.293
s526	0.831187	0.336848	0.0539152	0.498	0.815413	0.497051	0.374
s527	0.81595	0.0322945	0.0334577	0.175	0.793166	0.316228	0.159
s528	0.706757	0.281739	0.0553324	0.18	0.595602	0.291247	0.164
s529	0.6763	0.115338	0.0858121	0.254	0.659462	0.414605	0.221
s530	0.437104	0.0379072	0.064903	0.101	0.466455	0.209564	0.096
s531	0.750434	0.0576233	0.0326529	0.109	0.462981	0.234734	0.103
s532	0.0416	0.0371355	0.137779	0.149	0.0386522	0.261971	0.138
s533	0.208628	0.0735795	0.092735	0.092	0.173454	0.213209	0.088
s534	0.813848	0.119459	0.0219553	0.089	0.450125	0.199273	0.085
s535	0.0205396	0.0112668	0.103572	0.12	0.166435	0.211208	0.113
s536	-0.11656	0.0569299	0.181831	0.202	-0.0682824	0.283313	0.181
s537	-0.12588	0.0345426	0.160055	0.167	-0.0903613	0.261843	0.153
s538	0.20262	0.038536	0.131648	0.174	0.20015	0.292934	0.158
s539	-0.0576924	0.0587207	0.185573	0.219	-0.0225561	0.295726	0.195
s540	-0.0994961	0.0435624	0.148597	0.164	-0.0694285	0.24654	0.15
s541	-0.0400304	0.0438401	0.240754	0.254	-0.0343987	0.385782	0.221
s542	-0.266841	0.1641	0.250885	0.272	-0.0249093	0.321675	0.235
s543	-0.1533	0.0524092	0.169934	0.184	-0.0982185	0.258903	0.167
s544	-0.0228195	0.13341	0.152985	0.117	0.0933117	0.247998	0.11
s545	-0.107172	0.0476262	0.152761	0.171	-0.0723198	0.246663	0.156
s546	0.15974	0.156021	0.237749	0.353	0.192854	0.442623	0.29
s547	-0.155459	0.116813	0.23159	0.239	-0.101107	0.329156	0.21
s548	-0.117141	0.0447137	0.16939	0.184	-0.0833497	0.269483	0.167
s549	0.233992	0.150127	0.240435	0.39	0.168079	0.483852	0.314
s550	-0.139469	0.0673601	0.191307	0.21	-0.0927945	0.288288	0.188
s551	-0.117255	0.0550833	0.181982	0.202	-0.0832111	0.283372	0.181
s552	-0.14435	0.0441336	0.171588	0.182	-0.0984185	0.26749	0.166
s553	-0.093837	0.0356463	0.103988	0.119	-0.0853646	0.179693	0.112
s554	-0.112353	0.0421012	0.259446	0.23	-0.0930831	0.38331	0.203
s555	-0.0314639	0.0591958	0.105522	0.126	-0.0234906	0.191226	0.118
s556	0.161061	0.0777396	0.159506	0.239	0.0986703	0.316719	0.21
s557	-0.0119982	0.0228869	0.0800332	0.098	-0.0165015	0.157164	0.093
s558	0.0997679	0.0620198	0.241574	0.295	0.139216	0.429839	0.251
s559	-0.140424	0.0856583	0.199474	0.221	-0.115112	0.284575	0.197
s560	0.595744	0.0193324	0.024951	0.06	0.63019	0.129096	0.058
s561	0.875855	0.359321	0.0333025	0.452	0.860062	0.428446	0.35
s562	-0.0867688	0.0351573	0.092624	0.098	-0.0504077	0.171076	0.093
s563	-0.166265	0.115788	0.308709	0.303	-0.115379	0.415596	0.257
s564	0.775837	0.0482969	0.0338885	0.139	0.533277	0.262378	0.129
s565	-0.215934	0.0549068	0.259614	0.236	-0.159069	0.358483	0.208
s566	-0.164692	0.0787026	0.136116	0.15	-0.119265	0.204159	0.138
s567	-0.0838983	0.0137086	0.129162	0.105	-0.0700727	0.232881	0.099
s568	0.735344	0.372788	0.0651224	0.309	0.681045	0.395589	0.261
s569	-0.221032	0.0391391	0.315613	0.246	-0.183641	0.418092	0.216
s570	-0.187732	0.0557368	0.316899	0.251	-0.155418	0.427768	0.219
s571	0.926442	0.189717	0.010101	0.108	0.961806	0.210353	0.102
s572	0.86332	0.329566	0.0440801	0.487	0.86956	0.499408	0.368
s573	0.849432	0.319814	0.0508044	0.5	0.841845	0.517306	0.375
s574	0.858499	0.183393	0.0266975	0.166	0.674444	0.301743	0.152
s575	0.787319	0.275113	0.0757765	0.5	0.782214	0.540738	0.375
s576	0.751365	0.26391	0.0890435	0.495	0.749899	0.543471	0.372
s577	0.297872	0.00530213	0.116663	0.158	0.288077	0.304536	0.145
s578	0.80266	0.223832	0.0735058	0.482	0.790746	0.551111	0.365
s579	0.721673	0.0309129	0.0285665	0.084	0.623335	0.200971	0.081
s580	0.812254	0.159868	0.0376021	0.177	0.604827	0.320902	0.161
s581	-0.0123452	0.137179	0.169887	0.138	0.154029	0.278186	0.128
s582	-0.0917776	0.096799	0.392031	0.363	-0.0875217	0.536163	0.297
s583	0.799364	0.163128	0.0819345	0.483	0.771439	0.592294	0.366
s584	0.816261	0.148454	0.0376397	0.178	0.716565	0.333186	0.162
s585	0.513643	0.227262	0.178773	0.486	0.526614	0.553831	0.368
s586	0.703061	0.309951	0.0977939	0.495	0.6841	0.507676	0.372
s587	0.581997	0.212109	0.163643	0.498	0.624012	0.578085	0.373
s588	0.666854	0.33283	0.0984674	0.468	0.626656	0.465325	0.358
s589	-0.0469089	0.00342078	0.0830566	0.079	-0.0434817	0.170974	0.076
s590	-0.111732	0.025576	0.153786	0.122	-0.0856803	0.258949	0.114
s591	0.897918	0.0177028	0.00785384	0.076	0.614965	0.158458	0.073
s592	0.753456	0.171414	0.090275	0.448	0.699039	0.544925	0.347
s593	0.398013	0.124033	0.115632	0.17	0.442411	0.315667	0.155
s594	0.879393	0.273582	0.0431332	0.49	0.878558	0.532792	0.37
s595	0.583091	0.35366	0.134169	0.501	0.630444	0.497834	0.375
s596	0.324387	0.0144825	0.0569232	0.081	0.254822	0.173826	0.077
s597	0.237197	0.386773	0.180664	0.301	0.372265	0.382073	0.255
s598	0.878802	0.179242	0.0165533	0.106	0.628793	0.214128	0.1
s599	0.474794	0.279145	0.150678	0.331	0.585069	0.450505	0.276
s600	0.502265	0.177608	0.0911523	0.158	0.40129	0.295014	0.145
s601	0.564982	0.0321524	0.0554565	0.112	0.54676	0.238755	0.105
s602	0.924847	0.0716738	0.0342372	0.481	0.915799	0.646827	0.365
s603	0.612707	0.194951	0.133944	0.432	0.544246	0.521553	0.338
s604	0.898031	0.269814	0.0353571	0.479	0.899568	0.528533	0.364
s605	0.868403	0.207128	0.0402727	0.42	0.81394	0.469078	0.332
s606	0.859898	0.103452	0.0624678	0.487	0.861727	0.637934	0.368
s607	0.850385	0.21607	0.0572226	0.498	0.850848	0.569961	0.373
s608	0.849468	0.118242	0.039036	0.241	0.794972	0.411793	0.212
s609	-0.0241915	0.0209838	0.129976	0.112	0.0486816	0.242	0.106
s610	0.868497	0.254711	0.0382104	0.41	0.854692	0.446054	0.326
s611	-0.0575645	0.00280329	0.103546	0.105	-0.0547599	0.202211	0.099
s612	0.0269964	0.0326213	0.13259	0.149	0.0917114	0.253325	0.138
s613	-0.1034	0.0149319	0.159946	0.163	-0.0883217	0.270557	0.149
s614	-0.21993	0.0477888	0.319705	0.243	-0.185146	0.424849	0.213
s615	0.873913	0.222408	0.0354031	0.4	0.756042	0.428117	0.32
s616	0.912632	0.114231	0.0310455	0.394	0.910178	0.528982	0.316
s617	0.8885	0.130684	0.0436929	0.456	0.878354	0.576131	0.352
s618	-0.173766	0.0277275	0.293116	0.266	-0.137413	0.41179	0.23
s619	0.844472	0.0528871	0.0581857	0.373	0.853378	0.557308	0.303
s620	0.888049	0.126905	0.0458783	0.447	0.867369	0.593146	0.347
s621	-0.121859	0.0585359	0.18707	0.201	-0.0580713	0.293374	0.181
s622	0.12847	0.0217971	0.417136	0.493	0.118879	0.671523	0.371
s623	0.358792	0.086571	0.12289	0.166	0.446254	0.324331	0.152
s624	0.0689602	0.104326	0.145939	0.128	0.125748	0.26863	0.119
s625	0.889988	0.312083	0.0241253	0.353	0.828245	0.345524	0.29
s626	0.504784	0.222128	0.192464	0.5	0.460014	0.573826	0.374
s627	0.636854	0.0890353	0.165121	0.5	0.638196	0.646775	0.375
s628	0.8339	0.348787	0.0533173	0.499	0.84866	0.499846	0.374
s629	0.875015	0.361756	0.0325739	0.431	0.824569	0.403785	0.338
s630	-0.11081	0.227309	0.186476	0.145	-0.0492771	0.260347	0.134
s631	0.724001	0.0895292	0.051451	0.24	0.843474	0.310808	0.211
s632	0.838709	0.0664714	0.024236	0.132	0.812524	0.25418	0.124
s633	-0.127287	0.0303966	0.170209	0.13	-0.0962409	0.276846	0.121
s634	-0.0542408	0.0108444	0.258647	0.238	-0.0595047	0.408271	0.21
s635	0.341834	0.14997	0.279091	0.489	0.339003	0.614191	0.369
s636	-0.0834755	0.0316484	0.0937588	0.106	-0.0508516	0.172752	0.101
s637	0.828991	0.399756	0.036307	0.39	0.526893	0.326707	0.314
s638	0.771249	0.31186	0.0715492	0.458	0.7088	0.463543	0.353
s639	0.783274	0.339911	0.0401154	0.185	0.815602	0.279529	0.168
s640	0.920224	0.00119914	0.0169333	0.21	0.922185	0.368039	0.188
s641	0.85078	0.338622	0.0490713	0.491	0.836606	0.492702	0.37
s642	0.111185	0.000402218	0.0609322	0.071	0.101743	0.153345	0.068
s643	0.79099	0.05331	0.0225168	0.085	0.882724	0.200962	0.081
s644	0.578588	0.429677	0.109988	0.486	0.603793	0.425755	0.367
s645	0.903749	0.26015	0.0192616	0.19	0.795206	0.313868	0.172
s646	0.812449	0.24053	0.0413575	0.212	0.740918	0.348741	0.189
s647	0.758364	0.172704	0.0793226	0.358	0.755048	0.481638	0.294
s648	-0.247661	0.0729661	0.34587	0.338	-0.0764995	0.432032	0.281
s649	0.659867	0.0238233	0.0803324	0.243	0.673489	0.393916	0.213
s650	0.741016	0.217128	0.055822	0.203	0.780019	0.339317	0.182
s651	-0.182632	0.0961541	0.128948	0.08	-0.0764764	0.190993	0.077
s652	0.855249	0.253527	0.0314925	0.214	0.728199	0.34277	0.191
s653	0.969152	0.211485	0.00512821	0.139	0.988417	0.260269	0.129
s654	0.860264	0.255569	0.0308918	0.218	0.735412	0.34853	0.194
s655	0.0622312	0.105498	0.189148	0.179	0.23659	0.335685	0.163
s656	0.895343	0.251524	0.036893	0.465	0.828911	0.513625	0.356
s657	0.873137	0.437562	0.0338602	0.492	0.872579	0.436792	0.371
s658	0.0762326	0.109708	0.153204	0.137	0.0605439	0.280804	0.128
s659	0.903401	0.101916	0.0403605	0.462	0.897016	0.605204	0.355
s660	0.711141	0.047376	0.0444853	0.142	0.487261	0.266291	0.132
s661	-0.23661	0.0030571	0.377715	0.304	-0.233698	0.483011	0.257
s662	0.900631	0.230493	0.0304896	0.429	0.825427	0.472797	0.336
s663	-0.169553	0.0379735	0.409315	0.365	-0.120152	0.530719	0.298
s664	-0.106308	0.0932973	0.232692	0.246	0.0582036	0.349772	0.216
s665	0.0756777	0.0949006	0.29553	0.37	0.0497348	0.492908	0.301
s666	0.569314	0.313162	0.132803	0.468	0.600457	0.481869	0.358
s667	-0.312416	0.0403874	0.411956	0.311	-0.271852	0.486093	0.262
s668	-0.213592	0.0583912	0.249803	0.229	-0.152885	0.348272	0.202
s669	0.842846	0.325588	0.0338865	0.227	0.752873	0.339287	0.201
s670	0.781676	0.0222765	0.0172564	0.073	0.790063	0.157222	0.071
s671	-0.132431	0.108843	0.160232	0.111	0.0054453	0.24323	0.104
s672	-0.0709059	0.0970699	0.151664	0.114	-0.0444119	0.246247	0.107
s673	0.81183	0.275817	0.0401362	0.213	0.700079	0.335013	0.19
s674	0.31653	0.0463615	0.110886	0.191	0.322598	0.289113	0.172
s675	-0.138803	0.0711737	0.109194	0.116	-0.0623205	0.177271	0.109
s676	-0.0338168	0.168806	0.161115	0.127	-0.0228519	0.252459	0.118
s677	0.867756	0.212557	0.0481911	0.424	0.864931	0.542085	0.334
s678	0.889948	0.26927	0.0211934	0.185	0.704883	0.299893	0.168
s679	0.909583	0.116166	0.0337922	0.391	0.891283	0.550957	0.314
s680	0.858118	0.0977783	0.0174989	0.093	0.882793	0.216407	0.089
s681	-0.242547	0.0515507	0.302918	0.272	-0.190206	0.400767	0.235
s682	0.918768	0.00202202	0.00951139	0.119	0.912404	0.233023	0.112
s683	0.889107	0.275915	0.0213786	0.188	0.929596	0.29646	0.17
s684	-0.0791283	0.0108954	0.126237	0.118	-0.0681525	0.229689	0.111
s685	0.937352	0.24727	0.0146825	0.235	0.892291	0.370466	0.207
s686	0.873803	0.0800542	0.0314323	0.287	0.838451	0.401734	0.245
s687	0.899908	0.156111	0.0328653	0.421	0.89377	0.499565	0.332
s688	0.939729	0.127653	0.00984766	0.212	0.84171	0.273982	0.19
s689	0.898536	0.128599	0.0145154	0.113	0.811628	0.240142	0.106
s690	0.0573743	0.0525645	0.182871	0.174	0.0733929	0.33148	0.158
s691	0.870707	0.409332	0.0242698	0.217	0.846742	0.288228	0.194
s692	0.152019	0.0293962	0.0751643	0.102	0.343665	0.178459	0.097
s693	-0.138463	0.00757762	0.283718	0.254	-0.118774	0.414044	0.221
s694	0.928252	0.0289649	0.0290113	0.417	0.925014	0.59245	0.33
s695	-0.266302	0.0262702	0.392759	0.322	-0.236357	0.485914	0.27
s696	-0.13728	0.0633953	0.122387	0.14	-0.104622	0.193242	0.13
s697	-0.153307	0.0616466	0.15193	0.149	-0.0879873	0.238889	0.138
s698	0.896736	0.333376	0.0309711	0.448	0.835644	0.462128	0.347
s699	-0.142664	0.0407658	0.17532	0.182	-0.100535	0.276895	0.165
s700	-0.181903	0.0260572	0.262541	0.24	-0.155854	0.37637	0.211
s701	-0.0950642	0.0185858	0.139036	0.111	-0.0762429	0.243583	0.105
s702	-0.13062	0.0437415	0.150144	0.146	-0.0850953	0.243076	0.135
s703	0.0202968	0.0209632	0.141058	0.133	0.000293462	0.266452	0.124
s704	-0.13799	0.0377062	0.256471	0.217	-0.0744929	0.374556	0.193
s705	-0.0351754	0.0533715	0.27011	0.265	0.0547278	0.417497	0.229
s706	0.786454	0.0943477	0.02537	0.091	0.762807	0.209811	0.087
s707	0.876027	0.0536592	0.0220777	0.156	0.780268	0.307938	0.144
s708	-0.184855	0.0672697	0.190291	0.192	-0.113506	0.282478	0.173
s709	-0.198956	0.057987	0.339504	0.289	-0.168589	0.444296	0.247
s710	-0.116526	0.144938	0.237835	0.276	0.0436451	0.346592	0.237
s711	0.916693	0.169538	0.0343901	0.501	0.908664	0.60195	0.375
s712	-0.105231	0.0051688	0.236865	0.212	-0.0968828	0.369763	0.189
s713	0.933127	0.266778	0.0244592	0.48	0.926627	0.549421	0.365
s714	0.926054	0.22789	0.0244716	0.457	0.927043	0.507463	0.352
s715	0.829931	0.0767573	0.0382559	0.206	0.868702	0.366249	0.185
s716	-0.267283	0.102713	0.307626	0.28	-0.183884	0.389346	0.24
s717	-0.191721	0.0867223	0.250742	0.26	-0.116642	0.347747	0.226
s718	-0.114834	0.0213429	0.166887	0.144	-0.0930999	0.274356	0.133
s719	-0.120834	0.0224715	0.174595	0.14	-0.0980422	0.284887	0.13
s720	0.492093	0.0428209	0.0697587	0.126	0.498491	0.23997	0.118
s721	0.736112	0.0398013	0.0344877	0.128	0.734347	0.231194	0.119
s722	0.778913	0.043849	0.0312284	0.137	0.776974	0.245177	0.127
s723	0.852568	0.142412	0.0194299	0.097	0.766935	0.213328	0.093
s724	0.917794	0.126347	0.00966184	0.089	0.97013	0.197044	0.085
s725	-0.272496	0.12778	0.19803	0.129	-0.127172	0.261719	0.121
s726	0.907294	0.056524	0.0371362	0.44	0.912223	0.588205	0.343
s727	-0.232636	0.147782	0.501996	0.475	-0.182758	0.590992	0.362
s728	0.8494	0.162045	0.0220954	0.117	0.8511	0.232968	0.11
s729	0.246913	0.1921	0.294523	0.48	0.201444	0.570631	0.364
s730	0.866717	0.0567439	0.0220509	0.143	0.803071	0.289027	0.133
s731	0.917662	0.00882218	0.00785384	0.088	0.936533	0.195556	0.084
s732	0.800081	0.00195942	0.0423392	0.208	0.810463	0.36723	0.186
s733	0.816661	0.0193413	0.0250754	0.125	0.828347	0.256226	0.117
s734	0.0236777	0.027505	0.13611	0.139	0.0192823	0.255839	0.129
s735	0.859262	0.3697	0.0432728	0.499	0.860721	0.484483	0.374
s736	0.60717	0.0570304	0.0424534	0.085	0.257945	0.20293	0.082
s737	0.497188	0.158679	0.0661065	0.098	0.173431	0.211086	0.093
s738	0.955833	0.108648	0.00479616	0.145	0.975614	0.183887	0.134
s739	-0.20643	0.0646951	0.227547	0.21	-0.138133	0.319912	0.188
s740	-0.109718	0.0237993	0.153803	0.144	-0.0855154	0.259645	0.134
s741	-0.262539	0.0943455	0.250868	0.219	-0.159953	0.327122	0.195
s742	-0.302587	0.102052	0.290094	0.25	-0.191655	0.360981	0.218
s743	-0.0913188	0.00729671	0.153884	0.143	-0.0840159	0.267523	0.133
s744	-0.217289	0.0901789	0.194156	0.199	-0.119125	0.275005	0.179
s745	-0.0755405	0.0186749	0.105082	0.085	-0.0565558	0.196048	0.081
s746	-0.189056	0.0186506	0.286027	0.245	-0.170583	0.401083	0.215
s747	0.886019	0.276501	0.0320753	0.314	0.875102	0.442635	0.264
s748	0.832218	0.354969	0.041723	0.425	0.798143	0.39778	0.334
s749	0.889715	0.150733	0.0437573	0.45	0.904856	0.57548	0.349
s750	-0.117914	0.00225189	0.206916	0.192	-0.115688	0.331497	0.173
s751	0.625609	0.0350052	0.0564776	0.129	0.456808	0.275582	0.121
s752	0.925802	0.112331	0.0311877	0.462	0.911976	0.605534	0.355
s753	0.952618	0.148721	0.017566	0.404	0.963961	0.540591	0.322
s754	-0.0686817	0.0634279	0.227028	0.246	-0.0716568	0.357292	0.216
s755	-0.132114	0.000237384	0.232974	0.207	-0.131881	0.359749	0.185
s756	-0.114108	0.0212778	0.165815	0.137	-0.0924747	0.273835	0.127
s757	-0.153902	0.0571552	0.161681	0.111	-0.0937086	0.253258	0.105
s758	-0.167612	0.0617245	0.17442	0.163	-0.102225	0.262025	0.149
s759	-0.107295	0.0212494	0.191909	0.157	-0.0824066	0.310674	0.144
s760	-0.11233	0.0347935	0.137158	0.133	-0.0764315	0.231541	0.124
s761	-0.0993238	0.0373021	0.110207	0.114	-0.0606984	0.195611	0.108
s762	-0.118958	0.0381356	0.141758	0.106	-0.0795098	0.23666	0.101
s763	-0.0573474	0.0190345	0.0717712	0.077	-0.03797	0.145686	0.074
s764	-0.15808	0.0299033	0.219769	0.173	-0.127665	0.330839	0.158
s765	-0.0652315	0.00491508	0.1132	0.113	-0.0603118	0.215141	0.107
s766	-0.0500937	0.0164977	0.15728	0.145	-0.00112377	0.276631	0.134
s767	0.228023	0.0474256	0.111134	0.122	0.122015	0.259397	0.115
s768	0.767795	0.000421964	0.0267678	0.116	0.759894	0.230696	0.109
s769	0.867116	0.294928	0.038877	0.44	0.87581	0.45506	0.343
s770	0.907759	0.037408	0.0118386	0.114	0.941748	0.23467	0.107
s771	0.800245	0.0816262	0.0498142	0.23	0.804278	0.402545	0.203
s772	0.802633	0.0903086	0.0775928	0.4	0.807017	0.578955	0.32
s773	0.812831	0.0855878	0.0699222	0.425	0.805299	0.556807	0.335
s774	0.863721	0.156206	0.0542695	0.454	0.840015	0.577491	0.351
s775	-0.173814	0.049621	0.283536	0.25	-0.132977	0.394631	0.219
s776	0.684896	0.02297	0.0691297	0.205	0.722606	0.372262	0.184
s777	0.766926	0.210661	0.0731402	0.408	0.818996	0.470817	0.324
s778	0.907834	0.0226632	0.00742799	0.099	0.90907	0.159633	0.094
s779	0.863146	0.27194	0.040791	0.43	0.857992	0.459449	0.337
s780	0.929855	0.210629	0.0219444	0.414	0.922605	0.48252	0.328
s781	-0.0780304	0.00474828	0.135914	0.124	-0.0732787	0.24578	0.116
s782	0.822306	0.373571	0.0457459	0.443	0.782718	0.414814	0.344
s783	0.934766	0.13828	0.0144928	0.202	0.967734	0.360497	0.181
s784	0.807871	0.309052	0.0536911	0.434	0.807842	0.439175	0.339
s785	0.347186	0.221958	0.251354	0.501	0.3536	0.571254	0.375
s786	-0.221004	0.043577	0.287372	0.228	-0.17591	0.385521	0.202
s787	-0.132949	0.0322984	0.175776	0.179	-0.0998883	0.281935	0.163
s788	-0.141732	0.0863309	0.0827586	0.097	-0.141732	0.12503	0.093
s789	-0.0753445	0.0301781	0.0822571	0.084	-0.0442695	0.155929	0.081
s790	-0.0958007	0.0365182	0.105673	0.105	-0.0579762	0.18683	0.099
s791	-0.0958136	0.0318253	0.114877	0.089	-0.063065	0.204961	0.085
s792	0.7628	0.331992	0.0492889	0.351	0.689291	0.325184	0.289
s793	-0.22699	0.0369258	0.307498	0.248	-0.189233	0.407857	0.217
s794	0.823136	0.271912	0.0643654	0.499	0.828176	0.544178	0.374
s795	0.806485	0.0182827	0.0334864	0.157	0.76761	0.310922	0.144
s796	0.827272	0.0916857	0.0663255	0.387	0.825119	0.568082	0.312
s797	0.900636	0.185393	0.0174867	0.148	0.769157	0.282234	0.137
s798	0.884674	0.355236	0.0241741	0.228	0.891446	0.329484	0.202
s799	0.903417	0.294386	0.019892	0.202	0.581962	0.313967	0.181
s800	0.743546	0.0427654	0.0199953	0.097	0.743254	0.150809	0.092
s801	0.796984	0.051283	0.0726256	0.384	0.803903	0.539048	0.31
s802	0.809862	0.13646	0.0250583	0.1	0.540027	0.217703	0.095
s803	-0.27784	0.024884	0.394918	0.303	-0.253364	0.483466	0.257
s804	0.837729	0.147609	0.026502	0.136	0.797897	0.269429	0.126
s805	0.873784	0.315494	0.0228938	0.172	0.623965	0.272121	0.157
s806	0.816056	0.168432	0.0273871	0.116	0.500978	0.238253	0.109
s807	0.882253	0.0679503	0.0391198	0.323	0.87278	0.506648	0.271
s808	0.909724	0.0925069	0.0240744	0.248	0.90179	0.425861	0.217
s809	0.628575	0.0835521	0.0993956	0.264	0.696864	0.415172	0.229
s810	-0.0494524	0.00920749	0.0765339	0.083	-0.0401706	0.157479	0.08
s811	0.858271	0.244515	0.044686	0.438	0.865981	0.485343	0.342
s812	0.854077	0.404952	0.0427585	0.5	0.856335	0.465666	0.375
s813	0.925028	0.0914547	0.0143567	0.171	0.949135	0.312674	0.156
s814	-0.0941618	0.0618317	0.199633	0.21	-0.0144069	0.314209	0.188
s815	-0.0388835	0.0630074	0.152237	0.123	-0.0375294	0.261182	0.115
s816	0.916784	0.215246	0.0296028	0.441	0.891523	0.516112	0.344
s817	0.952256	0.157089	0.00724638	0.123	0.875359	0.24791	0.116
s818	0.827658	0.180406	0.0462045	0.355	0.84225	0.42242	0.292
s819	0.90651	0.067454	0.0287318	0.33	0.906887	0.474691	0.275
s820	-0.199507	0.0979686	0.15156	0.098	-0.0913503	0.221277	0.093
s821	0.114346	0.105539	0.259162	0.279	0.104509	0.457065	0.24
s822	0.719264	0.0760299	0.0870943	0.305	0.754687	0.477312	0.258
s823	0.763397	0.28042	0.0826475	0.495	0.762581	0.533759	0.372
s824	-0.117342	0.0820217	0.257766	0.26	-0.0338449	0.374138	0.226
s825	-0.0789106	0.0312052	0.146258	0.116	-0.0344225	0.25316	0.109
s826	0.64807	0.306677	0.120449	0.475	0.64114	0.51126	0.362
s827	0.00695234	0.0600864	0.203936	0.185	-0.0129569	0.34219	0.168
s828	0.0630997	0.0787332	0.289197	0.348	0.0343725	0.480125	0.287
s829	0.923626	0.414006	0.0193117	0.458	0.911691	0.412882	0.353
s830	0.855446	0.437585	0.0361527	0.464	0.837028	0.413132	0.356
s831	0.833955	0.0521993	0.0223933	0.151	0.762803	0.243513	0.139
s832	0.824976	0.259354	0.0643683	0.501	0.835067	0.553107	0.375
s833	0.486739	0.223007	0.197699	0.501	0.479238	0.571978	0.375
s834	0.615341	0.332757	0.127154	0.501	0.593154	0.507903	0.375
s835	0.567831	0.135029	0.0741123	0.219	0.520413	0.285409	0.194
s836	0.573118	0.0268107	0.0420366	0.084	0.404605	0.192275	0.08
s837	0.648466	0.0450222	0.167031	0.501	0.648772	0.667903	0.375
s838	0.747728	0.319977	0.0857492	0.49	0.770671	0.51472	0.37
s839	0.750127	0.0540066	0.0395123	0.175	0.731788	0.278515	0.159
s840	0.621591	0.295088	0.0758485	0.312	0.435302	0.31207	0.263
s841	0.663437	0.0347423	0.0318156	0.107	0.429371	0.186519	0.101
s842	0.812399	0.173257	0.0387582	0.186	0.724723	0.330878	0.169
s843	0.79726	0.08125	0.0665148	0.318	0.752269	0.503333	0.267
s844	-0.0828777	0.0363938	0.0833139	0.094	-0.0451638	0.155336	0.089
s845	0.585577	0.0423328	0.178316	0.458	0.599091	0.620772	0.353
s846	0.548064	0.00254142	0.089819	0.193	0.536903	0.349841	0.175
s847	-0.119353	0.0107296	0.376187	0.331	-0.129175	0.517443	0.276
s848	0.782102	0.306928	0.0743587	0.463	0.767473	0.521306	0.356
s849	0.590475	0.13656	0.0840303	0.263	0.4547	0.336187	0.228
s850	-0.0595593	0.0231204	0.0677483	0.079	-0.0538522	0.132002	0.075
s851	0.744118	0.101121	0.0321554	0.097	0.691988	0.217923	0.092
s852	-0.00851073	0.0388891	0.172048	0.171	-0.00138013	0.297437	0.156
s853	0.659489	0.217461	0.115292	0.452	0.666815	0.517314	0.35
s854	0.53752	0.397528	0.0952381	0.379	0.383834	0.324741	0.307
s855	0.228675	0.262757	0.167306	0.324	0.349452	0.341606	0.271
s856	-0.211361	0.0483399	0.289605	0.281	-0.164214	0.390503	0.242
s857	0.617503	0.240192	0.141508	0.486	0.570844	0.545724	0.368
s858	-0.189866	0.0627371	0.236439	0.242	-0.122424	0.334903	0.212
s859	0.208222	0.0485868	0.0835658	0.124	0.0833968	0.201346	0.116
s860	0.657473	0.207414	0.0599951	0.151	0.472556	0.27768	0.14
s861	-0.284906	0.160948	0.216095	0.224	-0.129835	0.274919	0.199
s862	-0.218176	0.158049	0.223709	0.246	-0.112066	0.297822	0.215
s863	-0.0951611	0.00374661	0.253422	0.241	-0.0843446	0.392236	0.212
s864	0.901026	0.21575	0.0387547	0.486	0.902428	0.578728	0.368
s865	0.27028	0.191922	0.25073	0.458	0.252121	0.50696	0.353
s866	0.557118	0.135199	0.0996576	0.29	0.460066	0.364499	0.248
s867	0.800238	0.101164	0.0813606	0.432	0.811924	0.590822	0.338
s868	0.480015	0.0605083	0.124042	0.217	0.488262	0.392526	0.193
s869	-0.116705	0.244681	0.259452	0.343	0.0444372	0.367441	0.284
s870	0.645637	0.142707	0.149816	0.482	0.627762	0.610455	0.365
s871	0.76783	0.110616	0.094429	0.438	0.736425	0.589045	0.342
s872	-0.238631	0.078492	0.247778	0.243	-0.155206	0.337297	0.213
s873	0.846475	0.194317	0.0273456	0.152	0.773096	0.283238	0.14
s874	0.616608	0.281529	0.134231	0.454	0.631742	0.532268	0.35
s875	0.525736	0.0589536	0.142767	0.332	0.538156	0.472184	0.277
s876	0.58224	0.0899862	0.0938444	0.201	0.337827	0.368989	0.181
s877	0.491437	0.353659	0.157941	0.494	0.488946	0.489422	0.372
s878	0.556589	0.0164372	0.0330045	0.064	0.706307	0.156197	0.062
s879	0.103088	0.131336	0.128062	0.196	0.0304811	0.238154	0.176
s880	0.853215	0.356531	0.034084	0.398	0.809946	0.370472	0.318
s881	0.773315	0.281734	0.0663276	0.43	0.75789	0.456642	0.337
s882	0.626631	0.0686605	0.12883	0.363	0.603305	0.519672	0.297
s883	-0.0751073	0.0670141	0.178909	0.185	0.0251276	0.288708	0.168
s884	0.686489	0.149621	0.133296	0.497	0.685613	0.615267	0.373
s885	0.757343	0.262033	0.0484094	0.189	0.639361	0.309465	0.171
s886	0.114346	0.0491708	0.157841	0.192	0.17451	0.31132	0.174
s887	0.109284	0.0611651	0.40184	0.479	0.115138	0.642086	0.364
s888	0.774636	0.436506	0.0529754	0.446	0.784327	0.384461	0.346
s889	0.898109	0.190356	0.0366182	0.422	0.829274	0.519391	0.332
s890	0.737193	0.435197	0.0622202	0.451	0.731355	0.386383	0.349
s891	0.724832	0.0672614	0.0443497	0.14	0.748525	0.268763	0.13
s892	0.850865	0.269451	0.0534914	0.481	0.810352	0.528627	0.365
s893	0.732229	0.0314358	0.0289128	0.112	0.584407	0.20854	0.106
s894	0.369437	0.485002	0.158425	0.499	0.356419	0.413272	0.374
s895	0.901216	0.181668	0.0338578	0.421	0.881571	0.504098	0.332
s896	0.841286	0.0128562	0.00974066	0.068	0.84214	0.135973	0.066
s897	0.565769	0.0881074	0.0474179	0.138	0.421835	0.195252	0.129
s898	1	0.107375	0	0.089	1	0.201206	0.085
s899	0.880916	0.333374	0.0395998	0.492	0.842995	0.500954	0.37
s900	0.885983	0.219723	0.030593	0.369	0.854702	0.419513	0.301
s901	0.244731	0.0298676	0.107297	0.169	0.460031	0.258862	0.155
s902	0.886005	0.11793	0.0172113	0.125	0.877986	0.253382	0.117
s903	0.85477	0.292026	0.0338599	0.367	0.787625	0.368388	0.3
s904	0.883615	0.209863	0.0380982	0.442	0.868417	0.501475	0.344
s905	0.874896	0.355719	0.0291393	0.39	0.810057	0.371618	0.314
s906	0.858543	0.199129	0.0559061	0.493	0.855047	0.580569	0.371
s907	-0.222949	0.107646	0.232571	0.24	-0.0182688	0.318413	0.211
s908	0.856393	0.305852	0.0487264	0.486	0.859423	0.504825	0.368
s909	0.793587	0.33328	0.0390419	0.191	0.793182	0.281805	0.172
s910	0.880237	0.128476	0.0320857	0.33	0.812906	0.42106	0.275
s911	0.911776	0.222028	0.0319778	0.435	0.933477	0.530867	0.34
s912	0.0383096	0.0508086	0.09408	0.076	0.119907	0.187747	0.073
s913	0.806424	0.427694	0.0464291	0.453	0.776668	0.392978	0.35
s914	0.717833	0.00688517	0.053258	0.186	0.708107	0.335147	0.169
s915	0.832057	0.0144685	0.0214432	0.139	0.789952	0.245832	0.129
s916	0.899975	0.00991979	0.0120111	0.132	0.883488	0.235168	0.123
s917	0.282807	0.194646	0.280205	0.459	0.32166	0.576964	0.353
s918	0.279412	0.0584565	0.254732	0.376	0.304484	0.533035	0.305
s919	0.831229	0.211458	0.0556022	0.455	0.700699	0.486407	0.351
s920	0.431792	0.0365476	0.202565	0.379	0.476339	0.538332	0.307
s921	0.780716	0.451301	0.0540791	0.482	0.753073	0.409054	0.365
s922	0.846616	0.530414	0.0319035	0.478	0.839434	0.358635	0.363
s923	0.0851311	0.0401499	0.283513	0.324	0.124834	0.48308	0.271
s924	0.795487	0.41642	0.0555049	0.489	0.79564	0.442189	0.369
s925	0.824905	0.0366109	0.0404086	0.243	0.801737	0.384735	0.213
s926	0.883487	0.103957	0.0520163	0.5	0.88274	0.638272	0.375
s927	0.866347	0.12694	0.0565107	0.491	0.868331	0.613155	0.37
s928	0.909854	0.158056	0.0147122	0.133	0.889727	0.266689	0.124
s929	0.854675	0.204456	0.052958	0.472	0.84376	0.548843	0.36
s930	0.8404	0.335524	0.0530214	0.5	0.840052	0.506238	0.375
s931	0.825108	0.0829383	0.036893	0.188	0.73979	0.346823	0.17
s932	0.84759	0.245981	0.051546	0.459	0.872479	0.512494	0.353
s933	0.780869	0.0324324	0.0294617	0.118	0.69362	0.248755	0.111
s934	0.864822	0.256359	0.0487484	0.492	0.867911	0.544136	0.371
s935	0.839716	0.177191	0.0484384	0.307	0.845965	0.46587	0.26
s936	0.895381	0.0755925	0.0142759	0.11	0.619907	0.241081	0.104
s937	0.949436	0.11444	0.00707579	0.11	0.801937	0.23841	0.104
s938	0.839563	0.220409	0.0622413	0.5	0.831339	0.575234	0.375
s939	0.182818	0.0286196	0.396861	0.501	0.18597	0.67869	0.375
s940	-0.150365	0.0425758	0.184108	0.199	-0.105949	0.277941	0.179
s941	-0.252354	0.129336	0.205834	0.208	-0.123494	0.275228	0.186
s942	-0.113383	0.0870799	0.145756	0.173	-0.0908803	0.223485	0.157
s943	-0.0872812	0.0099749	0.142016	0.123	-0.0772467	0.250798	0.115
s944	0.567513	0.258028	0.127896	0.404	0.603349	0.451882	0.322
s945	0.010346	0.0944964	0.188769	0.165	-0.0196887	0.319047	0.151
s946	0.111509	0.0874393	0.270882	0.35	0.134909	0.474187	0.288
s947	-0.119034	0.00836305	0.226424	0.193	-0.101511	0.353118	0.175
s948	0.911961	0.0743287	0.0360755	0.434	0.917048	0.594501	0.339
s949	0.893993	0.484706	0.0219034	0.309	0.892946	0.341211	0.261
s950	0.85433	0.207839	0.0523014	0.455	0.835484	0.534845	0.351
s951	0.858062	0.0400659	0.0632094	0.449	0.860855	0.636557	0.348
s952	0.801748	0.302593	0.0674676	0.495	0.796252	0.51752	0.372
s953	-0.122062	0.0692871	0.199302	0.217	0.0764247	0.30571	0.193
s954	0.818148	0.111482	0.0296583	0.136	0.856654	0.272004	0.127
s955	0.845703	0.0404212	0.0298441	0.171	0.857611	0.334155	0.156
s956	0.666062	0.139859	0.122373	0.388	0.607919	0.540176	0.313
s957	0.890774	0.11451	0.0451858	0.454	0.849554	0.597281	0.351
s958	-0.0360094	0.0148204	0.330406	0.307	-0.0536904	0.497394	0.26
s959	0.811775	0.212542	0.0695252	0.471	0.769346	0.548971	0.36
s960	0.766682	0.396731	0.0612978	0.364	0.795795	0.426136	0.298
s961	-0.168136	0.118834	0.183064	0.129	-0.0413699	0.262967	0.121
s962	0.624851	0.0682136	0.0731554	0.172	0.538507	0.330426	0.157
s963	0.702122	0.451624	0.0621462	0.281	0.621977	0.337182	0.241
s964	0.775638	0.224649	0.0864634	0.491	0.77013	0.566937	0.37
s965	0.457485	0.176475	0.162746	0.402	0.600727	0.463886	0.321
s966	-0.0543076	0.0179609	0.0683258	0.071	-0.0360392	0.140204	0.069
s967	0.546881	0.0632053	0.149526	0.356	0.579241	0.503535	0.292
s968	0.559706	0.0671184	0.140375	0.35	0.591782	0.490995	0.289
s969	0.667869	0.430576	0.0896886	0.495	0.667628	0.440872	0.372
s970	0.770101	0.138856	0.0579661	0.333	0.817965	0.398463	0.277
s971	0.530739	0.237633	0.131372	0.391	0.558375	0.432502	0.314
s972	0.650302	0.137712	0.148913	0.479	0.668744	0.615711	0.364
s973	0.881586	0.199286	0.0449244	0.457	0.872994	0.551731	0.352
s974	0.864828	0.0546941	0.0573448	0.436	0.860609	0.611956	0.34
s975	-0.1946	0.065694	0.237687	0.232	-0.109512	0.338467	0.205
s976	0.614727	0.0829418	0.16874	0.479	0.622665	0.628359	0.364
s977	0.815848	0.209228	0.0420106	0.315	0.766552	0.361694	0.265
s978	0.773685	0.324493	0.0709341	0.481	0.765471	0.491775	0.365
s979	-0.0673987	0.0198994	0.0882432	0.1	-0.047117	0.169036	0.095
s980	0.389609	0.203687	0.146324	0.228	0.452252	0.375571	0.202
s981	0.886725	0.256688	0.0418098	0.5	0.888242	0.551249	0.375
s982	0.893555	0.131648	0.0457509	0.49	0.890873	0.618405	0.37
s983	0.889392	0.048533	0.0218273	0.181	0.912709	0.33471	0.165
s984	0.807861	0.303166	0.0357354	0.184	0.557517	0.282934	0.167
s985	0.86358	0.0675677	0.0543316	0.403	0.865793	0.583946	0.321
s986	0.874224	0.344925	0.0392673	0.432	0.839006	0.475693	0.339
s987	0.908287	0.426611	0.0218454	0.446	0.915035	0.389452	0.346
s988	0.891664	0.463003	0.0251633	0.456	0.884885	0.387747	0.352
s989	0.861981	0.30165	0.0476827	0.499	0.849825	0.525444	0.374
s990	-0.0806807	0.0116573	0.127486	0.113	-0.0689174	0.230536	0.106
s991	-0.122143	0.0338044	0.155337	0.146	-0.0873647	0.255624	0.135
s992	0.875453	0.220741	0.0472097	0.457	0.860863	0.564304	0.352
s993	0.664754	0.129619	0.1024	0.376	0.606104	0.473695	0.305
s994	0.877168	0.0841471	0.0543329	0.488	0.87459	0.633867	0.369
s995	0.819728	0.215354	0.0451923	0.366	0.885568	0.391105	0.299
s996	0.664895	0.231208	0.0843935	0.369	0.658841	0.389038	0.301
s997	0.798492	0.0713061	0.0539437	0.262	0.68222	0.42085	0.228
s998	0.883684	0.40186	0.0240185	0.383	0.750317	0.327177	0.31
s999	0.90551	0.132487	0.0296983	0.39	0.890072	0.484438	0.313
s1000	0.948464	0.0502833	0.0047619	0.115	0.896296	0.172406	0.108
s1001	-0.258484	0.00823572	0.397589	0.33	-0.250672	0.494571	0.275
s1002	0.724993	0.491768	0.0585238	0.455	0.757655	0.357313	0.351
s1003	0.787596	0.355851	0.0657868	0.495	0.787931	0.4884	0.372
s1004	0.765052	0.293207	0.0458086	0.193	0.740443	0.300517	0.174
s1005	0.432479	0.00282689	0.0901315	0.153	0.412479	0.2947	0.141
s1006	0.850907	0.302555	0.0486484	0.48	0.861534	0.499974	0.364
s1007	0.821088	0.534147	0.0335735	0.451	0.869421	0.315681	0.349
s1008	0.955839	0.149306	0.00714286	0.135	0.878997	0.257938	0.126
s1009	0.775243	0.431151	0.0615587	0.5	0.757345	0.441931	0.375
s1010	0.820378	0.323729	0.0528491	0.445	0.811596	0.45708	0.346
s1011	0.777037	0.283469	0.0388799	0.159	0.759788	0.263354	0.146
s1012	0.829902	0.129016	0.0242867	0.112	0.784402	0.239621	0.106
s1013	0.891811	0.279454	0.0364119	0.468	0.871291	0.507304	0.358
s1014	0.0597847	0.0167445	0.0741457	0.094	0.0452556	0.163586	0.09
s1015	-0.0348023	0.211145	0.175734	0.145	-0.0233463	0.267282	0.135
s1016	0.824925	0.0535782	0.0384254	0.221	0.836259	0.360411	0.196
s1017	0.787843	0.331166	0.0613485	0.366	0.788954	0.443986	0.299
s1018	0.430648	0.162715	0.235691	0.476	0.438175	0.604367	0.362
s1019	-0.0182031	0.0318285	0.147453	0.154	0.0721268	0.267093	0.142
s1020	0.894359	0.158013	0.0262089	0.318	0.858723	0.395678	0.267
s1021	0.806816	0.524656	0.0420968	0.488	0.811443	0.374798	0.369
s1022	0.902368	0.283527	0.0343113	0.492	0.884386	0.530774	0.37
s1023	-0.140366	0.00387177	0.265941	0.238	-0.134936	0.394611	0.209
s1024	-0.0268212	0.0300887	0.0849081	0.094	-0.0228299	0.167502	0.09
s1025	0.799967	0.373569	0.0405762	0.227	0.679914	0.316123	0.201
s1026	0.871112	0.118046	0.0331043	0.328	0.859918	0.404855	0.274
s1027	0.890513	0.240737	0.0403027	0.466	0.893437	0.540449	0.357
s1028	0.816683	0.452707	0.0476504	0.494	0.817066	0.428758	0.372
s1029	0.872917	0.268199	0.0317817	0.385	0.792779	0.394484	0.31
s1030	0.882441	0.211853	0.041509	0.464	0.889017	0.529675	0.356
s1031	-0.0998289	0.06407	0.163204	0.171	-0.0679766	0.265081	0.157
s1032	0.706421	0.22508	0.0668489	0.226	0.446815	0.360637	0.2
s1033	-0.136969	0.086261	0.246878	0.255	-0.0410567	0.358367	0.222
s1034	0.852155	0.286424	0.0361658	0.381	0.753926	0.385958	0.308
s1035	0.886496	0.168886	0.0418754	0.405	0.879204	0.54572	0.323
s1036	-0.152238	0.0820933	0.190586	0.139	0.0732344	0.285739	0.129
s1037	0.856967	0.0727158	0.0344739	0.221	0.870725	0.392953	0.197
s1038	0.900392	0.0485448	0.0312321	0.299	0.907396	0.488024	0.254
s1039	0.882115	0.0209883	0.0143005	0.14	0.817904	0.232764	0.13
s1040	0.593487	0.0214225	0.0519965	0.144	0.581702	0.243688	0.133
s1041	0.873488	0.0111263	0.0146784	0.13	0.79996	0.228057	0.121
s1042	0.81159	0.376389	0.0555221	0.496	0.785724	0.463501	0.373
s1043	0.609716	0.121565	0.066461	0.225	0.50374	0.286171	0.2
s1044	0.843051	0.0195588	0.0664099	0.44	0.844206	0.613472	0.343
s1045	0.884183	0.00248131	0.0145321	0.129	0.881097	0.24577	0.121
s1046	0.892496	0.0519769	0.0146451	0.122	0.895715	0.237018	0.114
s1047	0.819922	0.0125169	0.0268563	0.164	0.781051	0.277795	0.15
s1048	0.852288	0.0984585	0.0418049	0.335	0.841176	0.444947	0.278
s1049	0.877997	0.00851856	0.00956397	0.07	0.891256	0.167687	0.068
s1050	0.886818	0.0933179	0.0372197	0.32	0.883383	0.502802	0.269
s1051	0.657411	0.00849457	0.093612	0.27	0.647027	0.44347	0.234
s1052	0.877437	0.0763888	0.0328889	0.258	0.830893	0.421469	0.224
s1053	0.925465	0.389378	0.0221618	0.5	0.92028	0.473154	0.374
s1054	0.89289	0.435835	0.0292926	0.499	0.880353	0.444452	0.374
s1055	0.862885	0.145464	0.0464741	0.352	0.831838	0.509277	0.289
s1056	0.579476	0.00514836	0.0490916	0.108	0.557895	0.231564	0.102
s1057	0.929252	0.0974695	0.0195226	0.266	0.876747	0.425101	0.23
s1058	-0.244606	0.0678762	0.351209	0.264	-0.165143	0.447217	0.229
s1059	0.82057	0.0404337	0.0173962	0.107	0.558446	0.187108	0.101
s1060	-0.152752	0.0100972	0.247324	0.228	-0.142773	0.369237	0.202
s1061	0.932549	0.0831665	0.0191891	0.281	0.83685	0.438474	0.241
s1062	0.920407	0.0961405	0.0235616	0.288	0.834415	0.454028	0.246
s1063	0.817214	0.346451	0.0566907	0.492	0.823547	0.488218	0.371
s1064	0.875297	0.303326	0.0422711	0.496	0.882955	0.520258	0.373
s1065	0.773502	0.30026	0.0751337	0.491	0.78322	0.513136	0.37
s1066	0.863364	0.0160372	0.0194159	0.145	0.821908	0.266557	0.135
s1067	0.913217	0.0353611	0.0228398	0.264	0.91894	0.424963	0.229
s1068	0.824578	0.285829	0.0597801	0.487	0.830623	0.52052	0.368
s1069	0.85769	0.264935	0.052219	0.5	0.85756	0.550615	0.375
s1070	0.885077	0.134278	0.038882	0.347	0.847286	0.505693	0.286
s1071	0.831925	0.0563773	0.028438	0.183	0.649421	0.294993	0.166
s1072	-0.177176	0.0678494	0.177353	0.125	-0.105026	0.267265	0.117
s1073	0.0786145	0.0286925	0.0999548	0.095	0.383478	0.207265	0.091
s1074	0.650797	0.152848	0.120359	0.36	0.657739	0.51693	0.295
s1075	0.886185	0.0270822	0.0544816	0.485	0.886281	0.671626	0.367
s1076	0.913643	0.322053	0.0239927	0.45	0.94347	0.43639	0.348
s1077	0.899842	0.114891	0.031326	0.312	0.859898	0.471914	0.263
s1078	0.796107	0.388427	0.058184	0.493	0.766	0.454211	0.371
s1079	0.910657	0.134915	0.0307249	0.404	0.876111	0.520192	0.322
s1080	0.921019	0.120209	0.0244731	0.307	0.897432	0.467315	0.259
s1081	0.780629	0.0838563	0.0271995	0.099	0.734146	0.220703	0.094
s1082	0.251006	0.237426	0.197043	0.268	0.0918048	0.414285	0.232
s1083	-0.122466	0.00637496	0.206777	0.188	-0.116139	0.32932	0.17
s1084	-0.124348	0.0484221	0.130675	0.096	-0.0736527	0.216571	0.092
s1085	-0.0505555	0.00156003	0.0932707	0.086	-0.0489962	0.187671	0.082
s1086	-0.08869	0.0242398	0.117293	0.094	-0.0639296	0.210778	0.09
s1087	-0.162393	0.0359717	0.21521	0.173	-0.125279	0.31964	0.158
s1088	-0.297436	0.104252	0.303304	0.261	-0.194398	0.374838	0.226
s1089	-0.102775	0.0188928	0.151469	0.13	-0.0835725	0.256955	0.121
s1090	0.88745	0.323048	0.032248	0.429	0.872713	0.445415	0.337
s1091	-0.312704	0.110746	0.286685	0.256	-0.191142	0.354408	0.223
s1092	-0.334811	0.110115	0.316254	0.26	-0.214108	0.375537	0.226
s1093	-0.0870994	0.0409771	0.0816327	0.096	-0.0666176	0.146467	0.091
s1094	-0.0879731	0.0133753	0.136798	0.139	-0.0744872	0.242793	0.129
s1095	-0.108038	0.0105832	0.175701	0.152	-0.0974073	0.29172	0.14
s1096	-0.202381	0.0440123	0.260054	0.222	-0.156957	0.361656	0.197
s1097	-0.0859824	0.003392	0.152081	0.14	-0.0826009	0.267275	0.13
s1098	-0.19753	0.0255088	0.286178	0.25	-0.172065	0.397698	0.219
s1099	-0.0194072	0.114951	0.193034	0.161	-0.00421781	0.315273	0.148
s1100	-0.141312	0.0453443	0.164396	0.159	-0.094197	0.262583	0.146
s1101	0.676815	0.0769076	0.0342966	0.082	0.424958	0.19126	0.079
s1102	-0.0915003	0.0161467	0.137588	0.122	-0.0751321	0.24107	0.115
s1103	-0.193339	0.0826507	0.173031	0.168	-0.103781	0.25048	0.154
s1104	-0.0835864	0.015071	0.17038	0.156	-0.0762952	0.288353	0.143
s1105	-0.331364	0.129325	0.298322	0.262	-0.197458	0.356423	0.227
s1106	0.810056	0.0375445	0.0189572	0.12	0.881653	0.194281	0.113
s1107	0.892401	0.154272	0.0372095	0.364	0.875217	0.511675	0.298
s1108	0.549191	0.0574965	0.210616	0.494	0.556723	0.65937	0.372
s1109	0.868606	0.269022	0.0383042	0.331	0.709359	0.437272	0.276
s1110	0.925885	0.127491	0.0217546	0.293	0.848568	0.440178	0.249
s1111	0.950242	0.0123054	0.0245651	0.5	0.950253	0.686811	0.375
s1112	0.874582	0.00270885	0.0242759	0.189	0.867346	0.342815	0.171
s1113	0.866429	0.0816507	0.0495359	0.416	0.845233	0.554104	0.329
s1114	-0.203655	0.0746657	0.294397	0.294	-0.136851	0.396835	0.251
s1115	-0.13834	0.0608844	0.129149	0.088	-0.073722	0.208106	0.084
s1116	-0.0564732	0.00456897	0.0982198	0.095	-0.0518963	0.193659	0.091
s1117	0.339736	0.0289082	0.207683	0.3	0.286751	0.491031	0.255
s1118	-0.077222	0.0111818	0.122377	0.109	-0.0659395	0.223804	0.103
s1119	-0.101591	0.0175561	0.152	0.137	-0.0837989	0.259151	0.128
s1120	-0.0948894	0.00917102	0.223242	0.194	-0.0957184	0.355072	0.175
s1121	0.576194	0.0533176	0.0594755	0.116	0.35128	0.255214	0.109
s1122	-0.145611	0.0223267	0.214339	0.18	-0.122949	0.327811	0.163
s1123	-0.124398	0.0697838	0.0878312	0.099	-0.0494364	0.145669	0.094
s1124	0.874943	0.0615225	0.038603	0.301	0.896918	0.478559	0.255
s1125	0.813552	0.17585	0.0268572	0.116	0.825823	0.229563	0.109
s1126	0.9408	0.24152	0.00995025	0.149	0.978359	0.258163	0.138
s1127	0.907768	0.0451157	0.0439482	0.501	0.908613	0.669226	0.375
s1128	0.852567	0.126169	0.0196078	0.105	0.914465	0.218892	0.099
s1129	0.869609	0.190066	0.0526066	0.501	0.867359	0.592395	0.375
s1130	0.858148	0.160108	0.0593564	0.501	0.854806	0.608687	0.375
s1131	0.887958	0.14143	0.0475995	0.499	0.887521	0.615362	0.374
s1132	0.895597	0.329641	0.0335952	0.434	0.897391	0.50127	0.339
s1133	0.90521	0.333004	0.0294097	0.406	0.909053	0.488275	0.323
s1134	0.655529	0.0206926	0.0935635	0.26	0.712229	0.439205	0.226
s1135	-0.051934	0.0840148	0.278292	0.305	0.0194505	0.422534	0.258
s1136	0.08908	0.0609914	0.159032	0.198	0.0641922	0.302122	0.178
s1137	0.947848	0.165558	0.0143451	0.267	0.886044	0.425289	0.231
s1138	0.917556	0.147814	0.0291075	0.432	0.907789	0.533094	0.338
s1139	0.889232	0.138348	0.0365199	0.329	0.874076	0.503048	0.275
s1140	0.924923	0.10246	0.0194916	0.241	0.891729	0.410349	0.212
s1141	0.857327	0.0179351	0.0167457	0.113	0.842658	0.22651	0.107
s1142	0.88559	0.0997952	0.0403222	0.411	0.870679	0.532195	0.326
s1143	0.88779	0.00544765	0.0350517	0.322	0.885119	0.490836	0.27
s1144	-0.0459988	0.0489397	0.150617	0.122	0.110309	0.258024	0.114
s1145	0.873885	0.0820718	0.0433772	0.399	0.849459	0.520168	0.319
s1146	-0.252826	0.106447	0.266234	0.266	-0.141515	0.347998	0.23
s1147	-0.0776488	0.0330191	0.224749	0.213	-0.0589213	0.353921	0.19
s1148	0.937625	0.169536	0.0254981	0.491	0.925298	0.596154	0.37
s1149	0.927309	0.0496868	0.00490196	0.083	0.957473	0.13095	0.079
s1150	0.777573	0.0702283	0.0245098	0.085	0.906142	0.202474	0.081
s1151	0.409088	0.0558846	0.148073	0.235	0.305494	0.402804	0.207
s1152	0.864652	0.158176	0.0372872	0.27	0.891043	0.432857	0.233
s1153	0.941346	0.148307	0.0249206	0.495	0.943699	0.613967	0.372
s1154	0.937826	0.0459844	0.0285136	0.476	0.934184	0.649983	0.362
s1155	0.870218	0.105834	0.0508296	0.424	0.865921	0.570673	0.333
s1156	0.946289	0.0656951	0.0187406	0.365	0.920528	0.524747	0.298
s1157	0.872745	0.0059546	0.0218293	0.183	0.869544	0.311753	0.166
s1158	0.933207	0.0934453	0.026864	0.452	0.925078	0.589786	0.35
s1159	0.326099	0.0133109	0.0748597	0.116	0.421014	0.220002	0.109
s1160	-0.395709	0.119622	0.372331	0.298	-0.262285	0.404285	0.254
s1161	0.907634	0.0460551	0.0245316	0.265	0.893152	0.424451	0.229
s1162	0.828555	0.110837	0.0762117	0.499	0.834789	0.635869	0.374
s1163	0.869919	0.252268	0.0294331	0.224	0.808187	0.357848	0.199
s1164	0.86922	0.05005	0.055223	0.437	0.876708	0.610051	0.341
s1165	0.922829	0.0456395	0.0288527	0.379	0.911009	0.555917	0.307
s1166	0.825933	0.0297719	0.0197974	0.096	0.809029	0.219831	0.092
s1167	0.887328	0.0575803	0.04832	0.443	0.881676	0.616959	0.344
s1168	0.868046	0.072196	0.0497932	0.417	0.853082	0.561638	0.33
s1169	0.893685	0.0540488	0.0377196	0.376	0.901677	0.533671	0.305
s1170	0.849883	0.276805	0.0489769	0.396	0.856922	0.501675	0.318
s1171	0.90416	0.00680286	0.0222978	0.228	0.89564	0.393093	0.202
s1172	0.887965	0.157064	0.035286	0.319	0.863603	0.479188	0.268
s1173	-0.211062	0.0898889	0.268735	0.269	-0.0558433	0.365186	0.232
s1174	0.53349	0.0438515	0.082716	0.207	0.557099	0.310843	0.185
s1175	0.817635	0.108696	0.0759898	0.45	0.814796	0.602162	0.348
s1176	0.916218	0.022213	0.00991694	0.103	0.902551	0.228561	0.098
s1177	0.907435	0.205564	0.0262865	0.395	0.873348	0.440784	0.317
s1178	0.931079	0.143724	0.00998101	0.194	0.911935	0.233599	0.175
s1179	0.818816	0.014646	0.0196461	0.11	0.854752	0.214618	0.104
s1180	-0.0240259	0.00724599	0.150478	0.138	-0.019007	0.276216	0.128
s1181	0.86228	0.289621	0.0488629	0.498	0.849079	0.533584	0.374
s1182	0.710122	0.145511	0.077623	0.34	0.686263	0.423417	0.282
s1183	0.866831	0.0961253	0.0447266	0.329	0.871119	0.511596	0.275
s1184	0.848813	0.365513	0.0293366	0.206	0.619531	0.299102	0.185
s1185	0.939637	0.115331	0.00946055	0.128	0.936672	0.261971	0.12
s1186	0.784	0.0813629	0.0878873	0.457	0.808969	0.59512	0.352
s1187	0.731709	0.0209077	0.0246753	0.083	0.812443	0.183754	0.079
s1188	0.887638	0.03447	0.022006	0.186	0.889853	0.33558	0.169
s1189	0.762669	0.0612551	0.0279684	0.095	0.7396	0.216423	0.09
s1190	0.851309	0.113003	0.0641274	0.494	0.851834	0.622609	0.372
s1191	0.925623	0.142529	0.0311603	0.492	0.922984	0.608316	0.37
s1192	0.929159	0.0998522	0.0308577	0.483	0.928547	0.625647	0.366
s1193	0.946613	0.0320222	0.00490196	0.108	0.914141	0.183004	0.102
s1194	0.947411	0.161682	0.0191058	0.443	0.939384	0.544577	0.345
s1195	0.929708	0.142358	0.0244061	0.417	0.922648	0.524827	0.33
s1196	0.902325	0.0985119	0.0208533	0.245	0.839988	0.34973	0.214
s1197	0.956268	0.0755208	0.00485009	0.136	0.922901	0.202178	0.127
s1198	0.882268	0.145788	0.0148972	0.098	0.703213	0.203757	0.093
s1199	0.867976	0.138681	0.0169258	0.1	0.846055	0.21216	0.095
s1200	0.924182	0.0550088	0.0294279	0.421	0.921208	0.574114	0.332
s1201	0.934071	0.195213	0.00966184	0.117	0.976531	0.22862	0.11
s1202	0.795969	0.0831242	0.0225351	0.138	0.504208	0.198176	0.128
s1203	0.8446	0.276235	0.0499649	0.393	0.853019	0.495198	0.315
s1204	0.920073	0.327678	0.0248844	0.407	0.922989	0.487564	0.324
s1205	0.894475	0.0214181	0.0094261	0.094	0.843827	0.180578	0.089
s1206	-0.0360927	0.0184729	0.145016	0.138	-0.038347	0.261501	0.128
s1207	0.825152	0.0801356	0.0751106	0.485	0.841429	0.617158	0.367
s1208	0.85421	0.0465502	0.0692964	0.501	0.854695	0.668068	0.375
s1209	0.874663	0.31144	0.0422037	0.497	0.879712	0.519121	0.373
s1210	0.835513	0.132209	0.0359502	0.201	0.759627	0.346057	0.181
s1211	0.778497	0.0427006	0.028552	0.113	0.512425	0.232266	0.106
s1212	0.816595	0.178056	0.0753742	0.498	0.821791	0.599554	0.373
s1213	0.834974	0.0192368	0.0374455	0.213	0.811463	0.38353	0.19
s1214	0.833703	0.172428	0.0673492	0.473	0.836997	0.5901	0.361
s1215	0.845084	0.136953	0.0661455	0.496	0.842161	0.616557	0.373
s1216	0.932683	0.0292487	0.00739502	0.095	0.843361	0.211046	0.09
s1217	0.0383832	0.0938262	0.120594	0.098	0.00515142	0.220239	0.093
s1218	0.835139	0.190008	0.0664727	0.483	0.830895	0.591918	0.366
s1219	0.929292	0.0972321	0.0117551	0.213	0.952796	0.281929	0.19
s1220	0.912109	0.198406	0.0177489	0.184	0.808338	0.322905	0.167
s1221	0.908537	0.0610687	0.00493827	0.07	0.908537	0.0999865	0.067
s1222	0.890089	0.113434	0.0169211	0.127	0.802416	0.260073	0.119
s1223	0.929912	0.146824	0.00947944	0.104	0.584375	0.220794	0.098
s1224	-0.186814	0.061821	0.203771	0.185	-0.121586	0.29679	0.168
s1225	-0.158778	0.025829	0.254273	0.207	-0.111323	0.370938	0.186
s1226	0.939339	0.0509452	0.00989011	0.144	0.954126	0.284455	0.134
s1227	-0.0815418	0.0145247	0.123533	0.1	-0.0668694	0.224746	0.095
s1228	-0.0628219	0.00621215	0.106454	0.106	-0.0565927	0.204925	0.1
s1229	-0.0205776	0.0172801	0.199272	0.181	-0.0227585	0.342037	0.164
s1230	-0.0499944	0.0133886	0.0693797	0.077	-0.0364351	0.143153	0.074
s1231	-0.108342	0.0280853	0.143358	0.135	-0.0795666	0.242673	0.126
s1232	-0.147563	0.0173496	0.254425	0.221	-0.114141	0.376195	0.196
s1233	-0.0945061	0.0254428	0.124986	0.129	-0.0685248	0.221906	0.12
s1234	-0.157633	0.0288959	0.220929	0.191	-0.128121	0.330933	0.173
s1235	-0.131709	0.0120225	0.211257	0.204	-0.11969	0.331071	0.183
s1236	-0.0838439	0.00859473	0.138719	0.14	-0.0752075	0.247271	0.13
s1237	-0.129861	0.0513985	0.206647	0.209	-0.0283611	0.318257	0.187
s1238	-0.340371	0.121539	0.322863	0.289	-0.217667	0.388554	0.247
s1239	0.899958	0.160724	0.0232774	0.318	0.925062	0.372832	0.267
s1240	0.929401	0.107749	0.0217463	0.37	0.921865	0.477536	0.301
s1241	0.911132	0.140283	0.0123483	0.11	0.638094	0.228451	0.104
s1242	-0.143561	0.00202926	0.24752	0.212	-0.141564	0.373315	0.189
s1243	-0.132159	0.0586782	0.22511	0.229	-0.104212	0.339484	0.202
s1244	-0.0893239	0.0371397	0.181424	0.183	-0.0482137	0.298018	0.166
s1245	0.878575	0.170045	0.0339627	0.364	0.887681	0.43844	0.298
s1246	0.880628	0.118507	0.0372988	0.37	0.883436	0.480975	0.301
s1247	0.93522	0.147402	0.00986444	0.124	0.82589	0.250912	0.116
s1248	0.878727	0.0387429	0.0122329	0.084	0.590259	0.191691	0.08
s1249	0.914895	0.408024	0.0210774	0.452	0.859957	0.401428	0.35
s1250	0.898135	0.00245675	0.0146123	0.151	0.883171	0.272539	0.139
s1251	0.92658	0.00924802	0.00977526	0.147	0.901445	0.254772	0.136
s1252	0.823022	0.0441012	0.0227172	0.131	0.804153	0.227236	0.123
s1253	0.922132	0.0684993	0.0261916	0.335	0.929776	0.50965	0.279
s1254	0.929141	0.050453	0.0172242	0.222	0.944215	0.399368	0.197
s1255	0.930906	0.0357462	0.0235833	0.333	0.921113	0.519925	0.277
s1256	0.910737	0.076406	0.0252747	0.265	0.923811	0.447545	0.23
s1257	0.871964	0.0115087	0.0219551	0.17	0.855068	0.309889	0.155
s1258	0.80777	0.0446141	0.0301183	0.164	0.878589	0.276421	0.15
s1259	0.921167	0.0227033	0.0118344	0.16	0.920104	0.277268	0.147
s1260	0.926518	0.068878	0.00713114	0.121	0.868264	0.180503	0.114
s1261	0.0314549	0.0502479	0.140114	0.165	0.199955	0.262756	0.151
s1262	0.920901	0.211928	0.0120448	0.224	0.647522	0.234931	0.199
s1263	0.946337	0.0944682	0.0123543	0.274	0.951495	0.376984	0.236
s1264	0.928266	0.0379525	0.00497512	0.08	0.96949	0.141568	0.077
s1265	0.950827	0.0309343	0.00724638	0.15	0.853425	0.269202	0.138
s1266	-0.0511208	0.00767215	0.0825582	0.07	-0.0434035	0.168189	0.067
s1267	0.860382	0.0475319	0.0262298	0.169	0.893603	0.322227	0.155
s1268	-0.0804261	0.0148117	0.121048	0.098	-0.0654625	0.221472	0.093
s1269	-0.103796	0.0400681	0.11244	0.117	-0.0621748	0.196343	0.11
s1270	0.384999	0.0513456	0.116267	0.168	0.302348	0.327088	0.154
s1271	-0.159525	0.00509115	0.288346	0.244	-0.156243	0.413781	0.214
s1272	-0.109496	0.0297629	0.142082	0.153	-0.0789115	0.238837	0.141
s1273	-0.269775	0.118061	0.21407	0.216	-0.137421	0.283933	0.192
s1274	-0.0537758	0.000277995	0.101535	0.097	-0.0534985	0.200632	0.092
s1275	0.878015	0.113719	0.0144928	0.089	0.953954	0.203391	0.085
s1276	0.920635	0.0127789	0.00719424	0.105	0.929531	0.186005	0.099
s1277	0.933295	0.296111	0.0122813	0.171	0.93092	0.280013	0.156
s1278	0.871373	0.0377167	0.059459	0.478	0.875223	0.653994	0.363
s1279	0.915122	0.111127	0.0357346	0.488	0.908877	0.609461	0.369
s1280	0.53645	0.00613482	0.229113	0.499	0.537763	0.687388	0.374
s1281	0.949995	0.0234572	0.00508906	0.091	0.960231	0.198146	0.086
s1282	0.777841	0.139166	0.07601	0.383	0.760912	0.501058	0.309
s1283	0.328787	0.00791906	0.278427	0.409	0.309302	0.604975	0.325
s1284	0.29169	0.156649	0.107438	0.208	0.397222	0.245185	0.186
s1285	0.847389	0.187128	0.0425673	0.382	0.86912	0.433286	0.309
s1286	0.846263	0.235134	0.0399847	0.274	0.795108	0.400424	0.236
s1287	0.530647	0.0034247	0.0241813	0.057	0.4551	0.12079	0.055
s1288	-0.0337344	0.0750081	0.194999	0.168	-0.0278577	0.316955	0.153
s1289	0.328499	0.0918864	0.153048	0.257	0.33011	0.364669	0.224
s1290	0.956047	0.0618047	0.00239808	0.072	0.956047	0.10079	0.069
s1291	0.854462	0.0732946	0.0567211	0.441	0.852125	0.575376	0.343
s1292	0.924032	0.0535584	0.0357507	0.5	0.92394	0.66345	0.374
s1293	-0.0613611	0.0586856	0.411163	0.407	-0.0193346	0.571798	0.324
s1294	-0.198099	0.100454	0.212835	0.225	-0.115746	0.301298	0.2
s1295	0.0416796	0.00381263	0.204841	0.214	0.0469529	0.369419	0.191
s1296	0.879584	0.100072	0.0275895	0.283	0.784097	0.374922	0.243
s1297	0.804228	0.0334555	0.0322355	0.153	0.771564	0.292001	0.141
s1298	0.776174	0.0223566	0.0892242	0.395	0.776689	0.586232	0.317
s1299	0.942328	0.041652	0.0146266	0.246	0.905422	0.411257	0.215
s1300	0.958183	0.0838816	0.0119231	0.269	0.940584	0.450025	0.233
s1301	0.875936	0.181708	0.0416842	0.355	0.87352	0.512164	0.292
s1302	0.89569	0.0133516	0.0212525	0.193	0.895592	0.353766	0.174
s1303	0.891889	0.00631113	0.0444426	0.405	0.893062	0.601058	0.323
s1304	-0.122343	0.0114726	0.197332	0.193	-0.11083	0.315863	0.174
s1305	0.873404	0.122377	0.0147059	0.089	0.953789	0.195959	0.085
s1306	0.949838	0.114037	0.00505051	0.073	0.973674	0.168406	0.07
s1307	0.828795	0.0777613	0.0150775	0.064	0.510165	0.160816	0.061
s1308	-0.16	0.00695283	0.263791	0.241	-0.153146	0.386418	0.212
s1309	-0.159735	0.0102454	0.257617	0.239	-0.149548	0.378626	0.21
s1310	-0.0971687	0.0117581	0.155438	0.137	-0.0853213	0.266568	0.128
s1311	-0.109849	0.0234522	0.154676	0.13	-0.0858955	0.257913	0.122
s1312	-0.26918	0.0934255	0.308197	0.268	-0.168751	0.388192	0.232
s1313	-0.0812103	0.0210457	0.110454	0.116	-0.0597917	0.203796	0.109
s1314	-0.034289	0.0297983	0.210078	0.191	-0.0377237	0.347606	0.172
s1315	-0.140725	0.00694858	0.23446	0.216	-0.133866	0.35801	0.192
s1316	-0.279359	0.103252	0.25672	0.241	-0.166426	0.332053	0.211
s1317	-0.033084	0.00786727	0.116433	0.107	-0.0321557	0.223826	0.101
s1318	-0.0514187	0.00643193	0.0854942	0.075	-0.0449532	0.172984	0.073
s1319	-0.112349	0.0356859	0.240296	0.208	-0.093305	0.3626	0.186
s1320	0.924424	0.147014	0.0151822	0.256	0.893999	0.327779	0.223
s1321	0.912882	0.0892358	0.0276252	0.316	0.917722	0.480036	0.266
s1322	-0.0463501	0.00902841	0.133935	0.119	-0.0393384	0.247316	0.111
s1323	0.826221	0.228735	0.0644293	0.48	0.798344	0.548679	0.364
s1324	0.882002	0.00530715	0.0173932	0.14	0.890281	0.277554	0.13
s1325	0.900972	0.0209606	0.0173165	0.16	0.891663	0.3131	0.147
s1326	0.901598	0.339206	0.0221455	0.378	0.818843	0.356658	0.306
s1327	-0.103726	0.0156509	0.196611	0.165	-0.0846696	0.318815	0.151
s1328	0.914817	0.15638	0.0237753	0.272	0.863351	0.436506	0.235
s1329	0.949069	0.0794068	0.0193513	0.384	0.949056	0.563489	0.31
s1330	0.849602	0.163554	0.0405561	0.269	0.833813	0.410672	0.233
s1331	0.93043	0.0207514	0.0171115	0.234	0.93543	0.40724	0.206
s1332	0.855194	0.0144813	0.0250298	0.159	0.870045	0.311722	0.146
s1333	0.91089	0.064672	0.0217248	0.223	0.871293	0.39913	0.198
s1334	0.908223	0.191058	0.0355597	0.446	0.910678	0.575487	0.346
s1335	0.855825	0.0671915	0.0552778	0.379	0.856322	0.56877	0.307
s1336	0.809132	0.00511419	0.0610354	0.329	0.815413	0.499537	0.274
s1337	0.941045	0.0707482	0.0249574	0.456	0.936048	0.612233	0.352
s1338	0.873344	0.168194	0.040988	0.33	0.85024	0.49442	0.275
s1339	0.946925	0.0113282	0.019597	0.386	0.947751	0.554942	0.311
s1340	-0.120639	0.00452288	0.207195	0.195	-0.116149	0.330587	0.176
s1341	-0.166898	0.0750028	0.14708	0.16	-0.0861988	0.22646	0.147
s1342	-0.177155	0.0955849	0.169895	0.184	-0.0915356	0.247663	0.167
s1343	-0.037385	0.118925	0.117221	0.082	-0.0181391	0.19095	0.079
s1344	-0.201518	0.0893295	0.172159	0.177	-0.104085	0.249984	0.161
s1345	0.809735	0.0855434	0.0220021	0.087	0.721688	0.206645	0.083
s1346	-0.026628	0.0391713	0.080685	0.092	0.289222	0.15723	0.087
s1347	0.801566	0.0303703	0.0360521	0.2	0.811946	0.320781	0.179
s1348	0.111714	0.0091182	0.128261	0.157	0.139916	0.271755	0.145
s1349	-0.0904258	0.0233428	0.122017	0.096	-0.0666298	0.2186	0.091
s1350	0.882884	0.278954	0.0382423	0.469	0.872941	0.50484	0.359
s1351	-0.18789	0.0138848	0.292636	0.267	-0.174162	0.409062	0.231
s1352	-0.0919486	0.0192835	0.132398	0.106	-0.0723818	0.234137	0.101
s1353	-0.108316	0.00364955	0.18885	0.173	-0.104694	0.310854	0.158
s1354	-0.340708	0.126201	0.292801	0.286	-0.200503	0.35677	0.245
s1355	0.134017	0.195672	0.297975	0.444	0.121255	0.523338	0.345
s1356	0.675454	0.0391894	0.0274729	0.066	0.667567	0.168286	0.064
s1357	0.817917	0.0322207	0.0341862	0.191	0.802707	0.325985	0.172
s1358	0.90431	0.0996418	0.0274988	0.274	0.862784	0.447194	0.236
s1359	0.853791	0.0878254	0.0620879	0.439	0.845809	0.613752	0.342
s1360	0.170992	0.00727356	0.0758194	0.102	0.139791	0.189743	0.096
s1361	0.883332	0.260672	0.0431279	0.489	0.861471	0.552615	0.369
s1362	-0.168013	0.0451083	0.206802	0.203	-0.121467	0.311322	0.183
s1363	0.82657	0.228024	0.0460503	0.384	0.813593	0.41716	0.31
s1364	-0.0960876	0.00561396	0.165027	0.16	-0.0904847	0.282013	0.147
s1365	0.722017	0.24588	0.0447761	0.134	0.901687	0.243753	0.125
s1366	-0.0912339	0.00188277	0.163755	0.147	-0.0893606	0.282356	0.136
s1367	-0.175303	0.00061376	0.297265	0.252	-0.174706	0.420021	0.22
s1368	-0.0825123	0.00128385	0.150071	0.143	-0.0812351	0.265829	0.132
s1369	-0.0918967	0.0201777	0.130605	0.11	-0.0713437	0.229093	0.104
s1370	-0.0599382	0.0113042	0.0915237	0.094	-0.0485344	0.180558	0.089
s1371	0.823422	0.253109	0.0300487	0.149	0.610157	0.259945	0.138
s1372	0.906044	0.0256128	0.03921	0.435	0.900553	0.607088	0.34
s1373	-0.190212	0.0717576	0.330716	0.297	-0.143078	0.435507	0.253
s1374	0.881216	0.0082992	0.0212766	0.186	0.910731	0.321914	0.168
s1375	0.90329	0.11644	0.0385656	0.423	0.898131	0.582749	0.333
s1376	0.864539	0.253703	0.0334082	0.256	0.836338	0.380297	0.223
s1377	0.974675	0.0403533	0.00238095	0.116	0.959666	0.177096	0.109
s1378	-0.101804	0.0492147	0.0908368	0.095	-0.0501248	0.161458	0.09
s1379	-0.0405667	0.0391834	0.129156	0.155	-0.0284993	0.222029	0.142
s1380	0.968181	0.149219	0.00483092	0.123	0.896241	0.243248	0.115
s1381	0.961122	0.0722494	0.00727266	0.16	0.926322	0.320439	0.147
s1382	0.837145	0.139255	0.0500587	0.301	0.855301	0.47513	0.255
s1383	0.819447	0.00927879	0.0257937	0.136	0.819222	0.269265	0.127
s1384	-0.10419	0.0574746	0.17084	0.179	-0.07427	0.276024	0.163
s1385	0.829356	0.206839	0.04589	0.386	0.5698	0.407654	0.311
s1386	0.953973	0.239171	0.0171451	0.5	0.953608	0.557736	0.375
s1387	0.894523	0.153007	0.0384454	0.449	0.888751	0.547069	0.348
s1388	0.897286	0.0500462	0.0217416	0.256	0.828407	0.350706	0.223
s1389	0.855207	0.090212	0.0656764	0.491	0.855013	0.645844	0.37
s1390	0.767793	0.0746048	0.0437197	0.161	0.79719	0.321767	0.148
s1391	0.857148	0.157817	0.0200466	0.107	0.790357	0.227858	0.101
s1392	0.945008	0.011358	0.0195678	0.347	0.940068	0.539863	0.287
s1393	0.907301	0.00232579	0.0360939	0.388	0.907805	0.577827	0.312
s1394	0.831616	0.151685	0.0438987	0.249	0.826223	0.411663	0.218
s1395	0.71257	0.0356876	0.0242256	0.066	0.780392	0.169131	0.064
s1396	0.232493	0.00319519	0.0756672	0.097	0.23032	0.203173	0.092
s1397	0.82512	0.168976	0.03125	0.146	0.927273	0.288701	0.135
s1398	-0.298049	0.263667	0.272405	0.207	-0.0129446	0.330094	0.185
s1399	0.900851	0.112306	0.019038	0.168	0.905324	0.319928	0.154
s1400	0.865402	0.0390999	0.0643736	0.493	0.86524	0.67125	0.371
s1401	0.14393	0.0181643	0.15112	0.199	0.108241	0.314468	0.179
s1402	0.925987	0.255367	0.0147059	0.188	0.969798	0.310107	0.17
s1403	0.728032	0.0690441	0.0296626	0.083	0.499943	0.19932	0.079
s1404	-0.0627919	0.0391857	0.115954	0.136	-0.0409812	0.200233	0.127
s1405	0.821622	0.197522	0.0471524	0.357	0.780686	0.416584	0.293
s1406	0.874111	0.20638	0.0499537	0.492	0.873061	0.583571	0.371
s1407	-0.162196	0.109726	0.164224	0.189	0.0036877	0.242605	0.171
s1408	0.876402	0.197425	0.0323561	0.355	0.836878	0.413008	0.291
s1409	0.810808	0.06204	0.0485324	0.237	0.795424	0.412626	0.209
s1410	0.896246	0.364174	0.030809	0.487	0.90021	0.470676	0.368
s1411	0.853337	0.11889	0.0393361	0.258	0.800208	0.41226	0.225
s1412	0.928057	0.0754315	0.00980498	0.113	0.844391	0.241298	0.107
s1413	-0.106862	0.0261596	0.144553	0.112	-0.0801735	0.247057	0.106
s1414	-0.0889418	0.0255348	0.193195	0.174	-0.0734005	0.312936	0.159
s1415	0.0953747	0.0343408	0.387844	0.459	0.0830774	0.61845	0.353
s1416	0.0100035	0.0199651	0.0708145	0.088	0.00618431	0.14548	0.084
s1417	0.909923	0.10158	0.0120259	0.108	0.931872	0.230279	0.102
s1418	0.885165	0.144632	0.0239041	0.183	0.767465	0.338235	0.166
s1419	-0.301406	0.0618259	0.361925	0.309	-0.238184	0.440339	0.261
s1420	-0.131273	0.00131056	0.229761	0.2	-0.129981	0.35593	0.18
s1421	-0.0869318	0.0193269	0.123695	0.112	-0.0672658	0.220646	0.105
s1422	-0.0666556	0.0260147	0.0748996	0.078	-0.0399713	0.145314	0.075
s1423	0.874707	0.135857	0.0270947	0.194	0.907482	0.349624	0.175
s1424	0.898672	0.183242	0.0287133	0.292	0.927721	0.434716	0.249
s1425	0.965809	0.107845	0.00483092	0.113	0.88642	0.243381	0.106
s1426	0.228643	0.249	0.279571	0.499	0.283297	0.537054	0.374
s1427	0.985346	0.0421436	0.00239808	0.176	0.991742	0.291615	0.16
s1428	0.883323	0.0289869	0.0122533	0.108	0.812473	0.203283	0.102
s1429	0.87372	0.0707878	0.0328217	0.242	0.877656	0.417603	0.212
s1430	0.894389	0.0210591	0.0392188	0.362	0.895374	0.556744	0.296
s1431	0.87843	0.0265285	0.0429494	0.341	0.87561	0.536136	0.282
s1432	0.882098	0.0512757	0.0371288	0.302	0.870309	0.487912	0.256
s1433	0.586716	0.124053	0.170386	0.468	0.570734	0.596798	0.358
s1434	-0.0363999	0.0366032	0.235091	0.211	-0.0427063	0.378496	0.188
s1435	0.821196	0.288224	0.0439002	0.385	0.553455	0.378429	0.311
s1436	0.225978	0.188665	0.170819	0.204	0.105505	0.351961	0.183
s1437	0.835063	0.22596	0.0450313	0.382	0.678398	0.425712	0.309
s1438	0.847275	0.256404	0.0508703	0.47	0.81837	0.51068	0.359
s1439	0.844314	0.0111234	0.0345598	0.211	0.841726	0.378499	0.188
s1440	0.863191	0.0171527	0.0662611	0.493	0.863397	0.677299	0.371
s1441	1	0.126888	0	0.078	1	0.176696	0.075
s1442	0.965991	0.178813	0.00505051	0.116	0.987482	0.236596	0.109
s1443	0.161073	0.00535447	0.0928334	0.107	0.133698	0.221642	0.101
s1444	0.729519	0.068947	0.0373981	0.112	0.780199	0.248215	0.105
s1445	0.850671	0.00770771	0.0327506	0.216	0.843104	0.375669	0.192
s1446	0.908339	0.00315341	0.0169271	0.181	0.907814	0.330627	0.165
s1447	0.887308	0.250992	0.0262159	0.237	0.88816	0.367949	0.209
s1448	-0.045314	0.0755952	0.124328	0.154	-0.0306121	0.213584	0.142
s1449	0.882661	0.220723	0.0199005	0.149	0.955863	0.264439	0.138
s1450	0.88352	0.0775845	0.0394379	0.371	0.898074	0.511812	0.302
s1451	0.753256	0.0640397	0.0757248	0.292	0.717063	0.478829	0.249
s1452	0.074477	0.0296153	0.298377	0.336	0.106284	0.499945	0.279
s1453	0.78844	0.0461265	0.027383	0.106	0.814523	0.239835	0.1
s1454	0.898063	0.062534	0.0219683	0.197	0.889806	0.354515	0.178
s1455	0.869615	0.289929	0.0462876	0.498	0.858276	0.533734	0.374
s1456	0.865304	0.229074	0.051465	0.5	0.850002	0.5665	0.375
s1457	-0.14743	0.0462358	0.324509	0.266	-0.122611	0.450596	0.23
s1458	0.910378	0.193557	0.036137	0.496	0.900978	0.590862	0.372
s1459	-0.0767814	0.0239522	0.149805	0.121	-0.044238	0.260423	0.114
s1460	0.893945	0.167586	0.0173235	0.136	0.925556	0.263233	0.127
s1461	0.904292	0.0643956	0.0427541	0.487	0.904028	0.638496	0.368
s1462	0.278354	0.00805192	0.282519	0.4	0.306529	0.579805	0.32
s1463	0.87231	0.0769774	0.0558294	0.484	0.870903	0.628477	0.366
s1464	-0.0673482	0.0553742	0.101262	0.072	0.0382909	0.179956	0.069
s1465	-0.0899999	0.0342899	0.0999861	0.103	-0.0545797	0.182008	0.097
s1466	0.806346	0.19816	0.0774702	0.497	0.758857	0.585916	0.373
s1467	0.457233	0.0521217	0.22337	0.413	0.463248	0.599588	0.327
s1468	0.89324	0.0168323	0.0187793	0.172	0.915173	0.314061	0.157
s1469	0.880451	0.106888	0.0513572	0.49	0.881299	0.620527	0.369
s1470	0.845059	0.0588279	0.0222437	0.121	0.88475	0.256112	0.114
s1471	0.835771	0.0788433	0.0450731	0.26	0.853517	0.435863	0.226
s1472	-0.223999	0.0897618	0.258426	0.24	-0.119084	0.348026	0.211
s1473	-0.221319	0.0718325	0.235692	0.215	-0.14498	0.324349	0.192
s1474	-0.10494	0.0314558	0.131161	0.129	-0.0726035	0.226227	0.121
s1475	-0.130198	0.00282247	0.22539	0.208	-0.12741	0.350672	0.186
s1476	-0.101354	0.00846682	0.168547	0.165	-0.0928874	0.284868	0.151
s1477	-0.0865737	0.0132899	0.13456	0.124	-0.0731609	0.23953	0.116
s1478	-0.114845	0.015181	0.178374	0.152	-0.0995153	0.292097	0.14
s1479	-0.292968	0.120518	0.289091	0.264	-0.146902	0.361574	0.229
s1480	-0.0950331	0.026869	0.123142	0.099	-0.0674721	0.214847	0.094
s1481	-0.121068	0.0414445	0.138852	0.151	-0.078022	0.230692	0.139
s1482	0.883612	0.0139944	0.00945771	0.094	0.917018	0.170231	0.089
s1483	-0.146705	0.0437619	0.176053	0.168	-0.101357	0.276664	0.154
s1484	-0.209256	0.0198694	0.331559	0.268	-0.191925	0.442169	0.232
s1485	0.902531	0.0691253	0.0250073	0.271	0.834807	0.409585	0.234
s1486	0.820687	0.0659189	0.0597671	0.347	0.795915	0.50573	0.287
s1487	0.732398	0.00165433	0.0197411	0.077	0.708804	0.162096	0.074
s1488	0.511557	0.0554205	0.0463242	0.072	0.210092	0.179875	0.069
s1489	0.726538	0.132454	0.0361974	0.106	0.781126	0.216541	0.1
s1490	0.836431	0.103418	0.0219719	0.105	0.891204	0.23277	0.099
s1491	0.736192	0.0240253	0.0214589	0.089	0.75523	0.167464	0.085
s1492	0.808983	0.119018	0.0247682	0.098	0.826118	0.220034	0.093
s1493	0.883307	0.0708521	0.052901	0.497	0.885888	0.645163	0.373
s1494	0.691219	0.0449654	0.0383987	0.108	0.779517	0.22797	0.102
s1495	0.895516	0.220937	0.0326011	0.427	0.879958	0.478503	0.335
s1496	0.849408	0.143967	0.0223515	0.121	0.835101	0.2454	0.113
s1497	-0.335098	0.0917758	0.350608	0.305	-0.238615	0.418352	0.258
s1498	0.989799	0.0265064	0.00220751	0.198	0.982941	0.368241	0.179
s1499	0.853705	0.186519	0.0592901	0.485	0.860695	0.593724	0.367
s1500	0.948986	0.353274	0.014054	0.458	0.957504	0.440433	0.353
s1501	-0.274347	0.0232478	0.393214	0.339	-0.251488	0.48312	0.281
s1502	-0.0474676	0.00348407	0.373665	0.352	-0.0628113	0.541759	0.29
s1503	-0.0653828	0.0192601	0.177519	0.188	0.0106808	0.301066	0.17
s1504	-0.0984879	0.0245719	0.133451	0.119	-0.073344	0.229905	0.112
s1505	0.895425	0.0843581	0.00980392	0.07	0.96092	0.169134	0.068
s1506	-0.120603	0.0179339	0.182655	0.152	-0.102461	0.295672	0.14
s1507	0.851574	0.107869	0.0144928	0.071	0.921739	0.165127	0.068
s1508	-0.0366245	0.0353978	0.21404	0.19	-0.037916	0.350703	0.171
s1509	0.877314	0.00877481	0.00944278	0.089	0.902425	0.164526	0.085
s1510	0.814591	0.000719463	0.0137533	0.077	0.834303	0.163122	0.074
s1511	0.896211	0.377607	0.0292836	0.464	0.836093	0.442578	0.356
s1512	0.876647	0.00723052	0.0101764	0.091	0.835753	0.175128	0.087
s1513	0.653639	0.0168774	0.0210699	0.076	0.666696	0.128143	0.073
s1514	-0.121628	0.0820107	0.123834	0.145	-0.0865989	0.193504	0.135
s1515	0.893025	0.292978	0.0340581	0.455	0.877972	0.488949	0.351
s1516	0.884274	0.332847	0.0347569	0.458	0.837422	0.46432	0.353
s1517	-0.112819	0.0327849	0.141843	0.136	-0.0790675	0.238404	0.127
s1518	0.896063	0.470922	0.026851	0.499	0.881446	0.424092	0.374
s1519	0.834943	0.428435	0.0428148	0.469	0.835162	0.422756	0.359
s1520	-0.288019	0.0987969	0.337279	0.312	-0.178801	0.418578	0.263
s1521	0.962207	0.208335	0.0145893	0.486	0.955317	0.569541	0.368
s1522	-0.0399003	0.0236729	0.110213	0.117	-0.0369152	0.209256	0.11
s1523	-0.154139	0.0639318	0.148753	0.151	-0.0861897	0.233153	0.14
s1524	-0.0338238	0.0959061	0.119024	0.151	-0.0213059	0.202891	0.139
s1525	0.850836	0.192977	0.0424901	0.292	0.876794	0.441539	0.249
s1526	0.842888	0.102949	0.0499622	0.312	0.853803	0.486433	0.263
s1527	0.864028	0.0575715	0.0498974	0.372	0.850272	0.546237	0.302
s1528	-0.129019	0.0175884	0.252782	0.216	-0.0786224	0.378873	0.192
s1529	0.890619	0.305545	0.0283919	0.416	0.774562	0.403159	0.329
s1530	0.871933	0.0568411	0.0497595	0.386	0.873571	0.574477	0.311
s1531	0.069049	0.153031	0.284883	0.406	0.154634	0.461383	0.323
s1532	0.944839	0.124628	0.00694444	0.17	0.979201	0.212325	0.156
s1533	0.813739	0.0937976	0.021029	0.145	0.823053	0.199788	0.134
s1534	0.952143	0.0796111	0.0047619	0.075	0.981326	0.180808	0.072
s1535	0.833839	0.0706056	0.0433241	0.246	0.812586	0.415078	0.216
s1536	-0.0930105	0.0810271	0.129425	0.156	-0.0736425	0.206021	0.143
s1537	-0.326646	0.0673611	0.383554	0.292	-0.255726	0.448337	0.249
s1538	-0.0655459	0.00304663	0.117292	0.104	-0.0625027	0.22174	0.098
s1539	0.847952	0.0327762	0.0297966	0.177	0.847391	0.338864	0.161
s1540	0.940651	0.242328	0.00995025	0.145	0.978359	0.257135	0.134
s1541	0.902136	0.366197	0.0301573	0.492	0.916467	0.479097	0.37
s1542	-0.116508	0.0660893	0.236139	0.19	-0.0117482	0.351491	0.172
s1543	0.882865	0.194374	0.037252	0.336	0.890653	0.4848	0.279
s1544	0.887446	0.357529	0.0323194	0.379	0.887606	0.457247	0.307
s1545	-0.0594517	0.00181471	0.108799	0.098	-0.0576399	0.210374	0.093
s1546	0.883685	0.232159	0.024646	0.199	0.886786	0.334634	0.179
s1547	0.920485	0.258178	0.0257238	0.446	0.90784	0.492128	0.346
s1548	0.85545	0.0994779	0.0620231	0.482	0.854828	0.619953	0.366
s1549	0.378368	0.0730133	0.105663	0.215	0.320085	0.290827	0.191
s1550	0.886186	0.0952774	0.0482666	0.459	0.899065	0.610205	0.353
s1551	-0.0682999	0.017735	0.0940649	0.076	-0.0502789	0.180303	0.073
s1552	0.806578	0.0283231	0.0375009	0.187	0.804264	0.334877	0.17
s1553	0.953541	0.0459862	0.0221598	0.498	0.954146	0.669863	0.374
s1554	0.867898	0.0972517	0.017049	0.101	0.564549	0.222413	0.096
s1555	0.946125	0.203835	0.0189916	0.475	0.961112	0.5126	0.362
s1556	0.912653	0.359319	0.0279683	0.481	0.920166	0.492552	0.365
s1557	0.959463	0.172292	0.0078125	0.245	0.982387	0.3055	0.215
s1558	0.844885	0.309113	0.034	0.35	0.711849	0.345297	0.288
s1559	0.876892	0.244287	0.0463925	0.5	0.876877	0.561072	0.375
s1560	0.832839	0.186465	0.0581434	0.452	0.814389	0.52766	0.349
s1561	0.859108	0.225096	0.0540175	0.474	0.858805	0.570543	0.361
s1562	0.910229	0.196763	0.0220612	0.348	0.886602	0.387234	0.287
s1563	0.867582	0.0236263	0.0300265	0.254	0.788468	0.380888	0.222
s1564	0.870444	0.053481	0.051902	0.397	0.87786	0.588282	0.318
s1565	-0.184587	0.00889835	0.296489	0.265	-0.175872	0.415165	0.229
s1566	0.919298	0.354293	0.0170373	0.36	0.654127	0.330731	0.295
s1567	0.630827	0.287559	0.130076	0.501	0.626841	0.534062	0.375
s1568	-0.00559848	0.01634	0.119584	0.135	0.101336	0.231167	0.125
s1569	0.892475	0.150686	0.026154	0.307	0.885629	0.386387	0.26
s1570	0.887749	0.344693	0.0359919	0.497	0.893015	0.500085	0.373
s1571	0.888176	0.314596	0.0379493	0.501	0.87765	0.518531	0.375
s1572	-0.214948	0.0899992	0.191034	0.184	-0.116775	0.266534	0.167
s1573	0.848467	0.0347775	0.0147635	0.11	0.782025	0.190633	0.104
s1574	0.850455	0.251792	0.0321134	0.321	0.770876	0.338012	0.269
s1575	0.861072	0.287517	0.0311826	0.35	0.76826	0.353247	0.288
s1576	0.814628	0.0261088	0.0213661	0.104	0.777169	0.21952	0.098
s1577	0.92387	0.040439	0.0149279	0.192	0.903008	0.332993	0.173
s1578	0.865021	0.181726	0.0260668	0.272	0.766828	0.311424	0.235
s1579	0.829989	0.371333	0.0318573	0.198	0.713326	0.285231	0.178
s1580	0.807479	0.0266973	0.0384414	0.182	0.798736	0.346096	0.165
s1581	0.87714	0.033022	0.036431	0.281	0.871706	0.46847	0.241
s1582	-0.051317	0.0888388	0.258237	0.279	-0.00352873	0.39601	0.24
s1583	0.687549	0.135652	0.0379944	0.092	0.24374	0.201221	0.087
s1584	0.576813	0.137346	0.0607522	0.113	0.315948	0.238941	0.107
s1585	0.943281	0.123638	0.00719424	0.172	0.978485	0.214259	0.157
s1586	0.243996	0.327575	0.213953	0.445	0.198723	0.444034	0.346
s1587	-0.0756335	0.0171842	0.10812	0.097	-0.0581715	0.19984	0.092
s1588	0.776182	0.00986601	0.0252171	0.103	0.815891	0.223508	0.097
s1589	-0.147381	0.055254	0.320746	0.261	-0.0914997	0.445867	0.227
s1590	0.82944	0.0118869	0.0464106	0.29	0.806563	0.441528	0.248
s1591	0.891894	0.0447831	0.0377925	0.387	0.879788	0.530221	0.312
s1592	0.652026	0.0279444	0.137554	0.39	0.655918	0.582942	0.313
s1593	0.928366	0.248272	0.0267602	0.497	0.931073	0.554708	0.373
s1594	0.94732	0.0790178	0.014649	0.293	0.930292	0.430851	0.25
s1595	0.859468	0.382945	0.0388022	0.468	0.842948	0.445532	0.358
s1596	0.92298	0.0370623	0.00985054	0.15	0.938476	0.240128	0.138
s1597	0.95277	0.0198291	0.00719424	0.166	0.970175	0.281268	0.152
s1598	0.879001	0.219956	0.0464526	0.489	0.87348	0.563429	0.369
s1599	0.86722	0.0443658	0.0294142	0.215	0.876112	0.366862	0.191
s1600	0.859726	0.216281	0.0537232	0.498	0.855062	0.570624	0.374
s1601	0.869006	0.309448	0.0452181	0.492	0.853691	0.523518	0.37
s1602	0.895027	0.225177	0.0406015	0.497	0.906125	0.57051	0.373
s1603	0.882385	0.0225478	0.00744649	0.079	0.882976	0.131064	0.075
s1604	0.890685	0.222978	0.0424106	0.496	0.894505	0.572034	0.373
s1605	0.89056	0.173703	0.0369783	0.375	0.879786	0.48925	0.304
s1606	0.850112	0.292512	0.0512327	0.483	0.851854	0.515533	0.366
s1607	0.904373	0.309067	0.0173585	0.177	0.635163	0.272867	0.161
s1608	0.886829	0.209576	0.041358	0.452	0.885659	0.533188	0.35
s1609	-0.302786	0.0187638	0.435472	0.346	-0.285285	0.514786	0.286
s1610	0.81808	0.247419	0.0294118	0.138	0.935606	0.244616	0.128
s1611	-0.0651849	0.0292554	0.0658062	0.076	-0.0525977	0.126746	0.073
s1612	-0.0320388	0.0508177	0.15956	0.134	0.0729303	0.276814	0.125
s1613	0.960657	0.133322	0.00744859	0.165	0.956317	0.313157	0.151
s1614	-0.0630878	0.0120177	0.0958038	0.1	-0.0509515	0.186165	0.095
s1615	0.480271	0.121327	0.0620287	0.089	0.326237	0.201039	0.085
s1616	0.8396	0.473525	0.0315557	0.414	0.767476	0.319065	0.328
s1617	0.101231	0.0178837	0.113409	0.124	0.0700956	0.240553	0.116
s1618	0.893653	0.427405	0.0289975	0.485	0.883401	0.438132	0.367
s1619	0.837024	0.212988	0.0294118	0.159	0.935606	0.285252	0.146
s1620	0.886309	0.306431	0.0362107	0.475	0.882669	0.49154	0.362
s1621	0.779006	0.210574	0.0326671	0.119	0.723933	0.224108	0.112
s1622	0.755323	0.242993	0.0366947	0.124	0.381969	0.219497	0.116
s1623	0.876892	0.147853	0.0172564	0.11	0.891943	0.230177	0.104
s1624	0.819357	0.41702	0.0504305	0.487	0.82418	0.451515	0.368
s1625	0.631371	0.0604243	0.0946429	0.235	0.63745	0.414673	0.208
s1626	0.777134	0.0376484	0.025641	0.095	0.860572	0.215208	0.091
s1627	0.709261	0.471763	0.0515527	0.222	0.343232	0.270238	0.197
s1628	0.760955	0.123729	0.0597334	0.235	0.742689	0.384357	0.207
s1629	-0.134032	0.159672	0.262977	0.217	-0.0660015	0.365926	0.193
s1630	0.8318	0.0472675	0.0339001	0.203	0.832977	0.338988	0.182
s1631	0.799462	0.274178	0.0479178	0.247	0.765617	0.376843	0.217
s1632	0.805107	0.215149	0.0562152	0.304	0.714264	0.437071	0.257
s1633	0.819799	0.27132	0.0410763	0.232	0.801689	0.359859	0.205
s1634	0.849587	0.14084	0.0322355	0.191	0.83381	0.34892	0.173
s1635	0.228687	0.216206	0.295637	0.48	0.226439	0.560509	0.364
s1636	0.432546	0.00170013	0.0525524	0.094	0.440736	0.194026	0.09
s1637	-0.279201	0.0879955	0.390981	0.314	-0.163483	0.464257	0.264
s1638	-0.0099782	0.136072	0.136521	0.106	0.110789	0.224834	0.1
s1639	0.809442	0.175906	0.0316527	0.141	0.827005	0.26616	0.131
s1640	0.867977	0.011662	0.0623445	0.471	0.86868	0.66499	0.36
s1641	-0.072309	0.00912894	0.117682	0.102	-0.0631192	0.218702	0.097
s1642	0.106533	0.0197012	0.162842	0.179	0.152364	0.321954	0.163
s1643	-0.195905	0.114106	0.160266	0.18	-0.0883274	0.229636	0.163
s1644	0.88439	0.180543	0.0302783	0.35	0.844286	0.412904	0.288
s1645	0.476419	0.233021	0.172725	0.453	0.402212	0.506056	0.35
s1646	-0.00319053	0.0908855	0.114861	0.086	-0.00975041	0.202692	0.083
s1647	0.917167	0.0131653	0.00981241	0.108	0.931976	0.231265	0.102
s1648	0.767646	0.34469	0.061208	0.32	0.790013	0.419135	0.268
s1649	0.000912764	0.101197	0.209734	0.184	0.0560343	0.348206	0.167
s1650	0.818841	0.0659458	0.0651036	0.405	0.79288	0.539822	0.323
s1651	0.811629	0.159653	0.0394808	0.188	0.784289	0.336277	0.17
s1652	0.775955	0.131815	0.0307692	0.107	0.913333	0.22943	0.101
s1653	0.829054	0.364794	0.0534636	0.5	0.844999	0.488068	0.374
s1654	0.883287	0.137241	0.029587	0.315	0.833519	0.404715	0.265
s1655	0.967294	0.00664857	0.00243309	0.067	0.961705	0.161422	0.065
s1656	0.895141	0.104024	0.0167908	0.198	0.807768	0.273432	0.178
s1657	0.363991	0.0474284	0.101759	0.14	0.175113	0.28526	0.13
s1658	0.810532	0.142995	0.0717984	0.403	0.78849	0.558913	0.322
s1659	0.892477	0.130058	0.0147059	0.107	0.937327	0.223927	0.101
s1660	0.893688	0.246281	0.0396147	0.499	0.900747	0.557907	0.374
s1661	1	0.218134	0	0.128	1	0.233896	0.12
s1662	0.833798	0.0390098	0.0514243	0.299	0.836271	0.481406	0.254
s1663	0.805822	0.397854	0.0527736	0.464	0.817705	0.435373	0.356
s1664	0.867105	0.00683789	0.00999312	0.083	0.827065	0.162717	0.079
s1665	0.826204	0.244276	0.0398705	0.226	0.548727	0.353619	0.2
s1666	0.925644	0.0339479	0.0347101	0.476	0.921366	0.65888	0.362
s1667	0.877975	0.0691797	0.0548407	0.484	0.868258	0.640689	0.367
s1668	-0.0753437	0.168542	0.172232	0.127	-0.0601175	0.252583	0.119
s1669	-0.201258	0.123993	0.231137	0.254	0.0798065	0.319209	0.221
s1670	0.908177	0.333274	0.019804	0.235	0.7525	0.336342	0.207
s1671	0.874322	0.00556757	0.0129558	0.098	0.853176	0.209518	0.093
s1672	0.922845	0.158846	0.0149319	0.175	0.915688	0.301184	0.16
s1673	0.906629	0.188153	0.0275623	0.397	0.911801	0.459092	0.318
s1674	0.948321	0.0128282	0.00757919	0.136	0.943299	0.273868	0.126
s1675	0.90533	0.212414	0.0364899	0.481	0.890098	0.564991	0.365
s1676	0.92218	0.127618	0.0121187	0.128	0.925051	0.261937	0.119
s1677	0.695156	0.0968067	0.134243	0.489	0.708323	0.630952	0.369
s1678	0.784662	0.0278875	0.0499028	0.213	0.752319	0.388684	0.19
s1679	0.857505	0.0682398	0.0269158	0.168	0.789343	0.319227	0.154
s1680	0.00824493	0.0136834	0.0720059	0.087	-0.000901466	0.153964	0.083
s1681	0.458387	0.291609	0.190911	0.5	0.454117	0.533699	0.375
s1682	0.505088	0.401205	0.119401	0.437	0.518222	0.391187	0.341
s1683	0.832256	0.0499513	0.0324074	0.235	0.580479	0.324302	0.207
s1684	0.891281	0.118841	0.0442315	0.464	0.891799	0.594114	0.356
s1685	0.627407	0.00398634	0.0271102	0.079	0.640951	0.15938	0.075
s1686	0.375553	0.135086	0.0844322	0.103	0.656574	0.225678	0.098
s1687	0.394871	0.0569216	0.156455	0.239	0.22847	0.418754	0.21
s1688	0.767856	0.00138633	0.0271689	0.121	0.750553	0.233123	0.113
s1689	-0.104147	0.0439752	0.105329	0.112	-0.0582728	0.185725	0.106
s1690	-0.0471675	0.05974	0.182452	0.15	-0.0291621	0.302952	0.139
s1691	-0.157782	0.0415329	0.197705	0.152	-0.114835	0.300198	0.14
s1692	0.495977	0.0640988	0.124709	0.236	0.485024	0.395547	0.208
s1693	0.927767	0.103805	0.0213757	0.289	0.817936	0.451324	0.247
s1694	0.818732	0.183071	0.0598034	0.351	0.817311	0.497973	0.289
s1695	0.915549	0.158501	0.0265405	0.326	0.882275	0.469371	0.273
s1696	-0.112581	0.0329909	0.141049	0.107	-0.0786676	0.239388	0.101
s1697	-0.114636	0.0377817	0.135238	0.101	-0.0755704	0.22934	0.096
s1698	0.549471	0.258484	0.118052	0.389	0.600988	0.409506	0.313
s1699	0.166713	0.0450046	0.0739342	0.107	0.175926	0.173968	0.101
s1700	0.0711421	0.0411036	0.346147	0.369	0.0487352	0.555309	0.3
s1701	0.911144	0.177217	0.0363033	0.479	0.915092	0.597917	0.364
s1702	0.850451	0.0371311	0.0610005	0.443	0.823381	0.595071	0.345
s1703	0.906078	0.0181797	0.0406222	0.451	0.904981	0.62341	0.349
s1704	0.637667	0.0397501	0.0499084	0.118	0.704905	0.254238	0.111
s1705	0.850839	0.157072	0.0295873	0.174	0.827612	0.322989	0.159
s1706	0.840069	0.348557	0.0463176	0.468	0.812423	0.460396	0.358
s1707	0.102121	0.0709721	0.202522	0.203	0.0935617	0.370696	0.183
s1708	0.768383	0.127337	0.0410467	0.151	0.746873	0.295556	0.14
s1709	0.840872	0.204662	0.0614033	0.5	0.819875	0.56296	0.375
s1710	0.886637	0.0686743	0.0360104	0.336	0.885504	0.488373	0.279
s1711	0.650074	0.0436427	0.138941	0.403	0.626517	0.582406	0.321
s1712	0.755374	0.205072	0.0546265	0.318	0.677105	0.355427	0.267
s1713	0.790962	0.136695	0.0438122	0.187	0.781635	0.342729	0.169
s1714	0.879332	0.251103	0.0205128	0.147	0.955962	0.259902	0.136
s1715	0.853233	0.143826	0.0343561	0.213	0.81049	0.376985	0.19
s1716	0.557589	0.119715	0.0757251	0.138	0.353097	0.287679	0.129
s1717	0.886575	0.208498	0.0261667	0.221	0.921059	0.364117	0.196
s1718	0.917456	0.113551	0.0168637	0.181	0.826105	0.337822	0.164
s1719	0.87882	0.105183	0.0220682	0.156	0.880659	0.307158	0.144
s1720	0.825843	0.16737	0.0535343	0.309	0.844357	0.475246	0.261
s1721	0.966353	0.154813	0.00497512	0.118	0.987109	0.241094	0.111
s1722	0.869742	0.177509	0.0385858	0.3	0.841802	0.45886	0.255
s1723	0.866265	0.140257	0.0269974	0.178	0.922383	0.329295	0.162
s1724	-0.159608	0.0791975	0.242476	0.182	-0.0651161	0.350383	0.165
s1725	0.821538	0.215497	0.0489271	0.278	0.820234	0.430253	0.239
s1726	0.358863	0.087905	0.166931	0.237	0.221249	0.418252	0.209
s1727	0.827615	0.0347358	0.0366596	0.196	0.741974	0.359504	0.176
s1728	-0.0955141	0.0457802	0.0867859	0.092	-0.047599	0.155058	0.088
s1729	0.825103	0.325471	0.0578138	0.456	0.830146	0.509367	0.352
s1730	0.837837	0.307888	0.0552347	0.499	0.840364	0.523091	0.374
s1731	0.850207	0.250073	0.0560917	0.501	0.855491	0.55913	0.375
s1732	0.862831	0.0742132	0.0240871	0.151	0.850188	0.303472	0.139
s1733	0.819981	0.354691	0.0502415	0.467	0.786541	0.445264	0.357
s1734	0.896862	0.241983	0.0388215	0.501	0.899406	0.562921	0.375
s1735	0.882069	0.0608515	0.0193426	0.194	0.837613	0.288975	0.175
s1736	0.882331	0.286652	0.0416845	0.491	0.908999	0.526922	0.37
s1737	0.806219	0.287933	0.0430917	0.237	0.821728	0.349015	0.209
s1738	-0.319237	0.0309809	0.435503	0.339	-0.289708	0.508414	0.281
s1739	0.30958	0.0056921	0.0793892	0.121	0.368295	0.228669	0.114
s1740	-0.111746	0.0807292	0.114771	0.078	0.0442218	0.185618	0.075
s1741	-0.228048	0.0589284	0.292538	0.229	-0.109823	0.385307	0.203
s1742	0.638351	0.0461178	0.0214807	0.072	0.238568	0.11966	0.069
s1743	0.855313	0.0872556	0.054222	0.41	0.845777	0.555865	0.325
s1744	0.18873	0.0401949	0.14376	0.209	0.132094	0.309524	0.187
s1745	0.845594	0.187641	0.0366511	0.227	0.874163	0.378156	0.201
s1746	0.897925	0.189579	0.0221851	0.206	0.906429	0.346496	0.184
s1747	0.906535	0.312187	0.0300526	0.484	0.900809	0.501228	0.367
s1748	-0.0389084	0.0367343	0.253932	0.236	-0.0131474	0.400013	0.208
s1749	0.806572	0.075514	0.0622871	0.33	0.767078	0.488295	0.275
s1750	0.354724	0.068887	0.218343	0.398	0.397453	0.510107	0.319
s1751	0.867348	0.11652	0.0260245	0.252	0.749165	0.324587	0.22
s1752	-0.205078	0.091849	0.255583	0.268	-0.107642	0.348897	0.232
s1753	0.818132	0.169776	0.0673474	0.407	0.811385	0.547885	0.324
s1754	0.626171	0.249643	0.0981928	0.275	0.698866	0.413851	0.237
s1755	0.650601	0.28745	0.0885647	0.276	0.716949	0.400324	0.238
s1756	0.745823	0.308145	0.0655417	0.291	0.744152	0.407769	0.248
s1757	0.738606	0.344183	0.085511	0.479	0.730225	0.501884	0.364
s1758	-0.251055	0.165315	0.255343	0.18	-0.137533	0.330162	0.163
s1759	0.813157	0.263933	0.0605137	0.45	0.817026	0.491306	0.348
s1760	-0.123879	0.10634	0.134334	0.091	-0.0555541	0.206726	0.087
s1761	0.835879	0.381638	0.0468839	0.481	0.83737	0.458313	0.365
s1762	0.847199	0.288956	0.0542781	0.495	0.833116	0.532533	0.372
s1763	0.949479	0.0687935	0.0102336	0.2	0.638531	0.325985	0.18
s1764	0.882789	0.0562399	0.0487615	0.416	0.872204	0.60518	0.329
s1765	0.453223	0.171353	0.184005	0.419	0.416462	0.51293	0.331
s1766	-0.185614	0.026411	0.290092	0.265	-0.155647	0.405512	0.23
s1767	0.91797	0.243618	0.0216583	0.276	0.86806	0.413282	0.238
s1768	0.847979	0.0159071	0.0123575	0.084	0.744376	0.169609	0.081
s1769	0.850598	0.303254	0.0455228	0.471	0.718372	0.461923	0.36
s1770	-0.263248	0.112206	0.247518	0.247	-0.152659	0.325132	0.216
s1771	0.816185	0.414377	0.0489434	0.387	0.838749	0.43208	0.312
s1772	-0.152621	0.0433112	0.336553	0.288	-0.114794	0.458816	0.247
s1773	0.856204	0.0184519	0.00791962	0.064	0.595996	0.121965	0.062
s1774	0.0598474	0.130768	0.267573	0.273	-0.0121391	0.446711	0.236
s1775	-0.0571612	0.00352654	0.101446	0.091	-0.0536328	0.198906	0.086
s1776	0.94949	0.0340429	0.0047479	0.077	0.638587	0.18185	0.074
s1777	-0.201142	0.0200186	0.35559	0.305	-0.183911	0.469668	0.258
s1778	0.496333	0.419176	0.0951617	0.214	0.179439	0.290782	0.191
s1779	0.89403	0.0919676	0.0317761	0.354	0.87353	0.467168	0.291
s1780	0.898833	0.0764329	0.0321259	0.365	0.890371	0.490899	0.298
s1781	0.878387	0.12966	0.0242854	0.25	0.904978	0.319792	0.219
s1782	-0.148312	0.0154654	0.230955	0.19	-0.132813	0.349617	0.172
s1783	0.839689	0.255054	0.0593166	0.474	0.830916	0.555324	0.361
s1784	0.935084	0.0783904	0.0194087	0.285	0.916855	0.467479	0.244
s1785	0.0451552	0.0369402	0.0696223	0.092	0.0205505	0.143827	0.087
s1786	0.871611	0.57381	0.0221938	0.297	0.877228	0.296753	0.253
s1787	0.290458	0.0111373	0.231926	0.316	0.224927	0.507004	0.266
s1788	0.826098	0.0577248	0.0615451	0.368	0.852205	0.53086	0.3
s1789	0.51655	0.358452	0.134977	0.46	0.534789	0.445638	0.354
s1790	0.824482	0.500446	0.0409799	0.391	0.836317	0.393728	0.315
s1791	0.964526	0.262191	0.00694444	0.184	0.919441	0.301921	0.167
s1792	0.895309	0.299863	0.0212955	0.202	0.890435	0.31526	0.181
s1793	0.857038	0.450263	0.0317088	0.436	0.781463	0.357671	0.34
s1794	0.881872	0.317354	0.0316924	0.421	0.891583	0.423413	0.332
s1795	0.912278	0.00524748	0.0291697	0.325	0.911066	0.51421	0.272
s1796	0.21834	0.000734305	0.0856186	0.111	0.240136	0.22161	0.105
s1797	0.858919	0.246511	0.0374434	0.381	0.854323	0.417016	0.308
s1798	0.215745	0.0261582	0.0751155	0.105	0.270054	0.191212	0.1
s1799	0.815673	0.0129129	0.0125029	0.073	0.778679	0.147727	0.071
s1800	0.707245	0.042598	0.0533157	0.218	0.698508	0.313919	0.194
s1801	-0.0866543	0.0654059	0.252466	0.257	0.00610459	0.382255	0.224
s1802	0.643183	0.0649244	0.150985	0.474	0.647052	0.61018	0.361
s1803	0.885172	0.114964	0.0486068	0.489	0.884452	0.613991	0.369
s1804	0.913067	0.153186	0.0336924	0.46	0.905977	0.5699	0.354
s1805	0.824671	0.120143	0.0749061	0.474	0.840988	0.614743	0.361
s1806	0.862669	0.00631419	0.0227079	0.166	0.852318	0.302961	0.152
s1807	0.838496	0.23396	0.0596348	0.493	0.842185	0.555682	0.371
s1808	0.918844	0.060738	0.0236772	0.332	0.937475	0.460437	0.277
s1809	0.859322	0.334934	0.0354678	0.293	0.878213	0.397585	0.25
s1810	-0.198599	0.110513	0.199507	0.213	-0.107208	0.282452	0.19
s1811	0.915364	0.0153002	0.0197628	0.233	0.911503	0.392179	0.206
s1812	-0.0877266	0.028477	0.107407	0.091	-0.0876232	0.186715	0.086
s1813	-0.0556172	0.0212796	0.0641803	0.076	-0.0508235	0.127039	0.073
s1814	-0.070058	0.0040604	0.123322	0.115	-0.0659973	0.22944	0.108
s1815	0.0645483	0.0243657	0.0692687	0.09	0.0752843	0.153642	0.086
s1816	-0.237815	0.0960136	0.212639	0.214	-0.132958	0.293441	0.191
s1817	-0.0514917	0.00592452	0.0866043	0.079	-0.0455394	0.17498	0.076
s1818	-0.117645	0.0478644	0.196062	0.153	0.00521922	0.307487	0.141
s1819	-0.0729886	0.000690692	0.134759	0.127	-0.0723013	0.246468	0.119
s1820	-0.0874366	0.0136472	0.135365	0.14	-0.0736516	0.240157	0.13
s1821	-0.187283	0.0726913	0.183434	0.185	-0.109633	0.272119	0.168
s1822	-0.221672	0.0905451	0.19991	0.202	-0.123211	0.282417	0.182
s1823	-0.146451	0.0134077	0.2833	0.243	-0.138179	0.409895	0.213
s1824	-0.0671952	0.000732155	0.124555	0.12	-0.0664654	0.232814	0.113
s1825	-0.126706	0.00809012	0.210436	0.184	-0.118636	0.332091	0.167
s1826	-0.106494	0.00078873	0.191062	0.177	-0.105713	0.314753	0.161
s1827	-0.0546031	0.00856559	0.0871673	0.08	-0.0459734	0.174254	0.076
s1828	-0.0245309	0.0325324	0.0835508	0.102	0.0154019	0.159046	0.096
s1829	0.887139	0.1811	0.0274584	0.335	0.926827	0.383011	0.279
s1830	0.526098	0.082105	0.112792	0.22	0.636199	0.384527	0.196
s1831	0.752555	0.126459	0.0319678	0.099	0.670243	0.212864	0.094
s1832	0.875273	0.169537	0.0318857	0.333	0.876517	0.403876	0.277
s1833	0.904092	0.0498593	0.0377826	0.395	0.908579	0.579408	0.317
s1834	0.869623	0.122053	0.0448619	0.404	0.88147	0.520045	0.322
s1835	0.879056	0.0222624	0.0449755	0.362	0.88484	0.557018	0.296
s1836	0.765835	0.05187	0.0374891	0.183	0.75286	0.284422	0.166
s1837	0.868428	0.227503	0.0382353	0.401	0.868856	0.452916	0.32
s1838	-0.15562	0.0276545	0.247916	0.209	-0.131679	0.363317	0.187
s1839	0.947686	0.248476	0.0195472	0.5	0.943961	0.558858	0.375
s1840	0.880762	0.292707	0.0421437	0.499	0.871236	0.532333	0.374
s1841	0.891839	0.0520236	0.0443783	0.42	0.892959	0.596532	0.331
s1842	0.901245	0.179568	0.0356272	0.467	0.882016	0.534824	0.358
s1843	0.923944	0.257178	0.0197641	0.378	0.871354	0.409151	0.306
s1844	0.736784	0.136518	0.108595	0.45	0.752307	0.602518	0.349
s1845	0.921114	0.329593	0.0264146	0.501	0.927881	0.511624	0.375
s1846	0.866865	0.154474	0.0559729	0.5	0.85532	0.609356	0.375
s1847	0.854149	0.0582432	0.00932401	0.086	0.920819	0.121756	0.082
s1848	0.880437	0.129925	0.0463796	0.467	0.860013	0.571668	0.358
s1849	0.881122	0.198009	0.047116	0.483	0.882996	0.579528	0.366
s1850	0.939242	0.119943	0.0115741	0.168	0.914393	0.312784	0.153
s1851	0.611773	0.0934381	0.0343894	0.063	0.213594	0.155588	0.061
s1852	0.293073	0.0306336	0.0761987	0.123	0.386433	0.210218	0.115
s1853	-0.0183551	0.0425811	0.174675	0.149	-0.0177279	0.302934	0.138
s1854	0.858068	0.0198371	0.0102073	0.066	0.857952	0.146146	0.064
s1855	0.757464	0.03074	0.0470735	0.211	0.68182	0.337752	0.189
s1856	0.902187	0.265541	0.0357938	0.496	0.909258	0.547477	0.373
s1857	0.892215	0.255939	0.0400461	0.494	0.889133	0.554163	0.372
s1858	0.361684	0.0943473	0.252829	0.429	0.427684	0.577189	0.337
s1859	0.913277	0.33111	0.0287895	0.499	0.908344	0.509767	0.374
s1860	0.925666	0.0853036	0.0326242	0.479	0.931381	0.628025	0.364
s1861	0.892734	0.0166374	0.0224068	0.2	0.900014	0.359554	0.179
s1862	0.905087	0.0149756	0.0143582	0.169	0.87792	0.279557	0.154
s1863	0.859429	0.0990551	0.0555516	0.406	0.86788	0.581563	0.323
s1864	0.891638	0.223942	0.0356607	0.427	0.863826	0.495717	0.336
s1865	0.264369	0.207094	0.134752	0.26	0.139913	0.288034	0.226
s1866	-0.265143	0.0854355	0.271474	0.246	-0.173926	0.354916	0.215
s1867	-0.072734	0.00963602	0.240027	0.212	-0.083424	0.381409	0.189
s1868	-0.128636	0.011863	0.261641	0.223	-0.125436	0.390925	0.198
s1869	0.844952	0.112925	0.0588272	0.434	0.847919	0.559848	0.339
s1870	0.791373	0.023419	0.0362783	0.163	0.835658	0.309036	0.15
s1871	0.925807	0.00652641	0.00684932	0.096	0.948691	0.191877	0.091
s1872	0.880882	0.144423	0.0386798	0.385	0.835409	0.487008	0.31
s1873	0.865331	0.131023	0.0454793	0.399	0.860867	0.508988	0.319
s1874	-0.137097	0.0771607	0.181067	0.185	-0.0235437	0.278427	0.168
s1875	-0.146469	0.0182928	0.223008	0.178	-0.128146	0.340688	0.162
s1876	-0.108997	0.0284712	0.283981	0.282	-0.0690225	0.419358	0.242
s1877	0.707142	0.0182192	0.0512176	0.17	0.710172	0.312135	0.155
s1878	0.893139	0.29533	0.037332	0.501	0.883842	0.531962	0.375
s1879	0.93525	0.381477	0.01723	0.457	0.936795	0.428595	0.352
s1880	-0.33427	0.14488	0.247091	0.245	-0.167483	0.304906	0.215
s1881	-0.10869	0.022005	0.155481	0.124	-0.0863275	0.26184	0.117
s1882	-0.0699567	0.0418708	0.182371	0.15	-0.0464303	0.30148	0.139
s1883	0.933505	0.242024	0.0251924	0.5	0.924974	0.563231	0.375
s1884	-0.145319	0.0721367	0.118	0.128	-0.0677619	0.188996	0.12
s1885	-0.406261	0.0864874	0.443141	0.347	-0.318847	0.484378	0.286
s1886	-0.169474	0.0740053	0.153152	0.159	-0.0900064	0.235469	0.146
s1887	0.892205	0.28751	0.0369429	0.485	0.900184	0.523636	0.367
s1888	0.907303	0.343417	0.0294576	0.491	0.895646	0.490776	0.37
s1889	0.921201	0.159595	0.0221843	0.276	0.919169	0.439079	0.238
s1890	0.892393	0.0612524	0.0384651	0.365	0.884121	0.534505	0.298
s1891	0.257272	0.205934	0.234077	0.337	0.341181	0.48632	0.28
s1892	0.136768	0.0699141	0.0760502	0.111	0.0471872	0.164231	0.105
s1893	-0.183017	0.0445727	0.230538	0.234	-0.13661	0.329629	0.206
s1894	0.883362	0.233471	0.0404844	0.459	0.872416	0.527438	0.353
s1895	0.957919	0.0249857	0.00494505	0.118	0.87477	0.223328	0.111
s1896	0.726691	0.0136707	0.0193882	0.076	0.619591	0.153096	0.073
s1897	0.934832	0.173491	0.0202362	0.319	0.943775	0.476562	0.268
s1898	0.8585	0.141908	0.0529786	0.395	0.853747	0.557757	0.317
s1899	0.792912	0.11225	0.0244982	0.089	0.767375	0.203018	0.085
s1900	0.30177	0.00951283	0.221695	0.315	0.286331	0.496164	0.265
s1901	-0.134359	0.0492464	0.145566	0.105	-0.0827796	0.234002	0.099
s1902	0.864411	0.0378108	0.0271631	0.184	0.848805	0.341353	0.167
s1903	0.836675	0.199661	0.0422397	0.355	0.795616	0.406231	0.292
s1904	0.862038	0.0608551	0.0639971	0.495	0.86264	0.656321	0.372
s1905	0.809321	0.11595	0.0676951	0.36	0.820123	0.534925	0.295
s1906	0.900788	0.0260066	0.0122215	0.107	0.876817	0.235833	0.101
s1907	-0.095215	0.0187187	0.13904	0.111	-0.0762553	0.243488	0.105
s1908	0.819721	0.0684996	0.0250682	0.115	0.8185	0.24914	0.108
s1909	0.902334	0.118981	0.03359	0.399	0.898871	0.514652	0.319
s1910	0.848572	0.0560072	0.0312094	0.183	0.855072	0.349971	0.166
s1911	0.807098	0.0162651	0.0306851	0.144	0.803019	0.291591	0.134
s1912	0.911599	0.103833	0.0271753	0.365	0.90743	0.476992	0.298
s1913	0.955697	0.153715	0.0122641	0.352	0.943024	0.431045	0.289
s1914	0.852319	0.106174	0.0563016	0.445	0.856459	0.566124	0.346
s1915	0.868855	0.0903167	0.0261096	0.175	0.832781	0.333494	0.16
s1916	0.835752	0.0802578	0.046182	0.283	0.849845	0.43418	0.242
s1917	0.815344	0.137991	0.0336813	0.156	0.838267	0.299502	0.143
s1918	0.904841	0.19562	0.0147059	0.126	0.965083	0.243216	0.118
s1919	0.849679	0.0964677	0.0534228	0.376	0.83489	0.52643	0.305
s1920	-0.305791	0.0420034	0.401206	0.294	-0.26444	0.479619	0.251
s1921	-0.086467	0.00124372	0.156879	0.148	-0.0852313	0.27433	0.137
s1922	0.782523	0.0433198	0.0271803	0.128	0.769464	0.222569	0.12
s1923	0.778484	0.0551444	0.0433927	0.196	0.534881	0.324672	0.176
s1924	0.950111	0.122236	0.00762379	0.121	0.936953	0.258456	0.113
s1925	-0.133804	0.0710833	0.101043	0.112	-0.0573907	0.165674	0.105
s1926	0.69334	0.0604651	0.0426716	0.151	0.445303	0.243762	0.139
s1927	0.754788	0.0446448	0.0518399	0.198	0.794941	0.353948	0.178
s1928	0.871254	0.0744434	0.053153	0.457	0.866433	0.601758	0.352
s1929	0.931937	0.19796	0.0265735	0.5	0.94426	0.570569	0.375
s1930	0.662419	0.116235	0.0535131	0.131	0.687055	0.266246	0.122
s1931	0.910772	0.310003	0.030397	0.468	0.906604	0.521176	0.358
s1932	0.032815	0.033993	0.272565	0.27	0.0345309	0.449467	0.234
s1933	0.827243	0.0517588	0.0235776	0.114	0.815206	0.249814	0.107
s1934	0.933486	0.189606	0.0248589	0.423	0.929155	0.556813	0.333
s1935	-0.151591	0.033399	0.25993	0.245	-0.108646	0.379366	0.215
s1936	0.729576	0.0862154	0.0405109	0.126	0.45678	0.262152	0.118
s1937	0.912965	0.11779	0.00980392	0.083	0.968298	0.191175	0.08
s1938	0.91776	0.126434	0.00966184	0.089	0.97013	0.196926	0.085
s1939	0.959601	0.135941	0.00497512	0.095	0.985331	0.20397	0.09
s1940	-0.248263	0.139039	0.286206	0.295	-0.0618809	0.370602	0.251
s1941	0.807531	0.372124	0.0598983	0.501	0.800271	0.486552	0.375
s1942	0.879974	0.225917	0.0464407	0.494	0.872267	0.571716	0.371
s1943	0.929292	0.255747	0.0149254	0.206	0.969718	0.332642	0.184
s1944	0.885578	0.0990061	0.0362398	0.307	0.871615	0.487973	0.26
s1945	0.826924	0.0778908	0.0751357	0.451	0.832389	0.624122	0.349
s1946	-0.0991946	0.0181688	0.316757	0.277	-0.0915499	0.459866	0.238
s1947	0.894668	0.019377	0.0070922	0.082	0.906104	0.13862	0.079
s1948	0.768786	0.0726723	0.0263844	0.089	0.553945	0.206481	0.085
s1949	0.908163	0.0423623	0.0252026	0.296	0.89491	0.439987	0.252
s1950	-0.0460068	0.0384729	0.265787	0.239	-0.0268785	0.414214	0.211
s1951	0.912766	0.0296705	0.0271198	0.322	0.913772	0.485187	0.27
s1952	0.887244	0.213094	0.04006	0.458	0.884763	0.536734	0.353
s1953	0.908743	0.208286	0.0313874	0.449	0.903709	0.523634	0.348
s1954	0.959566	0.0989198	0.00512821	0.099	0.975238	0.21511	0.094
s1955	-0.230588	0.0784012	0.2365	0.233	-0.14701	0.32559	0.205
s1956	0.826699	0.291795	0.048781	0.424	0.827454	0.439678	0.334
s1957	0.119685	0.110574	0.244492	0.318	0.193421	0.426366	0.267
s1958	0.839254	0.07057	0.0414318	0.274	0.802056	0.409732	0.236
s1959	0.928279	0.221435	0.0175089	0.236	0.94274	0.378979	0.208
s1960	0.8741	0.169763	0.0303801	0.227	0.904375	0.380047	0.201
s1961	0.884845	0.0568998	0.0302557	0.273	0.878067	0.421536	0.235
s1962	0.00154056	0.0161574	0.142692	0.159	0.0751062	0.267512	0.146
s1963	0.912033	0.0367917	0.0350395	0.398	0.90825	0.585154	0.318
s1964	-0.33484	0.144815	0.247973	0.25	-0.168096	0.304682	0.219
s1965	0.874183	0.123843	0.0345637	0.265	0.842179	0.429067	0.229
s1966	-0.0796736	0.0120621	0.124972	0.107	-0.0674987	0.227033	0.102
s1967	-0.125366	0.000930356	0.249853	0.223	-0.122514	0.380804	0.198
s1968	0.711951	0.35011	0.0690004	0.404	0.723665	0.379767	0.322
s1969	0.938618	0.0578956	0.0249797	0.41	0.92917	0.594383	0.325
s1970	0.938711	0.0697242	0.0247617	0.412	0.932226	0.590612	0.327
s1971	0.926743	0.272827	0.018038	0.365	0.911465	0.388959	0.298
s1972	0.894637	0.138188	0.0279843	0.252	0.860767	0.41861	0.22
s1973	0.866669	0.10979	0.0498038	0.436	0.856045	0.5571	0.341
s1974	0.53388	0.219409	0.137499	0.411	0.578006	0.456664	0.326
s1975	-0.0733071	0.0302544	0.262006	0.278	-0.065547	0.401598	0.239
s1976	-0.068985	0.00330534	0.122862	0.122	-0.0656829	0.229236	0.114
s1977	0.877472	0.376786	0.0312467	0.446	0.870806	0.411664	0.346
s1978	-0.146714	0.0576916	0.149105	0.148	-0.0858015	0.235974	0.137
s1979	-0.303394	0.149738	0.252868	0.261	-0.158444	0.317638	0.227
s1980	0.0999366	0.0915726	0.111835	0.158	0.118708	0.212704	0.146
s1981	-0.325983	0.161866	0.20039	0.216	-0.133912	0.245046	0.193
s1982	0.150799	0.0574931	0.212416	0.234	0.125281	0.404386	0.206
s1983	-0.175914	0.0459418	0.217295	0.223	-0.127895	0.313529	0.198
s1984	-0.16768	0.0521698	0.192927	0.144	-0.113207	0.291161	0.133
s1985	-0.310206	0.178711	0.269889	0.283	-0.162584	0.331907	0.242
s1986	0.825077	0.219476	0.0277217	0.131	0.830154	0.244865	0.122
s1987	0.907973	0.00253084	0.0458921	0.5	0.907953	0.691826	0.375
s1988	-0.115	0.022682	0.164648	0.134	-0.0919258	0.272118	0.125
s1989	-0.154889	0.0162771	0.239577	0.211	-0.138655	0.358429	0.188
s1990	0.938427	0.163481	0.0251569	0.479	0.943659	0.592321	0.364
s1991	-0.127164	0.0727906	0.141568	0.162	-0.0576394	0.21832	0.148
s1992	0.177427	0.178678	0.321968	0.464	0.211676	0.569334	0.356
s1993	0.307428	0.0855284	0.175158	0.231	0.311551	0.408465	0.204
s1994	-0.10079	0.0359194	0.11543	0.113	-0.0636473	0.202478	0.107
s1995	0.924501	0.128801	0.0209183	0.268	0.904224	0.429836	0.232
s1996	0.920482	0.221177	0.0302266	0.462	0.91309	0.563722	0.355
s1997	-0.11692	0.000437588	0.300088	0.272	-0.112204	0.43944	0.235
s1998	-0.142623	0.0346445	0.186824	0.154	-0.106832	0.28828	0.142
[truncated: 6,512 more rows]
