# Supplementary material for: Linkage disequilibrium and population structure in a core collection of Brassica napus (L.)
Source: PLoS One. 2022 Mar 1;17(3):e0250310. doi: 10.1371/journal.pone.0250310 (PMC8887726; doi:10.1371/journal.pone.0250310)
Supplement: S3 Table — (XLSX) [file pone.0250310.s003.xlsx]

## Sheet: Sheet1
S3 Table: Sub-populationwise marker diversity parameters
Sub-population	Locus	N	Na	Ne	I	Ho	He	uHe	F
P1	s1	136	2	1.11634	0.2134	0.00735294	0.104212	0.104596	0.929442
	s2	137	2	1.89032	0.663849	0.540146	0.470989	0.472715	-0.146833
	s3	140	2	1.55401	0.541853	0.0642857	0.356505	0.357783	0.819678
	s4	149	2	1.04808	0.111327	0.033557	0.0458763	0.0460308	0.268532
	s5	144	2	1.08679	0.173205	0.0277778	0.0798611	0.0801394	0.652174
	s6	142	2	1.6447	0.580863	0.253521	0.391986	0.393371	0.353239
	s7	143	2	1.1575	0.262414	0.048951	0.13607	0.136548	0.640252
	s8	142	2	1.36368	0.437092	0.0352113	0.266688	0.267631	0.867968
	s9	139	2	1.34501	0.424576	0.0143885	0.256508	0.257434	0.943906
	s10	142	2	1.10343	0.196436	0.0140845	0.0937314	0.0940626	0.849735
	s11	142	2	1.08046	0.163894	0.0211268	0.0744644	0.0747275	0.716284
	s12	145	2	1.56007	0.544636	0.0413793	0.359001	0.360243	0.884738
	s13	140	2	1.06635	0.142114	0.0642857	0.0622194	0.0624424	-0.0332103
	s14	141	2	1.08105	0.164776	0.0070922	0.0749711	0.0752379	0.905401
	s15	143	2	1.10267	0.195415	0.0839161	0.0931097	0.0934364	0.0987395
	s16	143	2	1.10267	0.195415	0.027972	0.0931097	0.0934364	0.69958
	s17	144	2	1.5283	0.529706	0.0555556	0.345679	0.346883	0.839286
	s18	139	2	1.15411	0.258635	0.143885	0.133533	0.134016	-0.0775194
	s19	140	2	1.13676	0.2386	0.0142857	0.120306	0.120737	0.881255
	s20	145	2	1.13954	0.241886	0.0206897	0.122449	0.122873	0.831035
	s21	142	2	1.29302	0.386922	0.0352113	0.226617	0.227418	0.844622
	s22	142	2	1.11898	0.21677	0.028169	0.106328	0.106704	0.735075
	s23	144	2	1.04253	0.101265	0.0138889	0.0407986	0.0409408	0.659574
	s24	145	2	1.10119	0.193407	0.0413793	0.0918906	0.0922086	0.549689
	s25	141	2	1.35753	0.433025	0.0567376	0.263367	0.264304	0.784568
	s26	145	2	1.20318	0.30966	0.0482759	0.16887	0.169455	0.714125
	s27	144	2	1.16429	0.26986	0.0277778	0.141107	0.141599	0.803144
	s28	140	2	1.08937	0.17692	0.0142857	0.0820408	0.0823349	0.825871
	s29	144	2	1.3144	0.402941	0.0694444	0.239198	0.240031	0.709677
	s30	141	2	1.06586	0.141337	0.0070922	0.0617927	0.0620126	0.885226
	s31	140	2	1.06635	0.142114	0.00714286	0.0622194	0.0624424	0.885199
	s32	144	2	1.0793	0.162163	0.00694444	0.0734713	0.0737273	0.905481
	s33	142	2	1.11118	0.206727	0.0352113	0.100055	0.100408	0.648079
	s34	138	2	1.14706	0.25063	0.0217391	0.128203	0.128669	0.830432
	s35	145	2	1.69926	0.601843	0.0551724	0.41151	0.412934	0.865927
	s36	144	2	1.14056	0.243093	0.0208333	0.12324	0.123669	0.830953
	s37	142	2	1.93512	0.67629	0.0704225	0.483237	0.484945	0.854269
	s38	144	2	1.64408	0.580616	0.0902778	0.391758	0.393123	0.769557
	s39	147	2	1.07762	0.15964	0.0204082	0.0720302	0.072276	0.716672
	s40	138	2	1.08288	0.167483	0.0362319	0.0765333	0.0768116	0.526587
	s41	139	2	1.01449	0.0426681	0	0.014285	0.0143365	1
	s42	142	2	1.91455	0.670661	0.690141	0.477683	0.479371	-0.444767
	s43	140	2	1.02166	0.0592586	0.0214286	0.021199	0.021275	-0.0108303
	s44	141	2	1.50374	0.517598	0.425532	0.334993	0.336185	-0.27027
	s45	141	2	1.43935	0.483227	0.333333	0.305241	0.306327	-0.0920326
	s46	142	2	1.9611	0.683195	0.0422535	0.490081	0.491813	0.913783
	s47	137	2	1.09141	0.179825	0.0145985	0.0837551	0.0840619	0.8257
	s48	142	2	1.9996	0.693048	0.028169	0.499901	0.501667	0.943651
	s49	136	2	1.10013	0.191968	0.0808824	0.0910197	0.0913555	0.111375
	s50	139	2	1.36323	0.436796	0.0863309	0.266446	0.267408	0.675991
	s51	142	1	1	0	0	0	0	#N/A
	s52	145	1	1	0	0	0	0	#N/A
	s53	136	2	1.07622	0.157522	0.0147059	0.0708261	0.0710875	0.792366
	s54	139	2	1.77893	0.629657	0.0719424	0.437866	0.439446	0.835697
	s55	139	2	1.24712	0.349662	0.0215827	0.198152	0.198868	0.89108
	s56	143	2	1.02836	0.0736038	0.027972	0.0275808	0.0276776	-0.0141844
	s57	139	2	1.81027	0.639787	0.129496	0.447596	0.449212	0.710685
	s58	140	2	1.76569	0.625244	0.05	0.433648	0.435202	0.884699
	s59	141	2	1.14374	0.246798	0.0070922	0.125673	0.12612	0.943566
	s60	140	2	1.86943	0.657805	0.0642857	0.465077	0.466743	0.861774
	s61	142	2	1.05792	0.128319	0.0140845	0.054751	0.0549445	0.742754
	s62	142	2	1.10343	0.196436	0.0140845	0.0937314	0.0940626	0.849735
	s63	138	2	1.2934	0.387212	0.0434783	0.226843	0.227668	0.808333
	s64	138	2	1.44992	0.489152	0.355072	0.310308	0.311436	-0.144259
	s65	137	2	1.07565	0.156645	0.0583942	0.0703287	0.0705863	0.169697
	s66	149	2	1.26153	0.361813	0.100671	0.20731	0.208008	0.514394
	s67	140	2	1.22803	0.33286	0.0214286	0.185689	0.186354	0.8846
	s68	141	2	1.11987	0.217895	0.0283688	0.107037	0.107418	0.734962
	s69	142	2	1.03583	0.0885683	0.00704225	0.0345914	0.0347136	0.796416
	s70	137	2	1.0524	0.118906	0.0218978	0.0497895	0.0499719	0.560193
	s71	146	1	1	0	0	0	0	#N/A
	s72	142	2	1.55466	0.542153	0.408451	0.356774	0.358035	-0.144843
	s73	144	2	1.10956	0.204604	0.104167	0.0987413	0.0990854	-0.0549451
	s74	141	1	1	0	0	0	0	#N/A
	s75	147	2	1.12988	0.230324	0.0136054	0.114952	0.115344	0.881643
	s76	143	2	1.01408	0.0416737	0.013986	0.0138882	0.0139369	-0.00704225
	s77	139	2	1.5117	0.521576	0.402878	0.338492	0.339714	-0.190214
	s78	141	1	1	0	0	0	0	#N/A
	s79	138	2	1.86587	0.656761	0.108696	0.464057	0.465744	0.765771
	s80	143	2	1.76642	0.625491	0.034965	0.433884	0.435407	0.919414
	s81	147	2	1.19222	0.298903	0.0680272	0.161229	0.161779	0.578071
	s82	139	1	1	0	0	0	0	#N/A
	s83	141	2	1.59546	0.560379	0.070922	0.373221	0.374549	0.809973
	s84	141	2	1.04346	0.102967	0.0141844	0.0416478	0.041796	0.65942
	s85	145	2	1.00692	0.0229936	0.00689655	0.00687277	0.00689655	-0.00346021
	s86	142	2	1.05051	0.115614	0.00704225	0.0480807	0.0482506	0.853533
	s87	138	2	1.84499	0.65053	0.101449	0.457992	0.459657	0.778491
	s88	141	2	1.14374	0.246798	0.035461	0.125673	0.12612	0.717831
	s89	142	2	1.19127	0.297952	0.0492958	0.160558	0.161126	0.692973
	s90	138	2	1.63686	0.577704	0.0507246	0.389073	0.390487	0.869627
	s91	141	2	1.23477	0.338886	0.070922	0.190131	0.190808	0.626984
	s92	143	2	1.19802	0.304636	0.13986	0.165289	0.165869	0.153846
	s93	142	2	1.23297	0.337288	0.140845	0.188951	0.189618	0.254593
	s94	143	2	1.65753	0.585953	0.195804	0.396694	0.398086	0.50641
	s95	137	2	1.0835	0.168408	0.080292	0.0770686	0.0773509	-0.0418251
	s96	140	2	1.78963	0.633162	0.0714286	0.441224	0.442806	0.838113
	s97	141	2	1.31293	0.401862	0.276596	0.238343	0.239191	-0.160494
	s98	139	2	1.1137	0.210005	0.00719424	0.102091	0.10246	0.929531
	s99	144	2	1.58218	0.554576	0.0277778	0.367959	0.369241	0.924509
	s100	144	2	1.14056	0.243093	0.0208333	0.12324	0.123669	0.830953
	s101	135	2	1.04543	0.106566	0.0296296	0.0434568	0.0436183	0.318182
	s102	140	2	1.32432	0.410116	0.0142857	0.244898	0.245776	0.941667
	s103	140	2	1.04377	0.103548	0.0428571	0.0419388	0.0420891	-0.0218978
	s104	142	2	1.05792	0.128319	0.056338	0.054751	0.0549445	-0.0289855
	s105	138	2	1.06734	0.143696	0.0652174	0.0630907	0.0633202	-0.0337079
	s106	142	2	1.05792	0.128319	0.056338	0.054751	0.0549445	-0.0289855
	s107	143	2	1.07237	0.151598	0.027972	0.067485	0.0677218	0.585507
	s108	142	2	1.05051	0.115614	0.00704225	0.0480807	0.0482506	0.853533
	s109	144	2	1.08679	0.173205	0.0138889	0.0798611	0.0801394	0.826087
	s110	140	2	1.08165	0.165667	0.0214286	0.0754847	0.0757552	0.71612
	s111	142	2	1.55466	0.542153	0.112676	0.356774	0.358035	0.684181
	s112	143	2	1.09502	0.184907	0.034965	0.0867769	0.0870813	0.59707
	s113	139	2	1.98755	0.690013	0.0719424	0.496869	0.498662	0.855208
	s114	141	2	1.38462	0.450561	0.0638298	0.277778	0.278766	0.770213
	s115	143	2	1.05751	0.12762	0.013986	0.0543792	0.05457	0.742806
	s116	144	2	1.11724	0.214559	0.0277778	0.104938	0.105304	0.735294
	s117	143	2	1.05751	0.12762	0.013986	0.0543792	0.05457	0.742806
	s118	144	2	1.263	0.363033	0.0277778	0.208237	0.208962	0.866605
	s119	140	2	1.03635	0.089578	0.0357143	0.0350765	0.0352023	-0.0181818
	s120	137	2	1.00733	0.0241288	0.00729927	0.00727263	0.00729927	-0.003663
	s121	151	2	1.39026	0.454097	0.337748	0.280711	0.281644	-0.203187
	s122	141	2	1.00712	0.0235466	0.0070922	0.00706705	0.0070922	-0.00355872
	s123	142	2	1.08806	0.175041	0.0140845	0.0809363	0.0812223	0.82598
	s124	134	2	1.0303	0.07757	0	0.0294052	0.0295153	1
	s125	142	2	1.08046	0.163894	0.0774648	0.0744644	0.0747275	-0.040293
	s126	142	2	1.08806	0.175041	0.0140845	0.0809363	0.0812223	0.82598
	s127	137	2	1.09937	0.190923	0.0218978	0.0903884	0.0907195	0.757737
	s128	143	2	1.01408	0.0416737	0	0.0138882	0.0139369	1
	s129	146	2	1.91898	0.671885	0.109589	0.478889	0.480535	0.77116
	s130	145	2	1.20318	0.30966	0.172414	0.16887	0.169455	-0.020983
	s131	143	2	1.55046	0.540204	0.0979021	0.35503	0.356275	0.724242
	s132	149	2	1.11311	0.209244	0.107383	0.101617	0.101959	-0.0567376
	s133	139	2	1.29108	0.385428	0.201439	0.225454	0.226268	0.10652
	s134	144	2	1.09433	0.183945	0.0208333	0.0862027	0.0865031	0.758322
	s135	137	2	1.75657	0.622161	0.0437956	0.43071	0.432288	0.898318
	s136	142	2	1.11118	0.206727	0.105634	0.100055	0.100408	-0.0557621
	s137	138	2	1.44054	0.483903	0.173913	0.305818	0.30693	0.431319
	s138	139	2	1.81027	0.639787	0.618705	0.447596	0.449212	-0.382285
	s139	142	2	1.99515	0.691932	0.0633803	0.498785	0.500547	0.872931
	s140	136	2	1.11634	0.2134	0.0367647	0.104212	0.104596	0.647211
	s141	137	2	1.79737	0.635668	0.0510949	0.44363	0.445255	0.884826
	s142	137	2	1.23346	0.337727	0.211679	0.189275	0.189968	-0.118367
	s143	139	2	1.01449	0.0426681	0	0.014285	0.0143365	1
	s144	142	2	1.32811	0.412811	0.0211268	0.247049	0.247922	0.914484
	s145	144	2	1.03532	0.0875832	0.00694444	0.0341194	0.0342383	0.796466
	s146	138	2	1.03689	0.0906132	0.00724638	0.0355755	0.0357049	0.79631
	s147	142	2	1.26706	0.366363	0.169014	0.210772	0.211516	0.198118
	s148	143	2	1.66625	0.589351	0.0629371	0.399848	0.401251	0.842598
	s149	146	2	1.15406	0.258572	0.143836	0.133491	0.13395	-0.0774908
	s150	145	2	1.12406	0.223155	0.117241	0.110369	0.110751	-0.0622711
	s151	150	2	1.09767	0.188581	0.0933333	0.0889778	0.0892754	-0.048951
	s152	141	2	1.22628	0.331272	0.0496454	0.184523	0.18518	0.730953
	s153	142	2	1.71404	0.607242	0.126761	0.416584	0.418056	0.695714
	s154	140	2	1.06635	0.142114	0.00714286	0.0622194	0.0624424	0.885199
	s155	140	2	1.72414	0.610864	0.0428571	0.42	0.421505	0.897959
	s156	141	2	1.76055	0.62351	0.035461	0.431995	0.433533	0.917913
	s157	141	2	1.04346	0.102967	0	0.0416478	0.041796	1
	s158	140	2	1.02166	0.0592586	0.00714286	0.021199	0.021275	0.663057
	s159	136	2	1.25307	0.354737	0.227941	0.201963	0.202708	-0.128631
	s160	141	2	2	0.693147	0.0496454	0.5	0.501779	0.900709
	s161	139	2	1.99959	0.693044	0.0647482	0.499896	0.501701	0.870477
	s162	138	2	1.99832	0.692727	0.057971	0.49958	0.501397	0.88396
	s163	139	2	1.78691	0.632277	0.208633	0.440376	0.441966	0.526238
	s164	141	2	1.89614	0.665504	0.269504	0.472612	0.474294	0.429757
	s165	142	2	1.52729	0.529216	0.443662	0.345244	0.346464	-0.285068
	s166	136	2	1.14936	0.253258	0.0220588	0.129947	0.130427	0.830248
	s167	136	2	1.19175	0.298436	0.0147059	0.1609	0.161493	0.908602
	s168	141	2	1.2433	0.346367	0.0496454	0.195689	0.196386	0.746305
	s169	139	2	1.99742	0.6925	0.258993	0.499353	0.501156	0.481343
	s170	135	2	1.87404	0.659153	0.207407	0.466392	0.468126	0.555294
	s171	142	2	1.24994	0.352074	0.0422535	0.19996	0.200667	0.78869
	s172	143	2	1.11036	0.20566	0.034965	0.0993936	0.0997424	0.648216
	s173	140	2	1.15294	0.257319	0.0285714	0.132653	0.133129	0.784615
	s174	140	2	1.14483	0.24806	0.121429	0.126505	0.126959	0.0401291
	s175	142	2	1.09572	0.185881	0.0633803	0.0873587	0.0876673	0.274482
	s176	139	2	1.07452	0.154922	0	0.0693546	0.069605	1
	s177	140	2	1.14483	0.24806	0.0357143	0.126505	0.126959	0.717685
	s178	141	2	1.17622	0.282564	0.035461	0.149816	0.15035	0.763304
	s179	138	2	1.07508	0.155778	0.0289855	0.0698383	0.0700922	0.584962
	s180	139	2	1.02919	0.0753108	0	0.0283629	0.0284653	1
	s181	142	2	1.01418	0.0419176	0.0140845	0.0139853	0.0140347	-0.0070922
	s182	141	2	1.29531	0.388672	0.035461	0.227981	0.228793	0.844457
	s183	138	2	1.14706	0.25063	0.123188	0.128203	0.128669	0.0391153
	s184	142	2	1.03583	0.0885683	0.00704225	0.0345914	0.0347136	0.796416
	s185	143	2	1.07237	0.151598	0.013986	0.067485	0.0677218	0.792754
	s186	138	2	1.24907	0.351336	0.210145	0.199407	0.200132	-0.0538512
	s187	141	2	1.06586	0.141337	0.0070922	0.0617927	0.0620126	0.885226
	s188	144	2	1.0571	0.126931	0.0555556	0.0540123	0.0542005	-0.0285714
	s189	146	2	1.07083	0.149207	0.0684932	0.0661475	0.0663748	-0.035461
	s190	150	2	1.04775	0.110743	0.0466667	0.0455778	0.0457302	-0.0238908
	s191	144	2	1.07185	0.150792	0.0694444	0.0670332	0.0672667	-0.0359712
	s192	146	2	1.06354	0.137588	0.0616438	0.0597439	0.0599492	-0.0318021
	s193	144	2	1.11724	0.214559	0.0833333	0.104938	0.105304	0.205882
	s194	149	2	1.04808	0.111327	0.0469799	0.0458763	0.0460308	-0.024055
	s195	141	2	1.29531	0.388672	0.262411	0.227981	0.228793	-0.15102
	s196	143	2	1.04284	0.101825	0.041958	0.0410778	0.0412219	-0.0214286
	s197	143	2	1.04284	0.101825	0.041958	0.0410778	0.0412219	-0.0214286
	s198	149	2	1.08377	0.168796	0.0805369	0.0772938	0.0775541	-0.041958
	s199	142	2	1.03583	0.0885683	0.0352113	0.0345914	0.0347136	-0.0179211
	s200	139	2	1.84704	0.65115	0.71223	0.458594	0.46025	-0.553073
	s201	148	2	1.09168	0.180205	0.0878378	0.0839801	0.0842648	-0.0459364
	s202	151	2	1.02684	0.0704302	0.0264901	0.0261392	0.026226	-0.0134228
	s203	143	2	1.08742	0.174118	0.0839161	0.0803951	0.0806772	-0.0437956
	s204	143	2	1.14161	0.244314	0.104895	0.12404	0.124476	0.154347
	s205	141	2	1.00712	0.0235466	0.0070922	0.00706705	0.0070922	-0.00355872
	s206	147	2	1.07034	0.148428	0.0680272	0.0657134	0.0659376	-0.0352113
	s207	148	2	1.10646	0.2005	0.101351	0.0962153	0.0965415	-0.0533808
	s208	140	2	1.27124	0.369762	0.185714	0.213367	0.214132	0.129603
	s209	152	2	1.29623	0.389377	0.263158	0.228532	0.229286	-0.151515
	s210	149	2	1.16611	0.27183	0.14094	0.142449	0.142928	0.0105929
	s211	142	2	1.24143	0.344745	0.0211268	0.19448	0.195167	0.891368
	s212	143	2	1.27357	0.371636	0.034965	0.214803	0.215556	0.837223
	s213	142	2	1.27568	0.37333	0.0633803	0.216103	0.216867	0.706713
	s214	140	2	1.03635	0.089578	0.00714286	0.0350765	0.0352023	0.796364
	s215	140	2	1.00717	0.0236893	0.00714286	0.00711735	0.00714286	-0.00358423
	s216	144	2	1.02816	0.0731901	0.0138889	0.027392	0.0274874	0.492958
	s217	143	2	1.30811	0.398307	0.034965	0.235537	0.236364	0.851552
	s218	145	2	1.26943	0.368297	0.0482759	0.212247	0.212982	0.772549
	s219	139	1	1	0	0	0	0	#N/A
	s220	142	2	1.29302	0.386922	0.0492958	0.226617	0.227418	0.782471
	s221	143	2	1.1575	0.262414	0.104895	0.13607	0.136548	0.229111
	s222	144	2	1.263	0.363033	0.0416667	0.208237	0.208962	0.799907
	s223	142	2	1.13472	0.236169	0.126761	0.118726	0.119146	-0.0676692
	s224	137	2	1.29575	0.389015	0.262774	0.228249	0.229085	-0.151261
	s225	144	2	1.3144	0.402941	0.0416667	0.239198	0.240031	0.825806
	s226	141	2	1.20105	0.307595	0.0283688	0.167396	0.167992	0.830529
	s227	140	2	1.21104	0.317164	0.0357143	0.17426	0.174885	0.795052
	s228	140	2	1.02898	0.074876	0	0.0281633	0.0282642	1
	s229	143	2	1.20625	0.312614	0.118881	0.170986	0.171586	0.304733
	s230	144	2	1.03532	0.0875832	0.00694444	0.0341194	0.0342383	0.796466
	s231	142	2	1.15065	0.254731	0.0140845	0.130926	0.131389	0.892424
	s232	142	2	1.09572	0.185881	0.00704225	0.0873587	0.0876673	0.919387
	s233	142	2	1.27568	0.37333	0.0211268	0.216103	0.216867	0.902238
	s234	138	2	1.03689	0.0906132	0.0362319	0.0355755	0.0357049	-0.0184502
	s235	150	2	1.09767	0.188581	0.0933333	0.0889778	0.0892754	-0.048951
	s236	149	2	1.03412	0.0852218	0.033557	0.032994	0.0331051	-0.0170648
	s237	141	2	1.44852	0.488375	0.382979	0.309642	0.310744	-0.236842
	s238	150	2	1.04775	0.110743	0.0466667	0.0455778	0.0457302	-0.0238908
	s239	140	2	1.02898	0.074876	0.0285714	0.0281633	0.0282642	-0.0144928
	s240	147	2	1.09975	0.191444	0.0952381	0.0907029	0.0910125	-0.05
	s241	152	2	1.45523	0.492084	0.388158	0.312825	0.313857	-0.240816
	s242	151	2	1.19449	0.301157	0.178808	0.162822	0.163363	-0.0981818
	s243	150	2	1.14213	0.24493	0.133333	0.124444	0.124861	-0.0714286
	s244	142	2	1.02135	0.0585746	0.0211268	0.0209036	0.0209775	-0.0106762
	s245	138	2	1.13886	0.241088	0.0144928	0.121928	0.122372	0.881137
	s246	146	2	1.75145	0.62041	0.609589	0.429044	0.430518	-0.420808
	s247	141	2	1.05088	0.116257	0.0496454	0.0484131	0.0485853	-0.0254545
	s248	142	2	1.12683	0.22658	0.119718	0.112552	0.11295	-0.0636704
	s249	146	2	1.42273	0.473671	0.363014	0.297124	0.298145	-0.221757
	s250	141	2	1.11201	0.207807	0.106383	0.100724	0.101083	-0.0561798
	s251	140	2	1.21104	0.317164	0.192857	0.17426	0.174885	-0.106719
	s252	140	2	1.02166	0.0592586	0.00714286	0.021199	0.021275	0.663057
	s253	142	2	1.02857	0.0740226	0.028169	0.0277723	0.0278704	-0.0142857
	s254	143	2	1.04284	0.101825	0.041958	0.0410778	0.0412219	-0.0214286
	s255	139	2	1.19572	0.302371	0.0215827	0.163682	0.164273	0.868142
	s256	138	2	1.18033	0.286836	0.0362319	0.152778	0.153333	0.762846
	s257	140	2	1.08165	0.165667	0.0785714	0.0754847	0.0757552	-0.0408922
	s258	137	2	1.16487	0.270491	0.0218978	0.141537	0.142055	0.845285
	s259	135	2	1.22835	0.333145	0.0148148	0.185898	0.18659	0.920307
	s260	143	2	1.18983	0.29651	0.020979	0.159543	0.160103	0.868506
	s261	147	2	1.0559	0.124909	0.0408163	0.0529409	0.0531216	0.229021
	s262	142	2	1.15868	0.263723	0.147887	0.136952	0.137436	-0.0798479
	s263	141	2	1.3041	0.395321	0.269504	0.233187	0.234017	-0.155738
	s264	143	2	1.37866	0.44679	0.048951	0.274659	0.275623	0.821775
	s265	141	2	1.25187	0.35372	0.0283688	0.201197	0.201913	0.859
	s266	140	2	1.36036	0.434902	0.314286	0.264898	0.265847	-0.186441
	s267	141	2	1.06586	0.141337	0.0070922	0.0617927	0.0620126	0.885226
	s268	143	2	1.08742	0.174118	0.013986	0.0803951	0.0806772	0.826034
	s269	143	2	1.29942	0.391801	0.0699301	0.230427	0.231235	0.69652
	s270	145	2	1.32062	0.407459	0.062069	0.242782	0.243622	0.744343
	s271	142	2	1.06538	0.140569	0.0492958	0.0613718	0.0615886	0.196768
	s272	142	2	1.35474	0.431165	0.028169	0.261853	0.262778	0.892424
	s273	142	2	1.11118	0.206727	0.00704225	0.100055	0.100408	0.929616
	s274	143	2	1.94069	0.677786	0.0559441	0.484718	0.486419	0.884584
	s275	139	2	1.1378	0.239837	0.028777	0.121112	0.121549	0.762393
	s276	146	2	1.17768	0.28409	0.0136986	0.150873	0.151391	0.909204
	s277	139	2	1.88076	0.661102	0.057554	0.468299	0.469989	0.8771
	s278	147	2	1.11473	0.211335	0.0816327	0.10292	0.103271	0.206835
	s279	143	2	1.5414	0.53596	0.048951	0.35124	0.352472	0.860633
	s280	142	2	1.83201	0.64657	0.0774648	0.454151	0.455756	0.829429
	s281	152	2	1.09633	0.186724	0.0921053	0.0878636	0.0881536	-0.0482759
	s282	146	2	1.09299	0.182054	0.0205479	0.0850769	0.0853693	0.758478
	s283	143	2	1.30811	0.398307	0.048951	0.235537	0.236364	0.792173
	s284	142	2	1.88546	0.662456	0.0633803	0.469624	0.471284	0.86504
	s285	143	2	1.8808	0.661115	0.034965	0.468311	0.469955	0.925338
	s286	144	2	1.07185	0.150792	0.0694444	0.0670332	0.0672667	-0.0359712
	s287	136	2	1.54313	0.536777	0.0147059	0.351968	0.353267	0.958218
	s288	139	2	1.98266	0.688767	0.0719424	0.495627	0.497416	0.854845
	s289	140	2	1.19421	0.300882	0.164286	0.162628	0.16321	-0.0101961
	s290	141	2	1.05834	0.129025	0.0141844	0.055128	0.0553242	0.742701
	s291	134	2	1.39735	0.45848	0.0149254	0.284362	0.285427	0.947513
	s292	136	2	1.16617	0.271892	0.139706	0.14249	0.143016	0.0195409
	s293	143	2	1.14161	0.244314	0.020979	0.12404	0.124476	0.830869
	s294	140	2	1.47986	0.505314	0.292857	0.32426	0.325422	0.0968453
	s295	142	2	1.99367	0.691559	0.056338	0.498413	0.500174	0.886965
	s296	140	2	1.08937	0.17692	0.0285714	0.0820408	0.0823349	0.651741
	s297	146	2	1.17768	0.28409	0.164384	0.150873	0.151391	-0.0895522
	s298	145	2	1.63073	0.57521	0.0413793	0.386778	0.388116	0.893015
	s299	138	2	1.08288	0.167483	0.0217391	0.0765333	0.0768116	0.715952
	s300	138	2	1.27555	0.37323	0.217391	0.216026	0.216812	-0.00631988
	s301	142	2	1.25848	0.359279	0.0352113	0.205391	0.206117	0.828565
	s302	139	2	1.28221	0.378516	0.0647482	0.220097	0.220892	0.70582
	s303	146	2	1.4051	0.463195	0.0616438	0.288305	0.289295	0.786185
	s304	143	2	1.07237	0.151598	0.027972	0.067485	0.0677218	0.585507
	s305	143	2	1.14953	0.253458	0.0559441	0.13008	0.130536	0.569925
	s306	146	2	1.18564	0.292277	0.0205479	0.156573	0.157111	0.868764
	s307	146	2	1.11555	0.212397	0.0684932	0.103584	0.10394	0.338768
	s308	141	2	1.06586	0.141337	0.0070922	0.0617927	0.0620126	0.885226
	s309	142	2	1.81748	0.642058	0.105634	0.449787	0.451376	0.765147
	s310	148	2	1.2067	0.313041	0.148649	0.171293	0.171874	0.132196
	s311	141	2	1.64946	0.582764	0.0567376	0.393743	0.395144	0.855902
	s312	143	2	1.89888	0.666278	0.643357	0.473373	0.475034	-0.359091
	s313	142	2	1.28433	0.380182	0.056338	0.221385	0.222167	0.74552
	s314	141	2	1.69337	0.599656	0.0780142	0.409461	0.410918	0.809471
	s315	147	2	1.18428	0.290895	0.047619	0.155606	0.156138	0.693978
	s316	142	2	1.73082	0.613232	0.605634	0.422238	0.42373	-0.434343
	s317	141	2	1.2433	0.346367	0.205674	0.195689	0.196386	-0.0510217
	s318	146	2	1.16189	0.267244	0.150685	0.139332	0.139811	-0.0814815
	s319	147	2	1.0137	0.0407281	0.0136054	0.0135129	0.013559	-0.00684932
	s320	142	2	1.29302	0.386922	0.260563	0.226617	0.227418	-0.149798
	s321	142	2	1.89752	0.665895	0.0774648	0.472996	0.474668	0.836225
	s322	143	2	1.0212	0.058239	0.020979	0.020759	0.0208318	-0.0106007
	s323	138	2	1.13071	0.231332	0.108696	0.115601	0.116021	0.059732
	s324	148	2	1.98226	0.688666	0.0945946	0.495526	0.497206	0.809103
	s325	145	2	1.43486	0.480676	0.0827586	0.303068	0.304116	0.72693
	s326	144	2	1.49223	0.51174	0.180556	0.329861	0.33101	0.452632
	s327	142	2	1.42683	0.47606	0.140845	0.299147	0.300204	0.529178
	s328	143	2	1.1181	0.215658	0.0699301	0.105629	0.105999	0.337963
	s329	141	2	1.16803	0.273892	0.0567376	0.143856	0.144368	0.605594
	s330	145	2	1.41707	0.470346	0.124138	0.294316	0.295335	0.578216
	s331	146	2	1.2758	0.373425	0.0821918	0.216176	0.216919	0.619792
	s332	143	2	1.36086	0.435237	0.048951	0.265172	0.266102	0.815399
	s333	141	2	1.82982	0.645896	0.156028	0.453498	0.455112	0.655945
	s334	146	2	1.04909	0.113121	0.0205479	0.0467958	0.0469566	0.560902
	s335	142	2	1.54555	0.537911	0.415493	0.352981	0.354228	-0.177099
	s336	137	2	1.12356	0.222526	0.116788	0.109969	0.110371	-0.0620155
	s337	143	2	1.936	0.676526	0.0769231	0.483471	0.485167	0.840894
	s338	141	2	1.21783	0.323522	0.170213	0.178864	0.179501	0.048369
	s339	145	2	1.03508	0.0870995	0.0206897	0.0338882	0.0340055	0.389474
	s340	146	2	1.13082	0.231467	0.0684932	0.115688	0.116085	0.407948
	s341	151	2	1.04052	0.0975232	0.0397351	0.0389457	0.039075	-0.0202703
	s342	147	2	1.23251	0.336879	0.129252	0.188648	0.189292	0.314853
	s343	143	2	1.2396	0.343139	0.0629371	0.193286	0.193964	0.674383
	s344	142	2	1.09572	0.185881	0.0492958	0.0873587	0.0876673	0.435708
	s345	149	2	1.50022	0.515818	0.114094	0.333431	0.334554	0.657818
	s346	148	2	1.24706	0.349612	0.0743243	0.198114	0.198786	0.624842
	s347	148	2	1.26346	0.36341	0.0743243	0.208524	0.20923	0.643569
	s348	142	2	1.22455	0.3297	0.00704225	0.183371	0.184019	0.961596
	s349	145	2	1.34663	0.425688	0.262069	0.257408	0.258299	-0.0181079
	s350	144	2	1.95438	0.681431	0.388889	0.488329	0.490031	0.203634
	s351	148	2	1.02048	0.0566216	0.0202703	0.0200648	0.0201328	-0.0102389
	s352	143	2	1.84808	0.651462	0.307692	0.458898	0.460508	0.329497
	s353	147	2	1.99963	0.693055	0.346939	0.499907	0.501614	0.305994
	s354	144	2	1.8	0.636514	0.319444	0.444444	0.445993	0.28125
	s355	146	2	1.9556	0.681751	0.246575	0.488647	0.490326	0.495392
	s356	143	2	1.21453	0.320449	0.195804	0.176635	0.177254	-0.108527
	s357	144	2	1.00697	0.0231292	0.00694444	0.00692033	0.00694444	-0.00348432
	s358	140	2	1.40598	0.463726	0.0357143	0.28875	0.289785	0.876314
	s359	141	2	1.04346	0.102967	0	0.0416478	0.041796	1
	s360	150	2	1.86722	0.657158	0.213333	0.464444	0.465998	0.54067
	s361	145	2	1.99053	0.690767	0.337931	0.497622	0.499344	0.320908
	s362	151	2	1.06841	0.145401	0.0264901	0.0640323	0.064245	0.586301
	s363	142	2	1.89752	0.665895	0.176056	0.472996	0.474668	0.627785
	s364	144	2	1.04979	0.114353	0.0208333	0.0474296	0.0475949	0.560752
	s365	146	2	1.64348	0.580377	0.328767	0.391537	0.392882	0.160316
	s366	141	2	1.26914	0.368054	0.212766	0.212062	0.212816	-0.00332068
	s367	146	2	1.07083	0.149207	0.0273973	0.0661475	0.0663748	0.585816
	s368	143	2	1.1181	0.215658	0.0979021	0.105629	0.105999	0.0731481
	s369	141	2	1.14374	0.246798	0.0496454	0.125673	0.12612	0.604963
	s370	142	2	1.509	0.520233	0.105634	0.337309	0.338501	0.686834
	s371	146	2	1.86036	0.655132	0.30137	0.46247	0.464059	0.348347
	s372	147	2	1.88684	0.662852	0.265306	0.470012	0.471617	0.435534
	s373	142	2	1.02135	0.0585746	0.00704225	0.0209036	0.0209775	0.663108
	s374	144	2	1.07185	0.150792	0.0694444	0.0670332	0.0672667	-0.0359712
	s375	141	2	1.05834	0.129025	0.0567376	0.055128	0.0553242	-0.0291971
	s376	142	2	1.17489	0.281171	0.147887	0.148854	0.14938	0.00649675
	s377	142	2	1.06538	0.140569	0.0492958	0.0613718	0.0615886	0.196768
	s378	150	2	1.15729	0.262177	0.133333	0.135911	0.136366	0.0189666
	s379	151	2	1.11888	0.216639	0.112583	0.106245	0.106598	-0.0596491
	s380	138	2	1.02198	0.0599602	0.0217391	0.0215028	0.021581	-0.010989
	s381	142	2	1.15065	0.254731	0.0422535	0.130926	0.131389	0.677273
	s382	141	2	1.99508	0.691914	0.212766	0.498768	0.500543	0.573417
	s383	145	2	1.26943	0.368297	0.0896552	0.212247	0.212982	0.577591
	s384	142	2	1.20782	0.314115	0.0774648	0.172064	0.172672	0.549791
	s385	141	2	1.96433	0.68404	0.198582	0.490921	0.492668	0.595492
	s386	143	2	1.07987	0.163024	0.048951	0.0739645	0.074224	0.338182
	s387	141	2	1.28655	0.381913	0.141844	0.222725	0.223518	0.363144
	s388	140	2	1.28	0.37677	0.0928571	0.21875	0.219534	0.57551
	s389	145	2	1.66535	0.589003	0.206897	0.399524	0.400907	0.482143
	s390	140	2	1.30649	0.397107	0.171429	0.234592	0.235433	0.269247
	s391	138	2	1.59071	0.55832	0.188406	0.371351	0.372701	0.492647
	s392	142	2	1.20782	0.314115	0.0211268	0.172064	0.172672	0.877216
	s393	144	2	1.04979	0.114353	0.0486111	0.0474296	0.0475949	-0.024911
	s394	140	2	1.06635	0.142114	0.0214286	0.0622194	0.0624424	0.655597
	s395	143	2	1.04284	0.101825	0.013986	0.0410778	0.0412219	0.659524
	s396	146	2	1.20976	0.315958	0.191781	0.173391	0.173987	-0.106061
	s397	141	2	1.23477	0.338886	0.0992908	0.190131	0.190808	0.477778
	s398	141	2	1.85103	0.65235	0.248227	0.459761	0.461397	0.460095
	s399	143	2	1.02836	0.0736038	0.013986	0.0275808	0.0276776	0.492908
	s400	140	2	1.22803	0.33286	0.164286	0.185689	0.186354	0.115263
	s401	147	2	1.04875	0.112516	0.047619	0.0464853	0.0466439	-0.0243902
	s402	143	2	1.53233	0.531646	0.181818	0.347401	0.34862	0.476633
	s403	144	2	1.03532	0.0875832	0.0208333	0.0341194	0.0342383	0.389399
	s404	143	2	1.0212	0.058239	0.00699301	0.020759	0.0208318	0.663133
	s405	138	2	1.17194	0.278061	0.101449	0.146713	0.147246	0.308518
	s406	140	2	1.84202	0.64963	0.292857	0.457117	0.458756	0.359339
	s407	141	2	1.39369	0.456223	0.0851064	0.282481	0.283486	0.698718
	s408	139	2	1.43704	0.481918	0.28777	0.304125	0.305223	0.0537781
	s409	136	2	1.89508	0.665204	0.191176	0.472318	0.474061	0.595238
	s410	143	2	1.37866	0.44679	0.146853	0.274659	0.275623	0.465325
	s411	145	2	1.19508	0.301739	0.17931	0.163234	0.163799	-0.0984848
	s412	144	2	1.25456	0.355992	0.118056	0.202908	0.203615	0.418182
	s413	139	2	1.19572	0.302371	0.0647482	0.163682	0.164273	0.604427
	s414	140	2	1.93332	0.675802	0.357143	0.482755	0.484485	0.260199
	s415	144	2	1.64408	0.580616	0.506944	0.391758	0.393123	-0.294024
	s416	142	2	1.22455	0.3297	0.176056	0.183371	0.184019	0.0398918
	s417	141	2	1.26914	0.368054	0.0567376	0.212062	0.212816	0.732448
	s418	139	2	1.09004	0.177877	0.057554	0.0826044	0.0829026	0.303258
	s419	147	2	1.03459	0.0861495	0.0204082	0.0334351	0.0335493	0.389619
	s420	139	2	1.20418	0.310619	0.143885	0.169556	0.170169	0.151404
	s421	145	2	1.09366	0.182994	0.062069	0.0856361	0.0859325	0.275201
	s422	146	2	1.10046	0.19242	0.0547945	0.0912929	0.0916066	0.399794
	s423	151	2	1.02684	0.0704302	0.013245	0.0261392	0.026226	0.493289
	s424	137	2	1.2074	0.313709	0.175182	0.171773	0.172402	-0.0198511
	s425	144	2	1.07185	0.150792	0.0277778	0.0670332	0.0672667	0.585612
	s426	149	2	1.07654	0.158005	0.0738255	0.0711004	0.0713398	-0.0383275
	s427	144	2	1.19654	0.30318	0.180556	0.164255	0.164828	-0.0992366
	s428	147	2	1.17638	0.282739	0.163265	0.149938	0.150449	-0.0888889
	s429	139	2	1.64113	0.579429	0.0431655	0.390663	0.392073	0.889507
	s430	140	2	1.7493	0.619671	0.0785714	0.428342	0.429877	0.816568
	s431	142	2	1.85297	0.65293	0.084507	0.460325	0.461952	0.816419
	s432	143	2	1.71747	0.608476	0.300699	0.417747	0.419212	0.280187
	s433	140	2	1.9007	0.666792	0.385714	0.473878	0.475576	0.186047
	s434	148	2	1.59134	0.558593	0.141892	0.371599	0.372858	0.618158
	s435	147	2	1.39332	0.455994	0.108844	0.28229	0.283253	0.614426
	s436	144	2	1.18841	0.295084	0.0763889	0.158541	0.159093	0.518175
	s437	145	2	1.99232	0.69122	0.331034	0.498074	0.499797	0.335371
	s438	139	2	1.12168	0.220183	0.115108	0.108483	0.108875	-0.0610687
	s439	145	2	1.66535	0.589003	0.551724	0.399524	0.400907	-0.380952
	s440	146	2	1.75145	0.62041	0.376712	0.429044	0.430518	0.121973
	s441	145	2	1.66535	0.589003	0.0551724	0.399524	0.400907	0.861905
	s442	139	2	1.24712	0.349662	0.0359712	0.198152	0.198868	0.818467
	s443	140	2	1.47059	0.500402	0.0285714	0.32	0.321147	0.910714
	s444	144	2	1.78482	0.631592	0.0555556	0.439718	0.44125	0.873657
	s445	144	2	1.02816	0.0731901	0	0.027392	0.0274874	1
	s446	140	2	1.75753	0.622487	0.0714286	0.43102	0.432565	0.83428
	s447	142	2	1.03583	0.0885683	0.00704225	0.0345914	0.0347136	0.796416
	s448	140	2	1.58167	0.554351	0.0571429	0.367755	0.369073	0.844617
	s449	143	2	1.03558	0.0880727	0.00699301	0.0343538	0.0344743	0.796441
	s450	152	2	1.1476	0.25125	0.138158	0.128614	0.129039	-0.0742049
	s451	138	2	1.10657	0.200643	0.0289855	0.0963033	0.0966535	0.699019
	s452	150	2	1.2841	0.380001	0.253333	0.221244	0.221984	-0.145038
	s453	138	2	1.19725	0.303877	0.181159	0.16475	0.165349	-0.0996016
	s454	140	2	1.04377	0.103548	0.0428571	0.0419388	0.0420891	-0.0218978
	s455	144	2	1.0793	0.162163	0.0763889	0.0734713	0.0737273	-0.0397112
	s456	143	2	1.24803	0.350445	0.195804	0.198738	0.199436	0.0147638
	s457	145	2	1.05669	0.126249	0.0551724	0.0536504	0.0538361	-0.0283688
	s458	144	2	1.06445	0.139061	0.0625	0.0605469	0.0607578	-0.0322581
	s459	138	2	1.79212	0.633973	0.0942029	0.442003	0.44361	0.786873
	s460	140	2	1.80512	0.638152	0.0571429	0.44602	0.447619	0.871883
	s461	141	2	1.64946	0.582764	0.397163	0.393743	0.395144	-0.00868677
	s462	144	2	1.51929	0.525321	0.0763889	0.341797	0.342988	0.776508
	s463	139	2	1.82532	0.644504	0.546763	0.452151	0.453783	-0.209249
	s464	146	2	1.04194	0.100164	0.0273973	0.0402515	0.0403898	0.319347
	s465	143	1	1	0	0	0	0	#N/A
	s466	141	2	1.12778	0.227747	0.035461	0.113299	0.113702	0.687014
	s467	142	2	1.09572	0.185881	0.0774648	0.0873587	0.0876673	0.113256
	s468	134	2	1.95642	0.681967	0.0597015	0.488862	0.490693	0.877877
	s469	140	2	1.1611	0.266384	0.0357143	0.13875	0.139247	0.7426
	s470	139	2	1.12972	0.230123	0.0359712	0.114823	0.115238	0.686725
	s471	144	2	1.14843	0.2522	0.125	0.129244	0.129694	0.0328358
	s472	146	2	1.25076	0.35277	0.19863	0.200483	0.201172	0.00924301
	s473	149	2	1.26153	0.361813	0.167785	0.20731	0.208008	0.190657
	s474	140	2	1.08165	0.165667	0.00714286	0.0754847	0.0757552	0.905373
	s475	139	2	1.1873	0.293966	0.028777	0.157756	0.158325	0.817585
	s476	140	2	1.19421	0.300882	0.0214286	0.162628	0.16321	0.868235
	s477	141	2	1.93423	0.676048	0.106383	0.482999	0.484718	0.779745
	s478	140	2	1.05877	0.129741	0.0571429	0.0555102	0.0557092	-0.0294118
	s479	142	2	1.04315	0.102392	0.0422535	0.0413608	0.041507	-0.0215827
	s480	141	2	1.06586	0.141337	0.0496454	0.0617927	0.0620126	0.196581
	s481	141	2	1.55893	0.544115	0.439716	0.358533	0.359809	-0.226431
	s482	145	2	1.92308	0.673012	0.137931	0.48	0.481661	0.712644
	s483	144	2	1.03532	0.0875832	0.0347222	0.0341194	0.0342383	-0.0176678
	s484	137	2	1.9894	0.690481	0.080292	0.497336	0.499158	0.838556
	s485	142	2	1.83911	0.648745	0.521127	0.456259	0.457871	-0.142174
	s486	142	2	1.05792	0.128319	0.0422535	0.054751	0.0549445	0.228261
	s487	147	2	1.09233	0.181124	0.0884354	0.084525	0.0848134	-0.0462633
	s488	140	2	1.43359	0.479949	0.0571429	0.302449	0.303533	0.811066
	s489	152	2	1.07498	0.155622	0.0723684	0.0697498	0.06998	-0.0375427
	s490	140	2	1.48914	0.510146	0.0571429	0.328469	0.329647	0.826033
	s491	143	2	1.11036	0.20566	0.00699301	0.0993936	0.0997424	0.929643
	s492	141	2	1.25187	0.35372	0.113475	0.201197	0.201913	0.436
	s493	143	2	1.09502	0.184907	0.048951	0.0867769	0.0870813	0.435897
	s494	141	2	1.54057	0.535565	0.0992908	0.350888	0.352136	0.71703
	s495	140	2	1.68089	0.594966	0.121429	0.405077	0.406528	0.700233
	s496	145	2	1.81712	0.641946	0.103448	0.449679	0.451235	0.769951
	s497	141	2	1.05834	0.129025	0.0141844	0.055128	0.0553242	0.742701
	s498	143	2	1.43255	0.479357	0.020979	0.301946	0.303006	0.930521
	s499	142	2	1.01418	0.0419176	0	0.0139853	0.0140347	1
	s500	141	2	1.98314	0.688891	0.0567376	0.49575	0.497514	0.885552
	s501	146	2	1.53817	0.534431	0.0547945	0.349878	0.35108	0.84339
	s502	135	2	1.45138	0.48996	0.0444444	0.311001	0.312158	0.857092
	s503	137	2	1.42524	0.475136	0.0437956	0.298364	0.299457	0.853214
	s504	140	2	1.45207	0.490339	0.0285714	0.311327	0.312442	0.908227
	s505	137	2	1.07565	0.156645	0	0.0703287	0.0705863	1
	s506	141	2	1.27782	0.375041	0.0212766	0.217419	0.218192	0.90214
	s507	144	2	1.11724	0.214559	0.0277778	0.104938	0.105304	0.735294
	s508	139	2	1.1378	0.239837	0.0143885	0.121112	0.121549	0.881197
	s509	146	2	1.14627	0.249724	0.0136986	0.127604	0.128042	0.892647
	s510	147	2	1.15294	0.257319	0.0748299	0.132653	0.133106	0.435897
	s511	142	2	1.20782	0.314115	0.0211268	0.172064	0.172672	0.877216
	s512	141	2	1.76861	0.626226	0.0425532	0.434586	0.436132	0.902083
	s513	143	2	1.97213	0.686064	0.0979021	0.492934	0.494663	0.801389
	s514	143	2	1.12589	0.225425	0.00699301	0.111815	0.112207	0.937459
	s515	146	2	1.99541	0.691997	0.582192	0.498851	0.500565	-0.167066
	s516	148	2	1.13654	0.238342	0.0202703	0.120138	0.120545	0.831275
	s517	138	2	1.10657	0.200643	0.0144928	0.0963033	0.0966535	0.849509
	s518	142	2	1.18306	0.289641	0.0422535	0.154731	0.155278	0.726923
	s519	142	2	1.75545	0.621779	0.584507	0.430346	0.431867	-0.358225
	s520	142	2	1.15868	0.263723	0.0492958	0.136952	0.137436	0.640051
	s521	145	2	1.07873	0.161312	0.0344828	0.0729845	0.0732371	0.527533
	s522	143	2	1.2312	0.335707	0.013986	0.187784	0.188443	0.925521
	s523	141	2	1.13573	0.237378	0.0283688	0.119511	0.119936	0.762626
	s524	137	2	1.99617	0.692188	0.109489	0.499041	0.500869	0.780601
	s525	141	2	1.99638	0.692242	0.0496454	0.499095	0.500871	0.900529
	s526	139	2	1.45566	0.492319	0.0719424	0.313027	0.314157	0.770172
	s527	144	2	1.0571	0.126931	0.0138889	0.0540123	0.0542005	0.742857
	s528	140	2	1.04377	0.103548	0.0142857	0.0419388	0.0420891	0.659367
	s529	140	2	1.07397	0.154076	0.0285714	0.0688776	0.0691244	0.585185
	s530	140	1	1	0	0	0	0	#N/A
	s531	139	2	1.01449	0.0426681	0.0143885	0.014285	0.0143365	-0.00724638
	s532	143	2	1.04284	0.101825	0.041958	0.0410778	0.0412219	-0.0214286
	s533	143	2	1.03558	0.0880727	0.034965	0.0343538	0.0344743	-0.0177936
	s534	140	2	1.02898	0.074876	0.0142857	0.0281633	0.0282642	0.492754
	s535	145	2	1.14734	0.250955	0.137931	0.128419	0.128863	-0.0740741
	s536	146	2	1.20976	0.315958	0.178082	0.173391	0.173987	-0.0270563
	s537	147	2	1.15294	0.257319	0.142857	0.132653	0.133106	-0.0769231
	s538	146	2	1.37878	0.446868	0.273973	0.274723	0.275667	0.00273224
	s539	148	2	1.28832	0.383292	0.202703	0.223795	0.224553	0.0942472
	s540	150	2	1.15729	0.262177	0.146667	0.135911	0.136366	-0.0791367
	s541	151	2	1.18675	0.293403	0.172185	0.157362	0.157884	-0.0942029
	s542	144	2	1.81481	0.64122	0.638889	0.448978	0.450542	-0.422986
	s543	148	2	1.2067	0.313041	0.189189	0.171293	0.171874	-0.104478
	s544	148	2	1.0136	0.0404988	0.0135135	0.0134222	0.0134677	-0.00680272
	s545	148	2	1.18294	0.289528	0.168919	0.154652	0.155176	-0.0922509
	s546	142	2	1.14266	0.245549	0.105634	0.124851	0.125292	0.153923
	s547	145	2	1.04223	0.100711	0.0413793	0.0405232	0.0406634	-0.0211268
	s548	149	2	1.21314	0.319144	0.194631	0.17569	0.176282	-0.107807
	s549	146	2	1.24248	0.345655	0.178082	0.195159	0.195829	0.0875
	s550	150	2	1.20372	0.310183	0.186667	0.169244	0.16981	-0.102941
	s551	151	2	1.21794	0.323625	0.198675	0.17894	0.179534	-0.110294
	s552	149	2	1.1973	0.303933	0.181208	0.16479	0.165345	-0.099631
	s553	149	2	1.12056	0.218764	0.114094	0.107585	0.107947	-0.0604982
	s554	146	2	1.08556	0.171411	0.0821918	0.078814	0.0790849	-0.0428571
	s555	141	2	1.05834	0.129025	0.0567376	0.055128	0.0553242	-0.0291971
	s556	146	2	1.25076	0.35277	0.184932	0.200483	0.201172	0.0775711
	s557	150	2	1.14213	0.24493	0.133333	0.124444	0.124861	-0.0714286
	s558	143	2	1.70907	0.605437	0.405594	0.414886	0.416342	0.0223951
	s559	144	2	1.22946	0.334143	0.194444	0.186632	0.187282	-0.0418605
	s560	140	1	1	0	0	0	0	#N/A
	s561	141	2	1.33068	0.414629	0.0212766	0.248504	0.249388	0.914381
	s562	151	2	1.22583	0.330865	0.205298	0.184224	0.184836	-0.114391
	s563	135	2	1.09282	0.18182	0.0888889	0.0849383	0.085254	-0.0465116
	s564	138	2	1.23162	0.336087	0.0217391	0.188064	0.188748	0.884406
	s565	141	2	1.55893	0.544115	0.468085	0.358533	0.359809	-0.305556
	s566	142	2	1.08806	0.175041	0.084507	0.0809363	0.0812223	-0.0441176
	s567	140	2	1.08165	0.165667	0.0785714	0.0754847	0.0757552	-0.0408922
	s568	146	2	1.21788	0.323575	0.10274	0.178903	0.179518	0.425724
	s569	141	2	1.43018	0.477996	0.35461	0.30079	0.30186	-0.17893
	s570	144	2	1.36691	0.439209	0.305556	0.268422	0.269357	-0.13834
	s571	137	1	1	0	0	0	0	#N/A
	s572	145	2	1.26102	0.361392	0.0137931	0.206992	0.207708	0.933364
	s573	148	2	1.33038	0.414416	0.0472973	0.248334	0.249175	0.809541
	s574	141	2	1.04346	0.102967	0.0141844	0.0416478	0.041796	0.65942
	s575	143	2	1.66625	0.589351	0.0629371	0.399848	0.401251	0.842598
	s576	144	2	1.47419	0.502322	0.0694444	0.321663	0.322784	0.784108
	s577	142	2	1.17489	0.281171	0.147887	0.148854	0.14938	0.00649675
	s578	145	2	1.76429	0.624773	0.0965517	0.433199	0.434698	0.777119
	s579	144	2	1.03532	0.0875832	0.00694444	0.0341194	0.0342383	0.796466
	s580	141	2	1.04346	0.102967	0.0141844	0.0416478	0.041796	0.65942
	s581	144	2	1.0793	0.162163	0.0625	0.0734713	0.0737273	0.149327
	s582	135	2	1.23723	0.34106	0.214815	0.191742	0.192455	-0.120332
	s583	139	2	1.90524	0.668067	0.0863309	0.475131	0.476846	0.818301
	s584	141	2	1.06586	0.141337	0.0070922	0.0617927	0.0620126	0.885226
	s585	145	2	1.47954	0.505146	0.117241	0.324114	0.325236	0.638271
	s586	145	2	1.63073	0.57521	0.0551724	0.386778	0.388116	0.857354
	s587	141	2	1.43935	0.483227	0.0638298	0.305241	0.306327	0.790887
	s588	145	2	1.39933	0.459693	0.0689655	0.285375	0.286362	0.758333
	s589	138	2	1.12261	0.221348	0.115942	0.109221	0.109618	-0.0615385
	s590	144	2	1.10956	0.204604	0.104167	0.0987413	0.0990854	-0.0549451
	s591	140	2	1.13676	0.2386	0	0.120306	0.120737	1
	s592	140	2	1.91771	0.671537	0.121429	0.478546	0.480261	0.746255
	s593	138	2	1.14706	0.25063	0.0507246	0.128203	0.128669	0.604342
	s594	140	2	1.61823	0.570047	0.0571429	0.382041	0.38341	0.850427
	s595	139	2	1.50235	0.516897	0.0935252	0.334377	0.335584	0.7203
	s596	144	2	1.00697	0.0231292	0.00694444	0.00692033	0.00694444	-0.00348432
	s597	144	2	1.17229	0.27843	0.0625	0.146967	0.147479	0.574733
	s598	146	2	1.00687	0.0228597	0.00684932	0.00682586	0.00684932	-0.00343643
	s599	137	2	1.22473	0.329868	0.0437956	0.183494	0.184166	0.761324
	s600	144	2	1.04979	0.114353	0.0347222	0.0474296	0.0475949	0.267921
	s601	140	2	1.12077	0.219033	0.0285714	0.107755	0.108141	0.734848
	s602	139	2	1.59539	0.560351	0.0791367	0.373195	0.374542	0.787948
	s603	144	2	1.22946	0.334143	0.138889	0.186632	0.187282	0.255814
	s604	144	2	1.29713	0.390066	0.0277778	0.22907	0.229868	0.878737
	s605	145	2	1.37288	0.443085	0.0344828	0.271605	0.272545	0.873041
	s606	146	2	1.85381	0.653181	0.116438	0.46057	0.462152	0.747186
	s607	142	2	1.69702	0.601013	0.084507	0.410732	0.412183	0.794253
	s608	144	2	1.28855	0.383472	0.0347222	0.223934	0.224714	0.844945
	s609	142	2	1.13472	0.236169	0.112676	0.118726	0.119146	0.0509607
	s610	141	2	1.93423	0.676048	0.0638298	0.482999	0.484718	0.867847
	s611	151	2	1.11888	0.216639	0.112583	0.106245	0.106598	-0.0596491
	s612	151	2	1.32314	0.409268	0.284768	0.244222	0.245033	-0.166023
	s613	149	2	1.2052	0.311605	0.187919	0.170263	0.170836	-0.103704
	s614	146	2	1.23424	0.33842	0.212329	0.189787	0.190439	-0.118774
	s615	143	2	1.33436	0.417211	0.041958	0.250575	0.251454	0.832553
	s616	147	2	1.14521	0.248506	0.0136054	0.126799	0.127232	0.892701
	s617	138	2	1.2934	0.387212	0.0434783	0.226843	0.227668	0.808333
	s618	137	2	1.59533	0.560321	0.49635	0.373169	0.374535	-0.330097
	s619	137	2	1.62326	0.572139	0.0364964	0.383958	0.385364	0.904947
	s620	144	2	1.29713	0.390066	0.0555556	0.22907	0.229868	0.757474
	s621	148	2	1.45132	0.489925	0.371622	0.310971	0.312025	-0.195038
	s622	136	2	1.92948	0.67476	0.617647	0.481726	0.483503	-0.282155
	s623	145	2	1.10119	0.193407	0.0413793	0.0918906	0.0922086	0.549689
	s624	143	2	1.05751	0.12762	0.0559441	0.0543792	0.05457	-0.028777
	s625	143	2	1.07987	0.163024	0.00699301	0.0739645	0.074224	0.905455
	s626	140	2	1.6273	0.573803	0.121429	0.385485	0.386866	0.684998
	s627	136	2	1.73631	0.615163	0.213235	0.424065	0.425629	0.497163
	s628	143	2	1.48693	0.509005	0.0629371	0.327473	0.328622	0.80781
	s629	144	2	1.81481	0.64122	0.0833333	0.448978	0.450542	0.814393
	s630	138	2	1.03689	0.0906132	0.0362319	0.0355755	0.0357049	-0.0184502
	s631	143	2	1.58655	0.556499	0.13986	0.3697	0.370997	0.621693
	s632	140	2	1.18587	0.292508	0.0428571	0.156735	0.157296	0.726563
	s633	141	2	1.10419	0.19747	0.0992908	0.0943615	0.0946973	-0.0522388
	s634	150	2	1.38462	0.450561	0.266667	0.277778	0.278707	0.04
	s635	143	2	1.96881	0.685204	0.300699	0.492078	0.493804	0.388919
	s636	138	2	1.22296	0.328256	0.202899	0.182315	0.182978	-0.112903
	s637	141	2	1.91883	0.671845	0.0567376	0.478849	0.480553	0.881513
	s638	143	2	1.76642	0.625491	0.0909091	0.433884	0.435407	0.790476
	s639	140	2	1.04377	0.103548	0.0142857	0.0419388	0.0420891	0.659367
	s640	141	2	1.3041	0.395321	0.0283688	0.233187	0.234017	0.878343
	s641	144	2	1.72908	0.612619	0.0347222	0.421658	0.423127	0.917653
	s642	144	2	1.0793	0.162163	0.0763889	0.0734713	0.0737273	-0.0397112
	s643	143	2	1.07987	0.163024	0.00699301	0.0739645	0.074224	0.905455
	s644	142	2	1.46328	0.496472	0.0704225	0.316604	0.317723	0.777569
	s645	142	2	1.05051	0.115614	0.0211268	0.0480807	0.0482506	0.560598
	s646	141	2	1.07343	0.15324	0.0283688	0.068407	0.0686505	0.585294
	s647	142	2	1.75545	0.621779	0.0915493	0.430346	0.431867	0.787266
	s648	137	2	1.56715	0.547862	0.445255	0.3619	0.363226	-0.230328
	s649	138	2	1.45931	0.494316	0.0724638	0.314745	0.315889	0.76977
	s650	140	2	1.14483	0.24806	0.0214286	0.126505	0.126959	0.830611
	s651	141	2	1.03609	0.0890701	0.035461	0.0348323	0.0349562	-0.0180505
	s652	139	2	1.05921	0.130465	0.028777	0.0558977	0.0560995	0.485185
	s653	143	2	1.04284	0.101825	0	0.0410778	0.0412219	1
	s654	141	2	1.06586	0.141337	0.035461	0.0617927	0.0620126	0.426129
	s655	136	2	1.12451	0.223718	0.0735294	0.110727	0.111135	0.335937
	s656	142	2	1.89752	0.665895	0.0211268	0.472996	0.474668	0.955334
	s657	143	2	1.41452	0.468839	0.034965	0.293046	0.294074	0.880684
	s658	142	2	1.04315	0.102392	0.0422535	0.0413608	0.041507	-0.0215827
	s659	144	2	1.36691	0.439209	0.0416667	0.268422	0.269357	0.844772
	s660	137	2	1.25106	0.353028	0.0364964	0.200677	0.201412	0.818134
	s661	144	2	1.3493	0.427497	0.305556	0.258873	0.259775	-0.180328
	s662	141	2	1.36653	0.438964	0.0212766	0.268221	0.269175	0.920675
	s663	138	2	1.30238	0.394029	0.195652	0.232173	0.233017	0.1573
	s664	142	2	1.08806	0.175041	0.0704225	0.0809363	0.0812223	0.129902
	s665	139	2	1.29108	0.385428	0.244604	0.225454	0.226268	-0.0849403
	s666	142	2	1.66232	0.587827	0.267606	0.398433	0.399841	0.328354
	s667	137	2	1.21604	0.321863	0.19708	0.17766	0.178311	-0.109312
	s668	141	2	1.11987	0.217895	0.113475	0.107037	0.107418	-0.0601504
	s669	142	2	1.0729	0.152415	0.0422535	0.0679429	0.0681829	0.378102
	s670	143	2	1.12589	0.225425	0.00699301	0.111815	0.112207	0.937459
	s671	148	2	1.03435	0.0856829	0.0337838	0.0332131	0.0333257	-0.0171821
	s672	140	2	1.03635	0.089578	0.0357143	0.0350765	0.0352023	-0.0181818
	s673	145	2	1.05669	0.126249	0.0275862	0.0536504	0.0538361	0.485816
	s674	148	2	1.12896	0.229193	0.0810811	0.114226	0.114613	0.290168
	s675	138	2	1.02941	0.0757511	0.0289855	0.0285654	0.0286693	-0.0147059
	s676	145	2	1.03508	0.0870995	0.0344828	0.0338882	0.0340055	-0.0175439
	s677	142	2	1.21616	0.321977	0.028169	0.177743	0.178371	0.841518
	s678	141	2	1.04346	0.102967	0.0283688	0.0416478	0.041796	0.318841
	s679	141	2	1.20942	0.315631	0.035461	0.173155	0.173771	0.795207
	s680	142	2	1.03583	0.0885683	0.00704225	0.0345914	0.0347136	0.796416
	s681	141	2	1.6316	0.575564	0.524823	0.387103	0.388481	-0.355769
	s682	142	2	1.11118	0.206727	0.0211268	0.100055	0.100408	0.788848
	s683	143	2	1.07987	0.163024	0.00699301	0.0739645	0.074224	0.905455
	s684	145	2	1.20318	0.30966	0.186207	0.16887	0.169455	-0.102662
	s685	142	2	1.13472	0.236169	0.0140845	0.118726	0.119146	0.88137
	s686	144	2	1.72908	0.612619	0.0486111	0.421658	0.423127	0.884714
	s687	141	2	1.44852	0.488375	0.0567376	0.309642	0.310744	0.816764
	s688	141	2	1.06586	0.141337	0.0070922	0.0617927	0.0620126	0.885226
	s689	142	2	1.02135	0.0585746	0.00704225	0.0209036	0.0209775	0.663108
	s690	142	2	1.21616	0.321977	0.183099	0.177743	0.178371	-0.0301339
	s691	143	2	1.04284	0.101825	0.013986	0.0410778	0.0412219	0.659524
	s692	139	2	1.07452	0.154922	0.0719424	0.0693546	0.069605	-0.0373134
	s693	141	2	1.43018	0.477996	0.368794	0.30079	0.30186	-0.226087
	s694	142	2	1.48156	0.506205	0.028169	0.325035	0.326183	0.913335
	s695	138	2	1.33863	0.420187	0.282609	0.252967	0.253887	-0.117177
	s696	148	2	1.07708	0.158818	0.0743243	0.0715623	0.0718049	-0.0385965
	s697	140	2	1.04377	0.103548	0.0428571	0.0419388	0.0420891	-0.0218978
	s698	139	2	1.12972	0.230123	0.0359712	0.114823	0.115238	0.686725
	s699	150	2	1.38462	0.450561	0.333333	0.277778	0.278707	-0.2
	s700	141	2	1.49453	0.512921	0.41844	0.330894	0.332071	-0.264574
	s701	152	2	1.08205	0.166268	0.0789474	0.075831	0.0760813	-0.0410959
	s702	140	2	1.02898	0.074876	0.0285714	0.0281633	0.0282642	-0.0144928
	s703	150	2	1.05475	0.122957	0.0533333	0.0519111	0.0520847	-0.0273973
	s704	142	2	1.39062	0.454319	0.338028	0.280897	0.281889	-0.20339
	s705	140	2	1.10497	0.198515	0.0714286	0.095	0.0953405	0.24812
	s706	139	2	1.02919	0.0753108	0	0.0283629	0.0284653	1
	s707	143	2	1.19802	0.304636	0.027972	0.165289	0.165869	0.830769
	s708	140	2	1.11285	0.2089	0.107143	0.101403	0.101767	-0.0566038
	s709	143	2	1.12589	0.225425	0.118881	0.111815	0.112207	-0.063197
	s710	144	2	1.12497	0.224284	0.104167	0.111087	0.111474	0.0622965
	s711	137	2	1.65089	0.583331	0.0583942	0.394267	0.395711	0.851892
	s712	150	2	1.30886	0.398866	0.273333	0.235978	0.236767	-0.158301
	s713	141	2	1.59546	0.560379	0.0283688	0.373221	0.374549	0.923989
	s714	138	2	1.90392	0.6677	0.0362319	0.474769	0.476495	0.923685
	s715	143	2	1.29942	0.391801	0.0559441	0.230427	0.231235	0.757216
	s716	139	2	1.09788	0.18887	0.0791367	0.0891517	0.0894735	0.112337
	s717	137	2	1.21604	0.321863	0.182482	0.17766	0.178311	-0.0271405
	s718	151	2	1.04743	0.110165	0.0463576	0.0452831	0.0454335	-0.0237288
	s719	148	2	1.07708	0.158818	0.0743243	0.0715623	0.0718049	-0.0385965
	s720	142	2	1.24143	0.344745	0.0774648	0.19448	0.195167	0.601683
	s721	140	2	1.25384	0.355383	0.0428571	0.202449	0.203175	0.788306
	s722	140	2	1.28	0.37677	0.0357143	0.21875	0.219534	0.836735
	s723	147	2	1.04165	0.0996234	0.0136054	0.0399833	0.0401198	0.659722
	s724	141	2	1.01428	0.0421646	0	0.0140838	0.0141339	1
	s725	141	2	1.05088	0.116257	0.0496454	0.0484131	0.0485853	-0.0254545
	s726	140	2	1.99501	0.691897	0.0642857	0.49875	0.500538	0.871106
	s727	140	2	1.9429	0.67838	0.7	0.485306	0.487046	-0.442389
	s728	142	1	1	0	0	0	0	#N/A
	s729	139	2	1.88709	0.662926	0.381295	0.470084	0.471781	0.18888
	s730	141	2	1.04346	0.102967	0.0141844	0.0416478	0.041796	0.65942
	s731	135	2	1.04543	0.106566	0	0.0434568	0.0436183	1
	s732	138	2	1.22296	0.328256	0.0144928	0.182315	0.182978	0.920507
	s733	139	2	1.05163	0.117565	0.00719424	0.0490917	0.0492689	0.853453
	s734	142	2	1.25848	0.359279	0.232394	0.205391	0.206117	-0.131474
	s735	146	2	1.62618	0.573343	0.0410959	0.385063	0.386386	0.893275
	s736	143	2	1.03558	0.0880727	0.034965	0.0343538	0.0344743	-0.0177936
	s737	147	2	1.00683	0.0227275	0.00680272	0.00677958	0.00680272	-0.00341297
	s738	139	2	1.41847	0.471175	0.0143885	0.295016	0.296081	0.951228
	s739	144	2	1.04979	0.114353	0.0486111	0.0474296	0.0475949	-0.024911
	s740	146	2	1.07083	0.149207	0.0684932	0.0661475	0.0663748	-0.035461
	s741	144	2	1.03532	0.0875832	0.0347222	0.0341194	0.0342383	-0.0176678
	s742	143	2	1.05751	0.12762	0.0559441	0.0543792	0.05457	-0.028777
	s743	151	2	1.09699	0.187647	0.0927152	0.0884172	0.0887109	-0.0486111
	s744	145	2	1.10119	0.193407	0.0965517	0.0918906	0.0922086	-0.0507246
	s745	146	2	1.04194	0.100164	0.0410959	0.0402515	0.0403898	-0.020979
	s746	140	2	1.18587	0.292508	0.171429	0.156735	0.157296	-0.09375
	s747	141	2	1.21783	0.323522	0.0425532	0.178864	0.179501	0.762092
	s748	142	2	1.89156	0.664202	0.0422535	0.471335	0.473001	0.910354
	s749	143	2	1.25651	0.357627	0.00699301	0.204142	0.204858	0.965744
	s750	144	2	1.19654	0.30318	0.180556	0.164255	0.164828	-0.0992366
	s751	149	2	1.10571	0.199502	0.0738255	0.0956038	0.0959257	0.227797
	s752	142	2	1.36368	0.437092	0.0352113	0.266688	0.267631	0.867968
	s753	143	2	1.1575	0.262414	0.00699301	0.13607	0.136548	0.948607
	s754	146	2	1.16976	0.275748	0.157534	0.145126	0.145624	-0.0855019
	s755	149	2	1.28619	0.381639	0.255034	0.222512	0.223262	-0.146154
	s756	151	2	1.05438	0.122321	0.0529801	0.0515767	0.051748	-0.0272109
	s757	152	2	1.04711	0.109594	0.0460526	0.0449922	0.0451407	-0.023569
	s758	144	2	1.02105	0.0579075	0.0208333	0.0206163	0.0206882	-0.0105263
	s759	147	2	1.11473	0.211335	0.108844	0.10292	0.103271	-0.057554
	s760	152	2	1.04025	0.0970132	0.0394737	0.0386946	0.0388223	-0.0201342
	s761	139	2	1.0441	0.104137	0.0431655	0.0422338	0.0423863	-0.0220588
	s762	152	2	1.04025	0.0970132	0.0394737	0.0386946	0.0388223	-0.0201342
	s763	140	2	1.04377	0.103548	0.0428571	0.0419388	0.0420891	-0.0218978
	s764	145	2	1.25264	0.354373	0.227586	0.201688	0.202386	-0.128405
	s765	152	2	1.10353	0.196574	0.0986842	0.0938149	0.0941245	-0.0519031
	s766	150	2	1.06888	0.146145	0.0533333	0.0644444	0.06466	0.172414
	s767	145	2	1.03508	0.0870995	0.0344828	0.0338882	0.0340055	-0.0175439
	s768	139	2	1.14593	0.249338	0.00719424	0.127348	0.127808	0.943507
	s769	142	2	1.87285	0.658806	0.0492958	0.466053	0.4677	0.894227
	s770	144	2	1.17229	0.27843	0.00694444	0.146967	0.147479	0.952748
	s771	140	2	1.10497	0.198515	0.0285714	0.095	0.0953405	0.699248
	s772	139	2	1.63205	0.575749	0.0503597	0.387273	0.388671	0.869963
	s773	134	2	1.99102	0.69089	0.0671642	0.497744	0.499609	0.865063
	s774	139	2	1.26459	0.364337	0.0503597	0.209228	0.209984	0.759307
	s775	140	2	1.09715	0.187862	0.0928571	0.0885459	0.0888633	-0.0486891
	s776	151	2	1.14113	0.243763	0.0264901	0.123679	0.12409	0.785816
	s777	143	2	1.99376	0.691581	0.174825	0.498435	0.500184	0.649252
	s778	138	2	1.13071	0.231332	0.00724638	0.115601	0.116021	0.937315
	s779	143	2	1.921	0.672441	0.041958	0.479437	0.481119	0.912485
	s780	141	2	1.26049	0.360948	0.0212766	0.206655	0.20739	0.897043
	s781	149	2	1.08377	0.168796	0.0805369	0.0772938	0.0775541	-0.041958
	s782	143	2	1.18168	0.288231	0.027972	0.153748	0.154288	0.818066
	s783	142	2	1.10343	0.196436	0	0.0937314	0.0940626	1
	s784	143	2	1.89299	0.664609	0.0629371	0.471735	0.47339	0.866584
	s785	139	2	1.92201	0.672719	0.381295	0.479711	0.481443	0.205157
	s786	149	2	1.08377	0.168796	0.0805369	0.0772938	0.0775541	-0.041958
	s787	151	2	1.37335	0.443385	0.324503	0.271852	0.272755	-0.193676
	s788	144	2	1.28	0.37677	0.25	0.21875	0.219512	-0.142857
	s789	151	2	1.01333	0.0398276	0.013245	0.0131573	0.013201	-0.00666667
	s790	151	2	1.02006	0.055697	0.0198675	0.0196702	0.0197355	-0.0100334
	s791	139	2	1.0441	0.104137	0.0431655	0.0422338	0.0423863	-0.0220588
	s792	142	2	1.06538	0.140569	0.0352113	0.0613718	0.0615886	0.426263
	s793	143	2	1.13373	0.234974	0.125874	0.117952	0.118366	-0.0671642
	s794	139	2	1.69468	0.600143	0.0863309	0.409917	0.411397	0.789394
	s795	145	2	1.11639	0.213472	0.0413793	0.104257	0.104618	0.603102
	s796	142	2	1.35474	0.431165	0.056338	0.261853	0.262778	0.784848
	s797	141	2	1.06586	0.141337	0.0070922	0.0617927	0.0620126	0.885226
	s798	146	2	1.07083	0.149207	0.0136986	0.0661475	0.0663748	0.792908
	s799	142	2	1.12683	0.22658	0.0211268	0.112552	0.11295	0.812293
	s800	141	2	1.05834	0.129025	0.0141844	0.055128	0.0553242	0.742701
	s801	141	2	1.89614	0.665504	0.113475	0.472612	0.474294	0.759898
	s802	143	2	1.0212	0.058239	0.00699301	0.020759	0.0208318	0.663133
	s803	132	2	1.27071	0.369333	0.242424	0.213039	0.21385	-0.137931
	s804	142	2	1.05051	0.115614	0.00704225	0.0480807	0.0482506	0.853533
	s805	140	2	1.00717	0.0236893	0.00714286	0.00711735	0.00714286	-0.00358423
	s806	146	2	1.00687	0.0228597	0.00684932	0.00682586	0.00684932	-0.00343643
	s807	148	2	1.53901	0.53483	0.0878378	0.350233	0.35142	0.749202
	s808	143	2	1.2396	0.343139	0.034965	0.193286	0.193964	0.819102
	s809	143	2	1.53233	0.531646	0.111888	0.347401	0.34862	0.677928
	s810	140	2	1.12077	0.219033	0.114286	0.107755	0.108141	-0.0606061
	s811	144	2	1.90588	0.668248	0.0833333	0.475309	0.476965	0.824675
	s812	147	2	1.59564	0.560459	0.047619	0.373294	0.374568	0.872435
	s813	142	2	1.23297	0.337288	0.0140845	0.188951	0.189618	0.925459
	s814	145	2	1.51537	0.523394	0.393103	0.340095	0.341272	-0.155863
	s815	143	2	1.11036	0.20566	0.104895	0.0993936	0.0997424	-0.0553506
	s816	140	2	1.96383	0.68391	0.0357143	0.490791	0.49255	0.927231
	s817	141	2	1.04346	0.102967	0	0.0416478	0.041796	1
	s818	137	2	1.97309	0.686312	0.0948905	0.49318	0.494987	0.807595
	s819	142	2	1.77939	0.629806	0.056338	0.438008	0.439556	0.871377
	s820	145	2	1.04223	0.100711	0.0413793	0.0405232	0.0406634	-0.0211268
	s821	146	2	1.33538	0.417927	0.267123	0.251149	0.252012	-0.0636033
	s822	140	2	1.50769	0.51958	0.0571429	0.336735	0.337942	0.830303
	s823	146	2	1.52929	0.530182	0.10274	0.346102	0.347291	0.703151
	s824	144	2	1.6701	0.590842	0.458333	0.401235	0.402633	-0.142308
	s825	138	2	1.06734	0.143696	0.0652174	0.0630907	0.0633202	-0.0337079
	s826	143	2	1.99211	0.691165	0.0979021	0.498019	0.499767	0.803417
	s827	142	2	1.27568	0.37333	0.232394	0.216103	0.216867	-0.0753873
	s828	140	2	1.26252	0.362634	0.235714	0.207934	0.208679	-0.133603
	s829	143	2	1.30811	0.398307	0.020979	0.235537	0.236364	0.910931
	s830	145	2	1.26943	0.368297	0.0206897	0.212247	0.212982	0.902521
	s831	139	2	1.3541	0.430735	0.0215827	0.261503	0.262447	0.917467
	s832	141	2	1.65834	0.586269	0.0638298	0.396987	0.3984	0.839214
	s833	141	2	1.8901	0.663786	0.205674	0.470927	0.472603	0.563258
	s834	143	2	1.8808	0.661115	0.132867	0.468311	0.469955	0.716285
	s835	139	2	1.03662	0.0900924	0.0215827	0.0353243	0.0354518	0.389011
	s836	144	2	1.01399	0.0414329	0.0138889	0.0137924	0.0138405	-0.00699301
	s837	146	2	1.98658	0.689766	0.150685	0.496622	0.498329	0.69658
	s838	147	2	1.58691	0.55666	0.0680272	0.369846	0.371108	0.816066
	s839	141	2	1.43935	0.483227	0.0496454	0.305241	0.306327	0.837357
	s840	141	2	1.03609	0.0890701	0.0212766	0.0348323	0.0349562	0.38917
	s841	142	2	1.24994	0.352074	0.0422535	0.19996	0.200667	0.78869
	s842	139	2	1.1378	0.239837	0.0431655	0.121112	0.121549	0.64359
	s843	137	2	1.38773	0.452514	0.0437956	0.279397	0.28042	0.843249
	s844	137	2	1.1988	0.305399	0.182482	0.165832	0.166439	-0.100402
	s845	138	2	1.63686	0.577704	0.166667	0.389073	0.390487	0.571631
	s846	136	2	1.27098	0.369554	0.0514706	0.213208	0.213995	0.75859
	s847	142	2	1.54555	0.537911	0.429577	0.352981	0.354228	-0.217
	s848	139	2	1.84704	0.65115	0.0791367	0.458594	0.46025	0.827436
	s849	140	2	1.74098	0.616795	0.142857	0.425612	0.427138	0.664349
	s850	146	2	1.07817	0.160471	0.0753425	0.0725042	0.0727534	-0.0391459
	s851	140	2	1.01439	0.0424147	0	0.0141837	0.0142345	1
	s852	144	2	1.35809	0.433399	0.298611	0.263672	0.264591	-0.13251
	s853	139	2	1.36323	0.436796	0.115108	0.266446	0.267408	0.567988
	s854	140	2	1.06635	0.142114	0.0357143	0.0622194	0.0624424	0.425994
	s855	139	2	1.09004	0.177877	0.057554	0.0826044	0.0829026	0.303258
	s856	142	2	1.55466	0.542153	0.464789	0.356774	0.358035	-0.302752
	s857	147	2	1.79261	0.63413	0.170068	0.442154	0.443663	0.615364
	s858	145	2	1.55115	0.540523	0.462069	0.355315	0.356545	-0.300448
	s859	138	2	1.04442	0.104732	0.0434783	0.0425331	0.0426877	-0.0222222
	s860	140	2	1.04377	0.103548	0.0285714	0.0419388	0.0420891	0.318735
	s861	144	2	1.04253	0.101265	0.0416667	0.0407986	0.0409408	-0.0212766
	s862	141	2	1.08871	0.175975	0.0851064	0.0814848	0.0817748	-0.0444444
	s863	141	2	1.35753	0.433025	0.297872	0.263367	0.264304	-0.131016
	s864	141	2	1.84408	0.650254	0.0567376	0.457723	0.459352	0.876044
	s865	144	2	1.77709	0.629048	0.451389	0.437283	0.438807	-0.0322581
	s866	138	2	1.83045	0.646091	0.15942	0.453686	0.455336	0.648611
	s867	135	2	1.29141	0.385682	0.0222222	0.225652	0.22649	0.90152
	s868	143	2	1.1575	0.262414	0.034965	0.13607	0.136548	0.743037
	s869	139	2	1.09004	0.177877	0.0863309	0.0826044	0.0829026	-0.0451128
	s870	136	2	1.45724	0.493184	0.139706	0.313771	0.314928	0.554751
	s871	141	2	1.26914	0.368054	0.0851064	0.212062	0.212816	0.598672
	s872	139	2	1.1378	0.239837	0.129496	0.121112	0.121549	-0.0692308
	s873	141	2	1.07343	0.15324	0.0141844	0.068407	0.0686505	0.792647
	s874	144	2	1.40241	0.461566	0.0972222	0.286941	0.28794	0.661176
	s875	144	2	1.3144	0.402941	0.0972222	0.239198	0.240031	0.593548
	s876	144	2	1.10192	0.194405	0.0972222	0.0924961	0.0928184	-0.0510949
	s877	134	2	1.46478	0.497283	0.126866	0.317303	0.318492	0.600176
	s878	136	2	1.01481	0.0434483	0	0.0145978	0.0146516	1
	s879	149	2	1.04108	0.098561	0.0402685	0.0394577	0.0395905	-0.0205479
	s880	136	2	1.92948	0.67476	0.0441176	0.481726	0.483503	0.908418
	s881	137	2	1.87746	0.660149	0.0875912	0.467366	0.469078	0.812585
	s882	143	2	1.19802	0.304636	0.0839161	0.165289	0.165869	0.492308
	s883	141	2	1.02877	0.0744466	0.0283688	0.0279664	0.0280659	-0.0143885
	s884	142	2	1.61797	0.56994	0.147887	0.381943	0.383293	0.612803
	s885	143	2	1.0212	0.058239	0.00699301	0.020759	0.0208318	0.663133
	s886	138	2	1.07508	0.155778	0.0434783	0.0698383	0.0700922	0.377444
	s887	138	2	1.60926	0.566281	0.304348	0.378597	0.379974	0.196117
	s888	140	2	1.67207	0.591599	0.0857143	0.401939	0.403379	0.786748
	s889	143	2	1.08742	0.174118	0.027972	0.0803951	0.0806772	0.652068
	s890	143	2	1.70061	0.602339	0.0909091	0.411976	0.413422	0.779334
	s891	143	1	1	0	0	0	0	#N/A
	s892	141	2	1.13573	0.237378	0.0425532	0.119511	0.119936	0.643939
	s893	140	2	1.02898	0.074876	0.0142857	0.0281633	0.0282642	0.492754
	s894	140	2	1.59084	0.558377	0.207143	0.371403	0.372734	0.442269
	s895	142	2	1.99841	0.69275	0.056338	0.499603	0.501369	0.887234
	s896	141	2	1.04346	0.102967	0.0141844	0.0416478	0.041796	0.65942
	s897	141	2	1.36653	0.438964	0.106383	0.268221	0.269175	0.603376
	s898	143	2	1.01408	0.0416737	0	0.0138882	0.0139369	1
	s899	139	2	1.1378	0.239837	0.028777	0.121112	0.121549	0.762393
	s900	142	2	1.10343	0.196436	0.0140845	0.0937314	0.0940626	0.849735
	s901	144	2	1.25456	0.355992	0.159722	0.202908	0.203615	0.212834
	s902	134	2	1.08545	0.17125	0.0223881	0.0787202	0.079015	0.7156
	s903	141	2	1.11987	0.217895	0.0141844	0.107037	0.107418	0.867481
	s904	141	2	1.38462	0.450561	0.0496454	0.277778	0.278766	0.821277
	s905	143	2	1.12589	0.225425	0.034965	0.111815	0.112207	0.687295
	s906	142	2	1.35474	0.431165	0.0422535	0.261853	0.262778	0.838636
	s907	148	2	1.09905	0.190479	0.0945946	0.0901205	0.090426	-0.0496454
	s908	141	2	1.68469	0.596403	0.0567376	0.406418	0.407865	0.860396
	s909	143	1	1	0	0	0	0	#N/A
	s910	143	2	1.88696	0.662888	0.041958	0.470047	0.471697	0.910737
	s911	137	2	1.96606	0.684491	0.0364964	0.491369	0.493169	0.925725
	s912	139	2	1.03662	0.0900924	0.0359712	0.0353243	0.0354518	-0.018315
	s913	140	2	1.69837	0.601511	0.0357143	0.411199	0.412673	0.913146
	s914	141	2	1.15179	0.256017	0.0425532	0.131784	0.132253	0.677099
	s915	142	2	1.24994	0.352074	0.0140845	0.19996	0.200667	0.929563
	s916	144	2	1.21292	0.318936	0.0138889	0.17554	0.176152	0.920879
	s917	139	2	1.87428	0.659223	0.42446	0.466461	0.468145	0.0900416
	s918	140	2	1.27124	0.369762	0.157143	0.213367	0.214132	0.26351
	s919	140	2	1.72414	0.610864	0.0714286	0.42	0.421505	0.829932
	s920	139	2	1.81027	0.639787	0.345324	0.447596	0.449212	0.228492
	s921	141	2	1.52217	0.526728	0.0425532	0.343041	0.344262	0.875953
	s922	141	2	1.44852	0.488375	0.0425532	0.309642	0.310744	0.862573
	s923	137	2	1.23346	0.337727	0.19708	0.189275	0.189968	-0.0412386
	s924	143	2	1.47785	0.504256	0.0699301	0.323341	0.324476	0.783727
	s925	141	2	1.11987	0.217895	0.0283688	0.107037	0.107418	0.734962
	s926	142	2	1.76351	0.624512	0.0422535	0.43295	0.43448	0.902405
	s927	141	2	1.83701	0.648103	0.0638298	0.455636	0.457258	0.859911
	s928	140	2	1.05877	0.129741	0.0142857	0.0555102	0.0557092	0.742647
	s929	142	2	1.45415	0.49149	0.0774648	0.312314	0.313418	0.751965
	s930	142	2	1.47242	0.501377	0.0774648	0.320844	0.321978	0.758559
	s931	141	2	1.03609	0.0890701	0.0212766	0.0348323	0.0349562	0.38917
	s932	144	2	1.83626	0.647875	0.104167	0.455416	0.457003	0.771271
	s933	143	2	1.1575	0.262414	0.00699301	0.13607	0.136548	0.948607
	s934	142	2	1.6	0.562335	0.0633803	0.375	0.376325	0.830986
	s935	140	2	1.36943	0.440852	0.0785714	0.26977	0.270737	0.708747
	s936	143	2	1.0212	0.058239	0.020979	0.020759	0.0208318	-0.0106007
	s937	142	2	1.05792	0.128319	0.0140845	0.054751	0.0549445	0.742754
	s938	146	2	1.45815	0.493684	0.0890411	0.314201	0.31528	0.716611
	s939	139	2	1.91658	0.671223	0.215827	0.478236	0.479963	0.548701
	s940	145	2	1.29488	0.388348	0.262069	0.227729	0.228517	-0.150794
	s941	145	2	1.05669	0.126249	0.0551724	0.0536504	0.0538361	-0.0283688
	s942	137	2	1.10738	0.201727	0.10219	0.0969684	0.0973236	-0.0538462
	s943	151	2	1.08262	0.167101	0.0794702	0.0763124	0.076566	-0.0413793
	s944	139	2	1.10576	0.199573	0.028777	0.0956472	0.0959925	0.699134
	s945	140	2	1.05125	0.116907	0.05	0.04875	0.0489247	-0.025641
	s946	143	2	1.24803	0.350445	0.153846	0.198738	0.199436	0.225886
	s947	152	2	1.26389	0.363767	0.236842	0.208795	0.209484	-0.134328
	s948	139	2	1.96332	0.683776	0.0431655	0.490658	0.492429	0.912025
	s949	139	2	1.06684	0.1429	0.00719424	0.062652	0.0628782	0.885171
	s950	145	2	1.236	0.339977	0.0344828	0.190939	0.1916	0.819405
	s951	139	2	1.62293	0.572001	0.0431655	0.383831	0.385217	0.88754
	s952	144	2	1.54631	0.538267	0.0694444	0.353299	0.35453	0.80344
	s953	145	2	1.17102	0.277082	0.144828	0.14604	0.146546	0.00830484
	s954	141	2	1.11987	0.217895	0.0283688	0.107037	0.107418	0.734962
	s955	138	2	1.20577	0.312155	0.0144928	0.170657	0.171278	0.915077
	s956	143	2	1.78985	0.633234	0.13986	0.441293	0.442841	0.683067
	s957	136	2	1.99827	0.692715	0.0441176	0.499567	0.501411	0.911688
	s958	141	2	1.43935	0.483227	0.347518	0.305241	0.306327	-0.138502
	s959	137	2	1.27776	0.374991	0.0875912	0.21738	0.218176	0.597059
	s960	137	2	1.30481	0.39585	0.0510949	0.233603	0.234459	0.781275
	s961	141	2	1.08871	0.175975	0.070922	0.0814848	0.0817748	0.12963
	s962	138	2	1.18876	0.295439	0.0869565	0.15879	0.159368	0.452381
	s963	145	2	1.15519	0.259838	0.062069	0.13434	0.134805	0.537971
	s964	145	2	1.85856	0.654599	0.103448	0.46195	0.463549	0.776062
	s965	147	2	1.99852	0.692777	0.414966	0.49963	0.501335	0.169453
	s966	139	2	1.12972	0.230123	0.122302	0.114823	0.115238	-0.0651341
	s967	147	2	1.83555	0.647657	0.265306	0.455204	0.456757	0.417171
	s968	144	2	1.8432	0.649988	0.25	0.457465	0.459059	0.45351
	s969	147	2	1.36727	0.439444	0.102041	0.268615	0.269532	0.620122
	s970	139	2	1.87428	0.659223	0.151079	0.466461	0.468145	0.676117
	s971	145	2	1.99232	0.69122	0.234483	0.498074	0.499797	0.529221
	s972	144	2	1.96215	0.683471	0.25	0.490355	0.492063	0.490165
	s973	141	2	1.99638	0.692242	0.0638298	0.499095	0.500871	0.872109
	s974	139	2	1.46499	0.497396	0.0503597	0.317401	0.318547	0.841337
	s975	144	2	1.14843	0.2522	0.125	0.129244	0.129694	0.0328358
	s976	144	2	1.54631	0.538267	0.111111	0.353299	0.35453	0.685504
	s977	140	2	1.03635	0.089578	0.00714286	0.0350765	0.0352023	0.796364
	s978	142	2	1.38162	0.448667	0.0633803	0.27621	0.277186	0.770536
	s979	150	2	1.08319	0.167944	0.08	0.0768	0.0770569	-0.0416667
	s980	141	2	1.21783	0.323522	0.0992908	0.178864	0.179501	0.444882
	s981	142	2	1.97174	0.685964	0.0492958	0.492834	0.494575	0.899975
	s982	140	2	1.96383	0.68391	0.0357143	0.490791	0.49255	0.927231
	s983	137	2	1.28674	0.382063	0.0364964	0.222841	0.223657	0.836222
	s984	141	2	1.01428	0.0421646	0.0141844	0.0140838	0.0141339	-0.00714286
	s985	140	2	1.70702	0.60469	0.0714286	0.414184	0.415668	0.827544
	s986	140	2	1.11285	0.2089	0.0214286	0.101403	0.101767	0.788679
	s987	141	2	1.25187	0.35372	0.0283688	0.201197	0.201913	0.859
	s988	141	2	1.22628	0.331272	0.0212766	0.184523	0.18518	0.884694
	s989	144	2	1.44719	0.48763	0.0763889	0.309004	0.31008	0.75279
	s990	145	2	1.16308	0.268545	0.151724	0.140214	0.140699	-0.0820896
	s991	146	2	1.04194	0.100164	0.0410959	0.0402515	0.0403898	-0.020979
	s992	143	2	1.43255	0.479357	0.0769231	0.301946	0.303006	0.745243
	s993	142	2	1.97493	0.686786	0.084507	0.493652	0.495396	0.828813
	s994	143	2	1.6134	0.568024	0.0629371	0.38019	0.381524	0.834459
	s995	142	2	1.99515	0.691932	0.105634	0.498785	0.500547	0.788218
	s996	142	2	1.99911	0.692924	0.161972	0.499777	0.501543	0.675912
	s997	141	2	1.48532	0.508168	0.070922	0.326744	0.327907	0.782943
	s998	142	2	1.12683	0.22658	0.00704225	0.112552	0.11295	0.937431
	s999	148	2	1.33888	0.420358	0.0540541	0.253104	0.253962	0.786436
	s1000	140	2	1.07397	0.154076	0.0142857	0.0688776	0.0691244	0.792593
	s1001	140	2	1.46132	0.495411	0.392857	0.315689	0.31682	-0.244444
	s1002	145	2	1.61321	0.567947	0.110345	0.380119	0.381434	0.70971
	s1003	141	2	1.43018	0.477996	0.070922	0.30079	0.30186	0.764214
	s1004	140	2	1.07397	0.154076	0.0142857	0.0688776	0.0691244	0.792593
	s1005	139	2	1.19572	0.302371	0.136691	0.163682	0.164273	0.164901
	s1006	147	2	1.66447	0.588663	0.0884354	0.399209	0.400571	0.778473
	s1007	142	2	1.61797	0.56994	0.0633803	0.381943	0.383293	0.834058
	s1008	140	2	1.09715	0.187862	0.0214286	0.0885459	0.0888633	0.757995
	s1009	145	2	1.38168	0.448707	0.0551724	0.276243	0.277198	0.800275
	s1010	142	2	1.17489	0.281171	0.0211268	0.148854	0.14938	0.858071
	s1011	145	2	1.02797	0.0727815	0.0137931	0.0272057	0.0272998	0.493007
	s1012	143	2	1.05015	0.11498	0.00699301	0.0477529	0.0479205	0.853559
	s1013	143	2	1.20625	0.312614	0.020979	0.170986	0.171586	0.877306
	s1014	141	2	1.15179	0.256017	0.12766	0.131784	0.132253	0.0312977
	s1015	143	2	1.04284	0.101825	0.041958	0.0410778	0.0412219	-0.0214286
	s1016	142	2	1.4907	0.510956	0.0774648	0.329176	0.330339	0.76467
	s1017	143	2	1.5595	0.54438	0.0769231	0.358771	0.360029	0.785593
	s1018	140	2	1.7326	0.61386	0.207143	0.422832	0.424347	0.510106
	s1019	144	2	1.08679	0.173205	0.0694444	0.0798611	0.0801394	0.130435
	s1020	139	2	1.1873	0.293966	0	0.157756	0.158325	1
	s1021	143	2	1.36975	0.441059	0.0559441	0.26994	0.270887	0.792754
	s1022	142	2	1.30174	0.393552	0.0422535	0.231799	0.232618	0.817715
	s1023	138	2	1.25786	0.358761	0.217391	0.204999	0.205744	-0.0604508
	s1024	140	2	1.02166	0.0592586	0.0214286	0.021199	0.021275	-0.0108303
	s1025	142	2	1.03583	0.0885683	0.0211268	0.0345914	0.0347136	0.389247
	s1026	142	2	1.83911	0.648745	0.0704225	0.456259	0.457871	0.845652
	s1027	143	2	1.99649	0.692267	0.0629371	0.49912	0.500871	0.873904
	s1028	145	2	1.32062	0.407459	0.062069	0.242782	0.243622	0.744343
	s1029	143	2	1.99844	0.692756	0.034965	0.499609	0.501362	0.930015
	s1030	144	2	1.85673	0.654055	0.0694444	0.46142	0.463027	0.849498
	s1031	138	2	1.05965	0.131198	0.057971	0.0562907	0.0564954	-0.0298507
	s1032	143	2	1.13373	0.234974	0.111888	0.117952	0.118366	0.0514096
	s1033	145	2	1.6824	0.59554	0.537931	0.405612	0.407016	-0.32622
	s1034	142	2	1.15868	0.263723	0.0492958	0.136952	0.137436	0.640051
	s1035	139	2	1.22122	0.326661	0.028777	0.18115	0.181804	0.841143
	s1036	147	2	1.11473	0.211335	0.108844	0.10292	0.103271	-0.057554
	s1037	139	2	1.12168	0.220183	0.0143885	0.108483	0.108875	0.867366
	s1038	141	2	1.29531	0.388672	0.0212766	0.227981	0.228793	0.906674
	s1039	143	2	1.14161	0.244314	0.020979	0.12404	0.124476	0.830869
	s1040	140	2	1.12874	0.228928	0.0357143	0.114056	0.114465	0.686871
	s1041	140	2	1.2026	0.309099	0.0142857	0.168469	0.169073	0.915203
	s1042	143	2	1.47785	0.504256	0.0839161	0.323341	0.324476	0.740472
	s1043	143	2	1.65753	0.585953	0.13986	0.396694	0.398086	0.647436
	s1044	145	2	1.94226	0.678209	0.0827586	0.485137	0.486815	0.829412
	s1045	141	2	1.18445	0.291067	0.0141844	0.155727	0.156281	0.908915
	s1046	142	2	1.16676	0.272533	0.0140845	0.142928	0.143433	0.901457
	s1047	138	2	1.18033	0.286836	0.0362319	0.152778	0.153333	0.762846
	s1048	142	2	1.86635	0.656901	0.056338	0.464194	0.465834	0.878632
	s1049	143	2	1.07237	0.151598	0.013986	0.067485	0.0677218	0.792754
	s1050	140	2	1.26252	0.362634	0.0214286	0.207934	0.208679	0.896945
	s1051	141	2	1.26914	0.368054	0.0992908	0.212062	0.212816	0.531784
	s1052	143	2	1.05015	0.11498	0.020979	0.0477529	0.0479205	0.560676
	s1053	141	2	1.29531	0.388672	0.035461	0.227981	0.228793	0.844457
	s1054	141	2	1.25187	0.35372	0.0567376	0.201197	0.201913	0.718
	s1055	139	2	1.1378	0.239837	0.0431655	0.121112	0.121549	0.64359
	s1056	147	2	1.09975	0.191444	0.0680272	0.0907029	0.0910125	0.25
	s1057	144	2	1.02816	0.0731901	0.0138889	0.027392	0.0274874	0.492958
	s1058	141	2	1.19273	0.299409	0.177305	0.161586	0.162161	-0.0972763
	s1059	135	2	1.01492	0.0437153	0.0148148	0.0147051	0.0147597	-0.00746269
	s1060	145	2	1.38168	0.448707	0.331034	0.276243	0.277198	-0.198347
	s1061	141	2	1.04346	0.102967	0.0283688	0.0416478	0.041796	0.318841
	s1062	145	2	1.06399	0.13832	0.0344828	0.0601427	0.0603508	0.426651
	s1063	146	2	1.46703	0.498498	0.109589	0.318352	0.319446	0.655762
	s1064	140	2	1.43359	0.479949	0.0571429	0.302449	0.303533	0.811066
	s1065	147	2	1.53419	0.532532	0.0816327	0.348188	0.349377	0.76555
	s1066	140	2	1.08165	0.165667	0.0214286	0.0754847	0.0757552	0.71612
	s1067	139	2	1.14593	0.249338	0.00719424	0.127348	0.127808	0.943507
	s1068	141	2	1.55893	0.544115	0.0851064	0.358533	0.359809	0.762626
	s1069	140	2	1.33329	0.416464	0.05	0.249974	0.25087	0.79998
	s1070	144	2	1.10956	0.204604	0.0347222	0.0987413	0.0990854	0.648352
	s1071	144	2	1.04979	0.114353	0.0347222	0.0474296	0.0475949	0.267921
	s1072	145	2	1.04944	0.113733	0.0482759	0.0471106	0.0472736	-0.024735
	s1073	143	2	1.14161	0.244314	0.0909091	0.12404	0.124476	0.2671
	s1074	145	2	1.15519	0.259838	0.062069	0.13434	0.134805	0.537971
	s1075	142	2	1.89156	0.664202	0.0985915	0.471335	0.473001	0.790825
	s1076	140	2	1.82759	0.645208	0.0642857	0.452832	0.454455	0.858036
	s1077	146	2	1.06354	0.137588	0.0205479	0.0597439	0.0599492	0.656066
	s1078	144	2	1.46518	0.497501	0.0763889	0.317491	0.318598	0.759398
	s1079	143	2	1.26502	0.36469	0.0559441	0.209497	0.210232	0.73296
	s1080	146	2	1.04194	0.100164	0.0136986	0.0402515	0.0403898	0.659674
	s1081	142	2	1.05792	0.128319	0.0140845	0.054751	0.0549445	0.742754
	s1082	146	2	1.16189	0.267244	0.150685	0.139332	0.139811	-0.0814815
	s1083	148	2	1.18294	0.289528	0.168919	0.154652	0.155176	-0.0922509
	s1084	134	2	1.02264	0.0614189	0.0223881	0.0221374	0.0222204	-0.0113208
	s1085	143	2	1.07237	0.151598	0.0699301	0.067485	0.0677218	-0.0362319
	s1086	133	2	1.03053	0.0780398	0.0300752	0.0296229	0.0297347	-0.0152672
	s1087	151	2	1.31486	0.403277	0.278146	0.239463	0.240259	-0.161538
	s1088	141	2	1.05834	0.129025	0.0567376	0.055128	0.0553242	-0.0291971
	s1089	144	2	1.04979	0.114353	0.0486111	0.0474296	0.0475949	-0.024911
	s1090	147	2	1.12228	0.220935	0.0204082	0.108959	0.109331	0.812699
	s1091	146	2	1.06354	0.137588	0.0616438	0.0597439	0.0599492	-0.0318021
	s1092	141	2	1.04346	0.102967	0.0425532	0.0416478	0.041796	-0.0217391
	s1093	146	2	1.06354	0.137588	0.0616438	0.0597439	0.0599492	-0.0318021
	s1094	144	2	1.12497	0.224284	0.118056	0.111087	0.111474	-0.0627306
	s1095	148	2	1.09168	0.180205	0.0878378	0.0839801	0.0842648	-0.0459364
	s1096	151	2	1.49294	0.512108	0.417219	0.330183	0.33128	-0.263598
	s1097	152	2	1.21638	0.322182	0.197368	0.177891	0.178478	-0.109489
	s1098	145	2	1.4885	0.509816	0.413793	0.328181	0.329316	-0.26087
	s1099	151	2	1.06138	0.134051	0.0596026	0.0578264	0.0580185	-0.0307167
	s1100	142	2	1.05792	0.128319	0.056338	0.054751	0.0549445	-0.0289855
	s1101	137	2	1.0524	0.118906	0.0218978	0.0497895	0.0499719	0.560193
	s1102	146	2	1.04194	0.100164	0.0410959	0.0402515	0.0403898	-0.020979
	s1103	148	2	1.02048	0.0566216	0.0202703	0.0200648	0.0201328	-0.0102389
	s1104	148	2	1.07708	0.158818	0.0743243	0.0715623	0.0718049	-0.0385965
	s1105	143	2	1.04284	0.101825	0.041958	0.0410778	0.0412219	-0.0214286
	s1106	142	2	1.27568	0.37333	0.0492958	0.216103	0.216867	0.771888
	s1107	144	2	1.10956	0.204604	0.0208333	0.0987413	0.0990854	0.789011
	s1108	144	2	1.70414	0.603637	0.111111	0.413194	0.414634	0.731092
	s1109	146	2	1.02777	0.0723778	0.0273973	0.027022	0.0271148	-0.0138889
	s1110	145	2	1.02797	0.0727815	0.0137931	0.0272057	0.0272998	0.493007
	s1111	144	2	1.94148	0.678	0.0208333	0.48493	0.486619	0.957038
	s1112	144	2	1.18841	0.295084	0.0347222	0.158541	0.159093	0.780989
	s1113	137	2	1.41583	0.469618	0.0364964	0.293702	0.294778	0.875737
	s1114	138	2	1.71722	0.608388	0.565217	0.417664	0.419183	-0.353281
	s1115	140	2	1.01439	0.0424147	0.0142857	0.0141837	0.0142345	-0.00719424
	s1116	146	2	1.06354	0.137588	0.0616438	0.0597439	0.0599492	-0.0318021
	s1117	143	2	1.352	0.429323	0.153846	0.260355	0.261269	0.409091
	s1118	152	2	1.17778	0.284199	0.164474	0.150948	0.151446	-0.0896057
	s1119	151	2	1.06138	0.134051	0.0596026	0.0578264	0.0580185	-0.0307167
	s1120	149	2	1.16611	0.27183	0.154362	0.142449	0.142928	-0.0836364
	s1121	141	2	1.09643	0.186866	0.0638298	0.0879483	0.0882613	0.274235
	s1122	138	2	1.30238	0.394029	0.268116	0.232173	0.233017	-0.154812
	s1123	137	2	1.26882	0.367797	0.240876	0.211865	0.212641	-0.136929
	s1124	141	2	1.49453	0.512921	0.0212766	0.330894	0.332071	0.9357
	s1125	141	2	1.0215	0.0589144	0.0070922	0.0210502	0.0211252	0.663082
	s1126	135	2	1.03007	0.0771064	0	0.0291907	0.0292992	1
	s1127	141	2	1.98999	0.69063	0.0638298	0.497485	0.499255	0.871695
	s1128	141	2	1.05834	0.129025	0	0.055128	0.0553242	1
	s1129	144	2	1.51929	0.525321	0.0625	0.341797	0.342988	0.817143
	s1130	144	2	1.58218	0.554576	0.0833333	0.367959	0.369241	0.773526
	s1131	146	2	1.71924	0.609113	0.0616438	0.418348	0.419785	0.852649
	s1132	144	2	1.58218	0.554576	0.0277778	0.367959	0.369241	0.924509
	s1133	144	2	1.3935	0.456106	0.0347222	0.282383	0.283367	0.877039
	s1134	142	2	1.39062	0.454319	0.0704225	0.280897	0.281889	0.749294
	s1135	147	2	1.76992	0.626664	0.544218	0.435004	0.436489	-0.251064
	s1136	141	2	1.50374	0.517598	0.312057	0.334993	0.336185	0.0684685
	s1137	145	2	1.06399	0.13832	0.0206897	0.0601427	0.0603508	0.655991
	s1138	147	2	1.38462	0.450561	0.0340136	0.277778	0.278726	0.877551
	s1139	144	2	1.22946	0.334143	0.0416667	0.186632	0.187282	0.776744
	s1140	146	2	1.07083	0.149207	0.0136986	0.0661475	0.0663748	0.792908
	s1141	142	2	1.19952	0.306108	0.028169	0.166336	0.166924	0.83065
	s1142	147	2	1.41954	0.471806	0.047619	0.295548	0.296557	0.838879
	s1143	144	2	1.44719	0.48763	0.0208333	0.309004	0.31008	0.932579
	s1144	145	2	1.0209	0.0575801	0.0206897	0.0204756	0.0205465	-0.010453
	s1145	143	2	1.5414	0.53596	0.0629371	0.35124	0.352472	0.820814
	s1146	144	2	1.19654	0.30318	0.166667	0.164255	0.164828	-0.01468
	s1147	144	2	1.42923	0.477446	0.368056	0.300323	0.30137	-0.225532
	s1148	148	2	1.46883	0.499464	0.0472973	0.319188	0.32027	0.85182
	s1149	136	2	1.20905	0.31528	0.0147059	0.172902	0.17354	0.914947
	s1150	142	2	1.04315	0.102392	0	0.0413608	0.041507	1
	s1151	146	2	1.08556	0.171411	0.0684932	0.078814	0.0790849	0.130952
	s1152	142	2	1.24143	0.344745	0.00704225	0.19448	0.195167	0.963789
	s1153	145	2	1.52432	0.527779	0.0137931	0.343971	0.345162	0.9599
	s1154	144	2	1.64408	0.580616	0.0486111	0.391758	0.393123	0.875916
	s1155	136	2	1.29815	0.390835	0.0294118	0.229671	0.230519	0.87194
	s1156	145	2	1.26943	0.368297	0.0344828	0.212247	0.212982	0.837535
	s1157	139	2	1.27338	0.371487	0.0143885	0.214689	0.215464	0.93298
	s1158	139	2	1.53038	0.530706	0.0431655	0.346566	0.347817	0.875448
	s1159	135	2	1.22835	0.333145	0.118519	0.185898	0.18659	0.362456
	s1160	142	2	1.81005	0.639719	0.676056	0.44753	0.449112	-0.510638
	s1161	139	2	1.5117	0.521576	0.0431655	0.338492	0.339714	0.872477
	s1162	143	2	1.89888	0.666278	0.0839161	0.473373	0.475034	0.822727
	s1163	142	2	1.06538	0.140569	0.0352113	0.0613718	0.0615886	0.426263
	s1164	141	2	1.94816	0.679783	0.0851064	0.486696	0.488428	0.825134
	s1165	145	2	1.33794	0.419707	0.0344828	0.25258	0.253454	0.863478
	s1166	141	2	1.06586	0.141337	0.0212766	0.0617927	0.0620126	0.655678
	s1167	146	2	1.44042	0.483831	0.0479452	0.305756	0.306807	0.843191
	s1168	135	2	1.42266	0.473633	0.0518519	0.297092	0.298196	0.825469
	s1169	145	2	1.85193	0.65262	0.0689655	0.460024	0.461616	0.850083
	s1170	143	2	1.5414	0.53596	0.048951	0.35124	0.352472	0.860633
	s1171	136	2	1.23533	0.339385	0.0367647	0.190501	0.191204	0.80701
	s1172	140	2	1.13676	0.2386	0.0285714	0.120306	0.120737	0.762511
	s1173	142	2	1.20782	0.314115	0.190141	0.172064	0.172672	-0.105058
	s1174	136	2	1.19175	0.298436	0.0147059	0.1609	0.161493	0.908602
	s1175	139	2	1.93239	0.67555	0.0647482	0.482506	0.484248	0.865809
	s1176	137	2	1.0524	0.118906	0.00729927	0.0497895	0.0499719	0.853398
	s1177	141	2	1.9999	0.693122	0.0425532	0.499975	0.501754	0.914889
	s1178	142	2	1.06538	0.140569	0.00704225	0.0613718	0.0615886	0.885253
	s1179	142	2	1.19952	0.306108	0.028169	0.166336	0.166924	0.83065
	s1180	137	2	1.12356	0.222526	0.116788	0.109969	0.110371	-0.0620155
	s1181	141	2	1.26914	0.368054	0.0425532	0.212062	0.212816	0.799336
	s1182	143	2	1.2312	0.335707	0.0839161	0.187784	0.188443	0.553125
	s1183	140	2	1.27124	0.369762	0.0285714	0.213367	0.214132	0.866093
	s1184	140	2	1.03635	0.089578	0.0214286	0.0350765	0.0352023	0.389091
	s1185	144	2	1.10192	0.194405	0.0138889	0.0924961	0.0928184	0.849844
	s1186	145	2	1.9999	0.693123	0.206897	0.499976	0.501706	0.586187
	s1187	140	2	1.12077	0.219033	0.0285714	0.107755	0.108141	0.734848
	s1188	144	2	1.33179	0.415413	0.0138889	0.249132	0.25	0.944251
	s1189	138	2	1.07508	0.155778	0.0144928	0.0698383	0.0700922	0.792481
	s1190	146	2	1.84714	0.651179	0.0684932	0.458623	0.460199	0.850655
	s1191	141	2	1.54975	0.539876	0.035461	0.354736	0.355998	0.900035
	s1192	148	2	1.56524	0.546996	0.027027	0.361121	0.362345	0.925158
	s1193	136	2	1.06055	0.132691	0.0147059	0.0570934	0.0573041	0.742424
	s1194	143	2	1.32558	0.41101	0.020979	0.245611	0.246473	0.914584
	s1195	140	2	1.2888	0.383662	0.0142857	0.224082	0.224885	0.936248
	s1196	139	2	1.0441	0.104137	0.0143885	0.0422338	0.0423863	0.659314
	s1197	140	2	1.02166	0.0592586	0.00714286	0.021199	0.021275	0.663057
	s1198	139	2	1.02919	0.0753108	0.0143885	0.0283629	0.0284653	0.492701
	s1199	137	2	1.02214	0.0603178	0.00729927	0.0216581	0.0217374	0.662977
	s1200	142	2	1.95312	0.681097	0.028169	0.487998	0.489723	0.942276
	s1201	141	2	1.01428	0.0421646	0	0.0140838	0.0141339	1
	s1202	140	2	1.04377	0.103548	0.0142857	0.0419388	0.0420891	0.659367
	s1203	139	2	1.49301	0.51214	0.0431655	0.330211	0.331403	0.869279
	s1204	138	2	1.51576	0.523586	0.0144928	0.340265	0.341502	0.957407
	s1205	143	2	1.18983	0.29651	0.020979	0.159543	0.160103	0.868506
	s1206	143	2	1.05751	0.12762	0.0559441	0.0543792	0.05457	-0.028777
	s1207	140	2	2	0.693147	0.0571429	0.5	0.501792	0.885714
	s1208	144	2	1.99913	0.69293	0.0763889	0.499783	0.501524	0.847156
	s1209	139	2	1.56763	0.548076	0.057554	0.362093	0.3634	0.841052
	s1210	143	2	1.2312	0.335707	0.0559441	0.187784	0.188443	0.702083
	s1211	144	2	1.15634	0.261119	0.0486111	0.1352	0.135671	0.640449
	s1212	141	2	1.96793	0.684976	0.106383	0.491852	0.493602	0.783709
	s1213	138	2	1.28446	0.38028	0.0362319	0.221461	0.222266	0.836396
	s1214	137	2	1.98719	0.68992	0.0875912	0.496777	0.498596	0.823681
	s1215	147	2	1.8073	0.638846	0.0612245	0.446689	0.448213	0.862937
	s1216	138	2	1.13071	0.231332	0.0217391	0.115601	0.116021	0.811946
	s1217	144	2	1.02105	0.0579075	0.0208333	0.0206163	0.0206882	-0.0105263
	s1218	139	2	1.6046	0.564302	0.0863309	0.376792	0.378152	0.770879
	s1219	141	2	1.59546	0.560379	0.0283688	0.373221	0.374549	0.923989
	s1220	140	2	1.05877	0.129741	0.0142857	0.0555102	0.0557092	0.742647
	s1221	135	1	1	0	0	0	0	#N/A
	s1222	144	2	1.0571	0.126931	0.0138889	0.0540123	0.0542005	0.742857
	s1223	146	2	1.00687	0.0228597	0.00684932	0.00682586	0.00684932	-0.00343643
	s1224	141	2	1.04346	0.102967	0.0425532	0.0416478	0.041796	-0.0217391
	s1225	150	2	1.11232	0.208215	0.0933333	0.100978	0.101315	0.0757042
	s1226	140	2	1.2026	0.309099	0.0142857	0.168469	0.169073	0.915203
	s1227	151	2	1.07549	0.156407	0.0728477	0.0701943	0.0704275	-0.0378007
	s1228	143	2	1.08742	0.174118	0.0839161	0.0803951	0.0806772	-0.0437956
	s1229	138	2	1.14706	0.25063	0.123188	0.128203	0.128669	0.0391153
	s1230	143	2	1.07237	0.151598	0.0699301	0.067485	0.0677218	-0.0362319
	s1231	150	2	1.0408	0.0980391	0.04	0.0392	0.0393311	-0.0204082
	s1232	146	2	1.4139	0.468473	0.356164	0.292738	0.293744	-0.216667
	s1233	145	2	1.07873	0.161312	0.0758621	0.0729845	0.0732371	-0.0394265
	s1234	149	2	1.37035	0.441446	0.322148	0.270258	0.271168	-0.192
	s1235	137	2	1.32302	0.409181	0.284672	0.244153	0.245047	-0.165957
	s1236	138	2	1.17194	0.278061	0.15942	0.146713	0.147246	-0.0866142
	s1237	148	2	1.13654	0.238342	0.128378	0.120138	0.120545	-0.0685921
	s1238	144	2	1.12497	0.224284	0.118056	0.111087	0.111474	-0.0627306
	s1239	146	2	1.86036	0.655132	0.0547945	0.46247	0.464059	0.881518
	s1240	145	2	1.9281	0.674385	0.0344828	0.481356	0.483021	0.928363
	s1241	139	2	1.00722	0.0238339	0.00719424	0.00716837	0.00719424	-0.00361011
	s1242	142	2	1.28433	0.380182	0.253521	0.221385	0.222167	-0.145161
	s1243	138	2	1.13886	0.241088	0.130435	0.121928	0.122372	-0.0697674
	s1244	144	2	1.11724	0.214559	0.0972222	0.104938	0.105304	0.0735294
	s1245	139	2	1.96701	0.684739	0.0647482	0.491615	0.49339	0.868295
	s1246	141	2	1.93904	0.677345	0.0425532	0.484281	0.486005	0.912131
	s1247	141	2	1.05088	0.116257	0.0070922	0.0484131	0.0485853	0.853506
	s1248	142	2	1.10343	0.196436	0.0140845	0.0937314	0.0940626	0.849735
	s1249	146	2	1.26741	0.366652	0.0342466	0.210992	0.211717	0.837688
	s1250	143	2	1.19802	0.304636	0.013986	0.165289	0.165869	0.915385
	s1251	143	2	1.18983	0.29651	0.00699301	0.159543	0.160103	0.956169
	s1252	141	2	1.29531	0.388672	0.0212766	0.227981	0.228793	0.906674
	s1253	147	2	1.62169	0.571486	0.0272109	0.383359	0.384667	0.92902
	s1254	145	2	1.15519	0.259838	0.00689655	0.13434	0.134805	0.948663
	s1255	148	2	1.30505	0.396033	0.027027	0.233747	0.23454	0.884375
	s1256	140	2	1.18587	0.292508	0.0142857	0.156735	0.157296	0.908854
	s1257	141	2	1.14374	0.246798	0.0212766	0.125673	0.12612	0.830698
	s1258	145	2	1.37288	0.443085	0.0758621	0.271605	0.272545	0.72069
	s1259	147	2	1.12988	0.230324	0.0136054	0.114952	0.115344	0.881643
	s1260	143	2	1.29942	0.391801	0.013986	0.230427	0.231235	0.939304
	s1261	139	2	1.08226	0.16657	0.0791367	0.0760054	0.0762798	-0.0411985
	s1262	143	2	1.01408	0.0416737	0	0.0138882	0.0139369	1
	s1263	143	2	1.18168	0.288231	0.013986	0.153748	0.154288	0.909033
	s1264	134	2	1.19484	0.301501	0.0149254	0.163065	0.163676	0.90847
	s1265	138	2	1.05201	0.118232	0.0217391	0.0494381	0.0496179	0.560276
	s1266	133	2	1.06196	0.135003	0.0601504	0.0583413	0.0585615	-0.0310078
	s1267	142	2	1.24143	0.344745	0.0352113	0.19448	0.195167	0.818947
	s1268	136	2	1.10013	0.191968	0.0955882	0.0910197	0.0913555	-0.0501931
	s1269	142	2	1.26706	0.366363	0.239437	0.210772	0.211516	-0.136
	s1270	135	2	1.15898	0.264052	0.118519	0.137174	0.137684	0.136
	s1271	149	2	1.25337	0.35499	0.228188	0.202153	0.202834	-0.128788
	s1272	144	2	1.15634	0.261119	0.145833	0.1352	0.135671	-0.0786517
	s1273	141	2	1.62261	0.571867	0.51773	0.383708	0.385074	-0.349282
	s1274	151	2	1.12625	0.225873	0.119205	0.1121	0.112473	-0.0633803
	s1275	144	2	1.02816	0.0731901	0	0.027392	0.0274874	1
	s1276	138	2	1.11456	0.211123	0.0217391	0.102788	0.103162	0.788506
	s1277	143	2	1.05015	0.11498	0.00699301	0.0477529	0.0479205	0.853559
	s1278	145	2	1.99393	0.691624	0.0758621	0.498478	0.500203	0.847813
	s1279	143	2	1.88696	0.662888	0.041958	0.470047	0.471697	0.910737
	s1280	140	2	1.96383	0.68391	0.221429	0.490791	0.49255	0.548833
	s1281	139	1	1	0	0	0	0	#N/A
	s1282	143	2	1.94521	0.678996	0.118881	0.485916	0.487621	0.755346
	s1283	144	2	1.69571	0.600527	0.215278	0.410277	0.411706	0.475287
	s1284	146	2	1.63485	0.57689	0.321918	0.388323	0.389658	0.171006
	s1285	142	2	1.992	0.691137	0.105634	0.497991	0.499751	0.78788
	s1286	140	2	1.30649	0.397107	0.0285714	0.234592	0.235433	0.878208
	s1287	144	2	1.0793	0.162163	0.0347222	0.0734713	0.0737273	0.527404
	s1288	140	2	1.21104	0.317164	0.178571	0.17426	0.174885	-0.0247402
	s1289	143	2	1.68353	0.595966	0.244755	0.40601	0.407435	0.39717
	s1290	139	2	1.19572	0.302371	0.00719424	0.163682	0.164273	0.956047
	s1291	143	2	1.63116	0.575385	0.0909091	0.386938	0.388296	0.765055
	s1292	139	2	1.89329	0.664695	0.057554	0.471818	0.473522	0.878017
	s1293	139	2	1.40921	0.465673	0.251799	0.290384	0.291432	0.132876
	s1294	142	2	1.59097	0.558434	0.464789	0.371454	0.372767	-0.251268
	s1295	147	2	1.20822	0.314492	0.176871	0.172336	0.172924	-0.0263158
	s1296	140	2	1.16931	0.275266	0.0142857	0.144796	0.145315	0.901339
	s1297	143	2	1.20625	0.312614	0.020979	0.170986	0.171586	0.877306
	s1298	135	2	1.44179	0.484608	0.0814815	0.30642	0.307559	0.734085
	s1299	143	2	1.39655	0.457987	0.020979	0.28395	0.284947	0.926117
	s1300	141	2	1.27782	0.375041	0.0212766	0.217419	0.218192	0.90214
	s1301	141	2	1.31293	0.401862	0.035461	0.238343	0.239191	0.851219
	s1302	145	2	1.16308	0.268545	0.0137931	0.140214	0.140699	0.901628
	s1303	140	2	1.63633	0.577492	0.0428571	0.388878	0.390271	0.889793
	s1304	141	2	1.26914	0.368054	0.241135	0.212062	0.212816	-0.137097
	s1305	138	2	1.0146	0.0429248	0	0.0143877	0.0144401	1
	s1306	139	2	1.01449	0.0426681	0	0.014285	0.0143365	1
	s1307	143	2	1.0212	0.058239	0.00699301	0.020759	0.0208318	0.663133
	s1308	145	2	1.37288	0.443085	0.324138	0.271605	0.272545	-0.193416
	s1309	141	2	1.34855	0.426991	0.304965	0.258463	0.259383	-0.179916
	s1310	149	2	1.07654	0.158005	0.0738255	0.0711004	0.0713398	-0.0383275
	s1311	150	2	1.03389	0.0847661	0.0333333	0.0327778	0.0328874	-0.0169492
	s1312	138	2	1.07508	0.155778	0.0724638	0.0698383	0.0700922	-0.037594
	s1313	144	2	1.0793	0.162163	0.0763889	0.0734713	0.0737273	-0.0397112
	s1314	151	2	1.08262	0.167101	0.0794702	0.0763124	0.076566	-0.0413793
	s1315	150	2	1.22746	0.332346	0.206667	0.185311	0.185931	-0.115242
	s1316	142	2	1.06538	0.140569	0.0633803	0.0613718	0.0615886	-0.0327273
	s1317	146	2	1.06354	0.137588	0.0616438	0.0597439	0.0599492	-0.0318021
	s1318	147	2	1.03459	0.0861495	0.0340136	0.0334351	0.0335493	-0.017301
	s1319	137	2	1.0835	0.168408	0.080292	0.0770686	0.0773509	-0.0418251
	s1320	139	2	1.08226	0.16657	0.00719424	0.0760054	0.0762798	0.905346
	s1321	141	2	1.12778	0.227747	0.0070922	0.113299	0.113702	0.937403
	s1322	143	2	1.09502	0.184907	0.0909091	0.0867769	0.0870813	-0.047619
	s1323	145	2	1.26943	0.368297	0.062069	0.212247	0.212982	0.707563
	s1324	140	2	1.16931	0.275266	0.0142857	0.144796	0.145315	0.901339
	s1325	138	2	1.17194	0.278061	0.0289855	0.146713	0.147246	0.802434
	s1326	142	2	1.11898	0.21677	0.0140845	0.106328	0.106704	0.867537
	s1327	144	2	1.18033	0.286836	0.152778	0.152778	0.15331	7.26687e-16
	s1328	144	2	1.12497	0.224284	0.0347222	0.111087	0.111474	0.687432
	s1329	140	2	1.57247	0.550255	0.0357143	0.364056	0.365361	0.901899
	s1330	142	2	1.40869	0.465361	0.0422535	0.290121	0.291146	0.854359
	s1331	141	2	1.3396	0.420859	0.0141844	0.253508	0.254411	0.944048
	s1332	139	2	1.19572	0.302371	0.0215827	0.163682	0.164273	0.868142
	s1333	139	2	1.22981	0.334465	0.0503597	0.186869	0.187544	0.730508
	s1334	145	2	1.63944	0.578749	0.0482759	0.390036	0.391385	0.876227
	s1335	143	2	1.47785	0.504256	0.0699301	0.323341	0.324476	0.783727
	s1336	144	2	1.56427	0.546556	0.0972222	0.360725	0.361982	0.730481
	s1337	137	2	1.45355	0.491159	0.0364964	0.31203	0.313173	0.883036
	s1338	145	2	1.19508	0.301739	0.0413793	0.163234	0.163799	0.746503
	s1339	141	2	1.76861	0.626226	0.0283688	0.434586	0.436132	0.934722
	s1340	146	2	1.29266	0.386647	0.260274	0.226403	0.227181	-0.149606
	s1341	152	2	1.06096	0.133367	0.0592105	0.0574576	0.0576472	-0.0305085
	s1342	141	2	1.09643	0.186866	0.0921986	0.0879483	0.0882613	-0.0483271
	s1343	143	2	1.0212	0.058239	0.020979	0.020759	0.0208318	-0.0106007
	s1344	141	2	1.08105	0.164776	0.0780142	0.0749711	0.0752379	-0.0405904
	s1345	144	2	1.02105	0.0579075	0.00694444	0.0206163	0.0206882	0.663158
	s1346	146	2	1.20976	0.315958	0.191781	0.173391	0.173987	-0.106061
	s1347	142	2	1.45415	0.49149	0.0633803	0.312314	0.313418	0.797062
	s1348	140	2	1.18587	0.292508	0.157143	0.156735	0.157296	-0.00260417
	s1349	144	2	1.0571	0.126931	0.0555556	0.0540123	0.0542005	-0.0285714
	s1350	145	2	1.32927	0.413631	0.0413793	0.247705	0.248562	0.832949
	s1351	142	2	1.45415	0.49149	0.387324	0.312314	0.313418	-0.240175
	s1352	150	2	1.05475	0.122957	0.0533333	0.0519111	0.0520847	-0.0273973
	s1353	152	2	1.1476	0.25125	0.138158	0.128614	0.129039	-0.0742049
	s1354	142	2	1.78719	0.632369	0.65493	0.440463	0.44202	-0.486911
	s1355	143	2	1.37866	0.44679	0.258741	0.274659	0.275623	0.0579542
	s1356	141	2	1.0215	0.0589144	0.0070922	0.0210502	0.0211252	0.663082
	s1357	139	2	1.06684	0.1429	0.00719424	0.062652	0.0628782	0.885171
	s1358	140	2	1.11285	0.2089	0.0214286	0.101403	0.101767	0.788679
	s1359	144	2	1.50125	0.516339	0.0763889	0.333888	0.335051	0.771214
	s1360	137	2	1.13993	0.242354	0.116788	0.122756	0.123205	0.0486111
	s1361	141	2	1.46691	0.49843	0.0567376	0.318294	0.319427	0.821745
	s1362	149	2	1.14314	0.246109	0.134228	0.12522	0.125641	-0.0719424
	s1363	142	2	2	0.693147	0.084507	0.5	0.501767	0.830986
	s1364	145	2	1.17102	0.277082	0.158621	0.14604	0.146546	-0.0861423
	s1365	144	2	1.01399	0.0414329	0	0.0137924	0.0138405	1
	s1366	145	2	1.18701	0.293673	0.172414	0.157551	0.158096	-0.0943396
	s1367	139	2	1.29998	0.392225	0.266187	0.230759	0.231592	-0.153527
	s1368	140	2	1.16931	0.275266	0.157143	0.144796	0.145315	-0.0852713
	s1369	149	2	1.03412	0.0852218	0.033557	0.032994	0.0331051	-0.0170648
	s1370	148	2	1.17511	0.281402	0.162162	0.149014	0.149519	-0.0882353
	s1371	139	2	1.01449	0.0426681	0.0143885	0.014285	0.0143365	-0.00724638
	s1372	139	2	1.62293	0.572001	0.0719424	0.383831	0.385217	0.812567
	s1373	140	2	1.7326	0.61386	0.564286	0.422832	0.424347	-0.33454
	s1374	141	2	1.29531	0.388672	0.0638298	0.227981	0.228793	0.720022
	s1375	140	2	1.33329	0.416464	0.0357143	0.249974	0.25087	0.857128
	s1376	141	2	1.0215	0.0589144	0.0070922	0.0210502	0.0211252	0.663082
	s1377	140	2	1.09715	0.187862	0.00714286	0.0885459	0.0888633	0.919332
	s1378	144	2	1.00697	0.0231292	0.00694444	0.00692033	0.00694444	-0.00348432
	s1379	137	2	1.1988	0.305399	0.153285	0.165832	0.166439	0.0756627
	s1380	143	1	1	0	0	0	0	#N/A
	s1381	140	2	1.10497	0.198515	0.0142857	0.095	0.0953405	0.849624
	s1382	144	2	1.19654	0.30318	0.0277778	0.164255	0.164828	0.830887
	s1383	144	2	1.08679	0.173205	0.0138889	0.0798611	0.0801394	0.826087
	s1384	138	2	1.40318	0.462037	0.333333	0.287335	0.288379	-0.160088
	s1385	134	2	1.99722	0.692451	0.0671642	0.499304	0.501174	0.865484
	s1386	140	2	1.57247	0.550255	0.00714286	0.364056	0.365361	0.98038
	s1387	139	2	1.38155	0.448626	0.028777	0.276176	0.277173	0.895802
	s1388	142	2	1.39965	0.459883	0.0352113	0.285534	0.286543	0.876683
	s1389	143	2	1.921	0.672441	0.0699301	0.479437	0.481119	0.854141
	s1390	142	2	1.11898	0.21677	0.028169	0.106328	0.106704	0.735075
	s1391	143	2	1.02836	0.0736038	0.013986	0.0275808	0.0276776	0.492908
	s1392	141	2	1.40279	0.461797	0.0212766	0.287133	0.288155	0.9259
	s1393	140	2	1.54477	0.537544	0.0285714	0.352653	0.353917	0.918981
	s1394	139	2	1.22981	0.334465	0.0647482	0.186869	0.187544	0.653511
	s1395	144	2	1.02816	0.0731901	0	0.027392	0.0274874	1
	s1396	144	2	1.07185	0.150792	0.0555556	0.0670332	0.0672667	0.171223
	s1397	145	2	1.08617	0.172303	0	0.0793341	0.0796086	1
	s1398	140	2	1.06635	0.142114	0.05	0.0622194	0.0624424	0.196392
	s1399	146	2	1.12317	0.222039	0.00684932	0.109659	0.110036	0.93754
	s1400	147	2	1.89844	0.666155	0.0748299	0.473252	0.474867	0.841881
	s1401	147	2	1.29047	0.384962	0.244898	0.225091	0.22586	-0.0879934
	s1402	143	2	1.08742	0.174118	0	0.0803951	0.0806772	1
	s1403	143	2	1.01408	0.0416737	0.013986	0.0138882	0.0139369	-0.00704225
	s1404	139	2	1.25583	0.357063	0.230216	0.203716	0.204452	-0.130081
	s1405	141	2	1.20942	0.315631	0.0070922	0.173155	0.173771	0.959041
	s1406	140	2	1.88861	0.66336	0.0714286	0.47051	0.472197	0.848189
	s1407	144	2	1.51929	0.525321	0.423611	0.341797	0.342988	-0.239365
	s1408	138	2	1.19725	0.303877	0.0217391	0.16475	0.165349	0.868048
	s1409	142	2	1.35474	0.431165	0.0422535	0.261853	0.262778	0.838636
	s1410	143	2	1.5051	0.518279	0.0769231	0.335591	0.336768	0.770783
	s1411	141	2	1.02877	0.0744466	0.0141844	0.0279664	0.0280659	0.492806
	s1412	145	2	1.09366	0.182994	0.00689655	0.0856361	0.0859325	0.919467
	s1413	142	2	1.06538	0.140569	0.0633803	0.0613718	0.0615886	-0.0327273
	s1414	149	2	1.33636	0.418613	0.295302	0.2517	0.252548	-0.173228
	s1415	146	2	1.81939	0.642657	0.589041	0.450366	0.451914	-0.307917
	s1416	141	2	1.12778	0.227747	0.120567	0.113299	0.113702	-0.0641509
	s1417	141	2	1.06586	0.141337	0.0070922	0.0617927	0.0620126	0.885226
	s1418	143	2	1.06491	0.13981	0.034965	0.0609565	0.0611704	0.426394
	s1419	141	2	1.73588	0.615012	0.609929	0.423922	0.425431	-0.438776
	s1420	152	2	1.25589	0.357111	0.230263	0.203753	0.204425	-0.130112
	s1421	147	2	1.03459	0.0861495	0.0340136	0.0334351	0.0335493	-0.017301
	s1422	141	2	1.16803	0.273892	0.156028	0.143856	0.144368	-0.0846154
	s1423	138	2	1.07508	0.155778	0	0.0698383	0.0700922	1
	s1424	142	2	1.39062	0.454319	0.028169	0.280897	0.281889	0.899718
	s1425	142	2	1.04315	0.102392	0	0.0413608	0.041507	1
	s1426	138	2	1.75967	0.623212	0.268116	0.431711	0.433281	0.378945
	s1427	146	2	1.07083	0.149207	0	0.0661475	0.0663748	1
	s1428	145	2	1.00692	0.0229936	0.00689655	0.00687277	0.00689655	-0.00346021
	s1429	145	2	1.13954	0.241886	0.0206897	0.122449	0.122873	0.831035
	s1430	140	2	1.57247	0.550255	0.05	0.364056	0.365361	0.862659
	s1431	144	2	1.48321	0.507068	0.0486111	0.325786	0.326921	0.850788
	s1432	138	2	1.47811	0.504395	0.057971	0.323461	0.324638	0.820779
	s1433	138	2	1.96654	0.684616	0.188406	0.491493	0.493281	0.616667
	s1434	148	2	1.10646	0.2005	0.101351	0.0962153	0.0965415	-0.0533808
	s1435	137	2	1.25106	0.353028	0.0364964	0.200677	0.201412	0.818134
	s1436	142	2	1.14266	0.245549	0.119718	0.124851	0.125292	0.0411122
	s1437	140	2	1.26252	0.362634	0.0214286	0.207934	0.208679	0.896945
	s1438	140	2	1.51697	0.524182	0.0357143	0.340791	0.342012	0.895202
	s1439	141	2	1.18445	0.291067	0.0283688	0.155727	0.156281	0.817829
	s1440	143	2	1.85487	0.653499	0.048951	0.460878	0.462495	0.893787
	s1441	141	2	1.01428	0.0421646	0	0.0140838	0.0141339	1
	s1442	142	2	1.01418	0.0419176	0	0.0139853	0.0140347	1
	s1443	143	2	1.07987	0.163024	0.0769231	0.0739645	0.074224	-0.04
	s1444	143	2	1.07237	0.151598	0.013986	0.067485	0.0677218	0.792754
	s1445	140	2	1.18587	0.292508	0.0285714	0.156735	0.157296	0.817708
	s1446	138	2	1.17194	0.278061	0.0144928	0.146713	0.147246	0.901217
	s1447	143	2	1.1181	0.215658	0.013986	0.105629	0.105999	0.867593
	s1448	144	2	1.38462	0.450561	0.291667	0.277778	0.278746	-0.05
	s1449	138	2	1.04442	0.104732	0	0.0425331	0.0426877	1
	s1450	140	2	1.90652	0.668428	0.0642857	0.475485	0.477189	0.8648
	s1451	141	2	1.35753	0.433025	0.0425532	0.263367	0.264304	0.838426
	s1452	139	2	1.28221	0.378516	0.223022	0.220097	0.220892	-0.0132863
	s1453	143	2	1.05015	0.11498	0.00699301	0.0477529	0.0479205	0.853559
	s1454	144	2	1.03532	0.0875832	0.00694444	0.0341194	0.0342383	0.796466
	s1455	140	2	1.76569	0.625244	0.05	0.433648	0.435202	0.884699
	s1456	138	2	1.60926	0.566281	0.057971	0.378597	0.379974	0.846879
	s1457	139	2	1.3179	0.405486	0.266187	0.241214	0.242085	-0.10353
	s1458	142	2	1.47242	0.501377	0.0492958	0.320844	0.321978	0.846356
	s1459	143	2	1.13373	0.234974	0.111888	0.117952	0.118366	0.0514096
	s1460	139	2	1.06684	0.1429	0.00719424	0.062652	0.0628782	0.885171
	s1461	138	2	1.94128	0.677947	0.0434783	0.484877	0.48664	0.910331
	s1462	142	2	1.80253	0.637325	0.514085	0.445224	0.446797	-0.154664
	s1463	138	2	1.93144	0.675292	0.0434783	0.482252	0.484005	0.909843
	s1464	143	2	1.01408	0.0416737	0.013986	0.0138882	0.0139369	-0.00704225
	s1465	141	2	1.02877	0.0744466	0.0283688	0.0279664	0.0280659	-0.0143885
	s1466	141	2	1.7766	0.628884	0.0496454	0.437126	0.438682	0.886428
	s1467	141	2	1.47611	0.503338	0.177305	0.322544	0.323692	0.450292
	s1468	142	2	1.30174	0.393552	0.028169	0.231799	0.232618	0.878477
	s1469	142	2	1.89156	0.664202	0.0422535	0.471335	0.473001	0.910354
	s1470	141	2	1.12778	0.227747	0.0212766	0.113299	0.113702	0.812209
	s1471	139	2	1.29998	0.392225	0.0503597	0.230759	0.231592	0.781765
	s1472	147	2	1.07034	0.148428	0.0680272	0.0657134	0.0659376	-0.0352113
	s1473	151	2	1.05438	0.122321	0.0529801	0.0515767	0.051748	-0.0272109
	s1474	147	2	1.04875	0.112516	0.047619	0.0464853	0.0466439	-0.0243902
	s1475	152	2	1.28	0.37677	0.25	0.21875	0.219472	-0.142857
	s1476	152	2	1.28	0.37677	0.25	0.21875	0.219472	-0.142857
	s1477	137	2	1.21604	0.321863	0.19708	0.17766	0.178311	-0.109312
	s1478	149	2	1.07654	0.158005	0.0738255	0.0711004	0.0713398	-0.0383275
	s1479	140	2	1.07397	0.154076	0.0714286	0.0688776	0.0691244	-0.037037
	s1480	149	2	1.02034	0.0563097	0.0201342	0.0199315	0.0199986	-0.0101695
	s1481	147	2	1.12228	0.220935	0.115646	0.108959	0.109331	-0.0613718
	s1482	142	2	1.17489	0.281171	0.0211268	0.148854	0.14938	0.858071
	s1483	152	2	1.38742	0.452322	0.335526	0.279237	0.280159	-0.201581
	s1484	141	2	1.46691	0.49843	0.382979	0.318294	0.319427	-0.203224
	s1485	138	2	1.07508	0.155778	0.0144928	0.0698383	0.0700922	0.792481
	s1486	139	2	1.17061	0.276656	0.028777	0.145748	0.146274	0.802557
	s1487	144	2	1.07185	0.150792	0.0138889	0.0670332	0.0672667	0.792806
	s1488	143	2	1.01408	0.0416737	0.013986	0.0138882	0.0139369	-0.00704225
	s1489	140	2	1.05125	0.116907	0.00714286	0.04875	0.0489247	0.85348
	s1490	141	2	1.05088	0.116257	0.0070922	0.0484131	0.0485853	0.853506
	s1491	143	2	1.18983	0.29651	0.034965	0.159543	0.160103	0.780843
	s1492	146	2	1.04194	0.100164	0.0136986	0.0402515	0.0403898	0.659674
	s1493	143	2	1.91023	0.669462	0.0839161	0.476503	0.478174	0.823892
	s1494	143	2	1.13373	0.234974	0.041958	0.117952	0.118366	0.644279
	s1495	141	2	1.93904	0.677345	0.0425532	0.484281	0.486005	0.912131
	s1496	136	2	1.0223	0.06068	0.00735294	0.0218155	0.021896	0.662949
	s1497	142	2	1.78719	0.632369	0.65493	0.440463	0.44202	-0.486911
	s1498	150	2	1.16493	0.270552	0.00666667	0.141578	0.142051	0.952912
	s1499	145	2	1.96624	0.684537	0.0827586	0.491415	0.493115	0.831591
	s1500	145	2	1.30343	0.39482	0.0206897	0.232794	0.2336	0.911125
	s1501	142	2	1.55466	0.542153	0.464789	0.356774	0.358035	-0.302752
	s1502	139	2	1.53038	0.530706	0.431655	0.346566	0.347817	-0.24552
	s1503	146	2	1.3182	0.405709	0.280822	0.241391	0.242221	-0.163347
	s1504	150	2	1.24347	0.346515	0.22	0.1958	0.196455	-0.123596
	s1505	139	2	1.01449	0.0426681	0	0.014285	0.0143365	1
	s1506	151	2	1.07549	0.156407	0.0728477	0.0701943	0.0704275	-0.0378007
	s1507	141	1	1	0	0	0	0	#N/A
	s1508	147	2	1.07762	0.15964	0.0748299	0.0720302	0.072276	-0.0388693
	s1509	148	2	1.14417	0.247301	0.0135135	0.126004	0.126432	0.892754
	s1510	146	2	1.10799	0.202529	0.0342466	0.097462	0.0977969	0.648616
	s1511	141	2	1.12778	0.227747	0.035461	0.113299	0.113702	0.687014
	s1512	143	2	1.1575	0.262414	0.00699301	0.13607	0.136548	0.948607
	s1513	144	2	1.12497	0.224284	0.0486111	0.111087	0.111474	0.562405
	s1514	145	2	1.05669	0.126249	0.0551724	0.0536504	0.0538361	-0.0283688
	s1515	146	2	1.19364	0.300314	0.0273973	0.162226	0.162783	0.831116
	s1516	141	2	1.14374	0.246798	0.035461	0.125673	0.12612	0.717831
	s1517	141	2	1.03609	0.0890701	0.035461	0.0348323	0.0349562	-0.0180505
	s1518	137	2	1.40644	0.464009	0.0291971	0.288987	0.290046	0.898968
	s1519	145	2	1.12406	0.223155	0.0206897	0.110369	0.110751	0.81254
	s1520	135	2	1.8235	0.64394	0.674074	0.451605	0.453284	-0.492619
	s1521	139	2	1.39075	0.4544	0.0215827	0.280964	0.281978	0.923183
	s1522	144	2	1.08679	0.173205	0.0833333	0.0798611	0.0801394	-0.0434783
	s1523	147	2	1.02758	0.0719789	0.0272109	0.0268407	0.0269323	-0.0137931
	s1524	145	2	1.02797	0.0727815	0.0275862	0.0272057	0.0272998	-0.013986
	s1525	138	2	1.32952	0.413809	0.0289855	0.247847	0.248748	0.883051
	s1526	144	2	1.10956	0.204604	0.0208333	0.0987413	0.0990854	0.789011
	s1527	139	2	1.25583	0.357063	0.0431655	0.203716	0.204452	0.78811
	s1528	140	2	1.13676	0.2386	0.114286	0.120306	0.120737	0.0500424
	s1529	143	2	1.32558	0.41101	0.020979	0.245611	0.246473	0.914584
	s1530	136	2	1.58112	0.554112	0.0294118	0.367539	0.368895	0.919976
	s1531	145	2	1.97882	0.687787	0.482759	0.494649	0.496361	0.0240385
	s1532	144	2	1.50125	0.516339	0.0208333	0.333888	0.335051	0.937604
	s1533	143	2	1.40553	0.463455	0.0559441	0.288523	0.289535	0.806102
	s1534	143	2	1.01408	0.0416737	0	0.0138882	0.0139369	1
	s1535	141	2	1.09643	0.186866	0.0212766	0.0879483	0.0882613	0.758078
	s1536	142	2	1.08806	0.175041	0.084507	0.0809363	0.0812223	-0.0441176
	s1537	136	2	1.10013	0.191968	0.0955882	0.0910197	0.0913555	-0.0501931
	s1538	152	2	1.09633	0.186724	0.0921053	0.0878636	0.0881536	-0.0482759
	s1539	142	2	1.10343	0.196436	0.0140845	0.0937314	0.0940626	0.849735
	s1540	142	2	1.01418	0.0419176	0	0.0139853	0.0140347	1
	s1541	138	2	1.1636	0.269107	0.00724638	0.140595	0.141107	0.948459
	s1542	141	2	1.06586	0.141337	0.0496454	0.0617927	0.0620126	0.196581
	s1543	142	2	1.15868	0.263723	0.00704225	0.136952	0.137436	0.948579
	s1544	140	2	1.22803	0.33286	0.0214286	0.185689	0.186354	0.8846
	s1545	137	2	1.09141	0.179825	0.0875912	0.0837551	0.0840619	-0.0458015
	s1546	142	2	1.11118	0.206727	0.00704225	0.100055	0.100408	0.929616
	s1547	143	2	1.1181	0.215658	0.027972	0.105629	0.105999	0.735185
	s1548	142	2	1.59097	0.558434	0.0422535	0.371454	0.372767	0.886248
	s1549	144	2	1.53731	0.534021	0.243056	0.349513	0.350731	0.304588
	s1550	142	2	1.992	0.691137	0.0774648	0.497991	0.499751	0.844446
	s1551	137	2	1.02962	0.0761971	0.0291971	0.0287708	0.0288762	-0.0148148
	s1552	142	2	1.32811	0.412811	0.0352113	0.247049	0.247922	0.857473
	s1553	137	2	1.98477	0.689306	0.0364964	0.496164	0.497981	0.926443
	s1554	143	2	1.07237	0.151598	0.013986	0.067485	0.0677218	0.792754
	s1555	144	2	1.90588	0.668248	0.0277778	0.475309	0.476965	0.941558
	s1556	147	2	1.46353	0.496607	0.0544218	0.31672	0.317801	0.828171
	s1557	143	1	1	0	0	0	0	#N/A
	s1558	144	2	1.02105	0.0579075	0.00694444	0.0206163	0.0206882	0.663158
	s1559	140	2	1.48914	0.510146	0.0428571	0.328469	0.329647	0.869525
	s1560	136	2	1.92416	0.673309	0.0514706	0.480293	0.482065	0.892835
	s1561	139	2	1.86092	0.655299	0.0647482	0.462631	0.464301	0.860044
	s1562	139	2	1.97053	0.68565	0.0431655	0.492521	0.494299	0.912358
	s1563	137	2	1.45355	0.491159	0.0218978	0.31203	0.313173	0.929822
	s1564	141	2	1.58636	0.556416	0.0496454	0.369624	0.37094	0.865687
	s1565	146	2	1.34401	0.423895	0.30137	0.255958	0.256838	-0.177419
	s1566	140	2	1.05877	0.129741	0	0.0555102	0.0557092	1
	s1567	147	2	1.85565	0.653731	0.176871	0.461104	0.462678	0.616419
	s1568	147	2	1.24068	0.344091	0.217687	0.193993	0.194655	-0.122137
	s1569	143	2	1.89888	0.666278	0.041958	0.473373	0.475034	0.911364
	s1570	139	2	1.37238	0.442759	0.0215827	0.271337	0.272316	0.920458
	s1571	145	2	1.83137	0.646373	0.0344828	0.45396	0.45553	0.92404
	s1572	151	2	1.02006	0.055697	0.0198675	0.0196702	0.0197355	-0.0100334
	s1573	140	2	1.2452	0.348006	0.0214286	0.196913	0.197619	0.891178
	s1574	138	2	1.97347	0.686411	0.0434783	0.493279	0.495072	0.911859
	s1575	140	2	2	0.693147	0.0428571	0.5	0.501792	0.914286
	s1576	138	2	1.02198	0.0599602	0.00724638	0.0215028	0.021581	0.663004
	s1577	137	2	1.0524	0.118906	0.00729927	0.0497895	0.0499719	0.853398
	s1578	144	2	1.82206	0.643492	0.0347222	0.451172	0.452744	0.92304
	s1579	145	2	1.02797	0.0727815	0.0137931	0.0272057	0.0272998	0.493007
	s1580	143	2	1.14161	0.244314	0.034965	0.12404	0.124476	0.718116
	s1581	143	2	1.29942	0.391801	0.041958	0.230427	0.231235	0.817912
	s1582	141	2	1.10419	0.19747	0.0851064	0.0943615	0.0946973	0.098081
	s1583	141	2	1.01428	0.0421646	0.0141844	0.0140838	0.0141339	-0.00714286
	s1584	139	2	1.0441	0.104137	0.028777	0.0422338	0.0423863	0.318627
	s1585	138	2	1.50635	0.518907	0.0217391	0.336143	0.337365	0.935328
	s1586	135	2	1.8235	0.64394	0.303704	0.451605	0.453284	0.327501
	s1587	151	2	1.02684	0.0704302	0.0264901	0.0261392	0.026226	-0.0134228
	s1588	135	2	1.06888	0.146145	0.00740741	0.0644444	0.064684	0.885057
	s1589	136	2	1.29815	0.390835	0.235294	0.229671	0.230519	-0.0244821
	s1590	142	2	1.39965	0.459883	0.0211268	0.285534	0.286543	0.92601
	s1591	135	2	1.86026	0.655104	0.0296296	0.462442	0.464161	0.935928
	s1592	135	2	1.62361	0.572281	0.207407	0.384088	0.385516	0.46
	s1593	144	2	1.63533	0.577085	0.0138889	0.388503	0.389857	0.96425
	s1594	140	2	1.69837	0.601511	0.0214286	0.411199	0.412673	0.947888
	s1595	145	2	1.28637	0.381772	0.0344828	0.222616	0.223386	0.845102
	s1596	138	2	1.32044	0.407324	0.0217391	0.242675	0.243557	0.910419
	s1597	139	2	1.3179	0.405486	0.0215827	0.241214	0.242085	0.910525
	s1598	140	2	1.84202	0.64963	0.05	0.457117	0.458756	0.890619
	s1599	139	2	1.39075	0.4544	0.00719424	0.280964	0.281978	0.974394
	s1600	146	2	1.7435	0.617668	0.0273973	0.42644	0.427906	0.935754
	s1601	135	2	1.39409	0.456473	0.0296296	0.282689	0.28374	0.895186
	s1602	140	2	1.78174	0.630581	0.05	0.43875	0.440323	0.88604
	s1603	136	2	1.12451	0.223718	0.0147059	0.110727	0.111135	0.867187
	s1604	137	2	1.77317	0.627747	0.0437956	0.436038	0.437635	0.89956
	s1605	142	2	1.87922	0.660657	0.0422535	0.467864	0.469517	0.909688
	s1606	141	2	1.22628	0.331272	0.0212766	0.184523	0.18518	0.884694
	s1607	137	2	1.00733	0.0241288	0.00729927	0.00727263	0.00729927	-0.003663
	s1608	142	2	1.12683	0.22658	0.00704225	0.112552	0.11295	0.937431
	s1609	135	2	1.72414	0.610864	0.6	0.42	0.421561	-0.428571
	s1610	143	2	1.01408	0.0416737	0	0.0138882	0.0139369	1
	s1611	139	2	1.05163	0.117565	0.0503597	0.0490917	0.0492689	-0.0258303
	s1612	138	2	1.12261	0.221348	0.057971	0.109221	0.109618	0.469231
	s1613	139	2	1.08226	0.16657	0.00719424	0.0760054	0.0762798	0.905346
	s1614	147	2	1.09233	0.181124	0.0884354	0.084525	0.0848134	-0.0462633
	s1615	141	2	1.00712	0.0235466	0.0070922	0.00706705	0.0070922	-0.00355872
	s1616	135	2	1.78379	0.631256	0.0444444	0.439396	0.44103	0.898851
	s1617	138	2	1.22296	0.328256	0.15942	0.182315	0.182978	0.125576
	s1618	142	2	1.19127	0.297952	0.0211268	0.160558	0.161126	0.868417
	s1619	138	2	1.05965	0.131198	0	0.0562907	0.0564954	1
	s1620	143	2	1.65753	0.585953	0.041958	0.396694	0.398086	0.894231
	s1621	141	2	1.0215	0.0589144	0.0070922	0.0210502	0.0211252	0.663082
	s1622	140	2	1.00717	0.0236893	0.00714286	0.00711735	0.00714286	-0.00358423
	s1623	142	2	1.03583	0.0885683	0.00704225	0.0345914	0.0347136	0.796416
	s1624	142	2	1.33696	0.419027	0.028169	0.252033	0.252924	0.888233
	s1625	143	2	1.14161	0.244314	0.0629371	0.12404	0.124476	0.492608
	s1626	144	2	1.01399	0.0414329	0	0.0137924	0.0138405	1
	s1627	139	2	1.05163	0.117565	0.0359712	0.0490917	0.0492689	0.267264
	s1628	143	2	1.0212	0.058239	0.00699301	0.020759	0.0208318	0.663133
	s1629	140	2	1.03635	0.089578	0.0357143	0.0350765	0.0352023	-0.0181818
	s1630	139	2	1.03662	0.0900924	0.00719424	0.0353243	0.0354518	0.796337
	s1631	140	2	1.07397	0.154076	0.0285714	0.0688776	0.0691244	0.585185
	s1632	141	2	1.04346	0.102967	0.0283688	0.0416478	0.041796	0.318841
	s1633	145	2	1.08617	0.172303	0.0275862	0.0793341	0.0796086	0.652278
	s1634	144	2	1.12497	0.224284	0.0208333	0.111087	0.111474	0.812459
	s1635	142	2	1.93987	0.677568	0.457746	0.484502	0.486214	0.0552229
	s1636	136	2	1.08414	0.169344	0.0514706	0.0776114	0.0778978	0.336816
	s1637	139	2	1.69468	0.600143	0.503597	0.409917	0.411397	-0.228535
	s1638	140	2	1.03635	0.089578	0.0214286	0.0350765	0.0352023	0.389091
	s1639	140	2	1.06635	0.142114	0.0214286	0.0622194	0.0624424	0.655597
	s1640	139	2	1.86767	0.657289	0.0719424	0.464572	0.466249	0.845143
	s1641	143	2	1.06491	0.13981	0.0629371	0.0609565	0.0611704	-0.032491
	s1642	144	2	1.3144	0.402941	0.263889	0.239198	0.240031	-0.103226
	s1643	144	2	1.51027	0.520866	0.416667	0.337867	0.339044	-0.233229
	s1644	137	2	1.25106	0.353028	0.0218978	0.200677	0.201412	0.89088
	s1645	141	2	1.87115	0.658311	0.141844	0.46557	0.467227	0.695333
	s1646	144	2	1.04253	0.101265	0.0416667	0.0407986	0.0409408	-0.0212766
	s1647	140	2	1.13676	0.2386	0.0142857	0.120306	0.120737	0.881255
	s1648	142	2	1.14266	0.245549	0.0352113	0.124851	0.125292	0.717974
	s1649	150	2	1.11971	0.217695	0.113333	0.106911	0.107269	-0.0600707
	s1650	140	2	1.48914	0.510146	0.0857143	0.328469	0.329647	0.739049
	s1651	141	2	1.04346	0.102967	0.0141844	0.0416478	0.041796	0.65942
	s1652	140	2	1.04377	0.103548	0	0.0419388	0.0420891	1
	s1653	144	2	1.30575	0.396555	0.0347222	0.234158	0.234974	0.851715
	s1654	140	2	1.12874	0.228928	0.0214286	0.114056	0.114465	0.812123
	s1655	137	2	1.0835	0.168408	0.00729927	0.0770686	0.0773509	0.905289
	s1656	146	2	1.02777	0.0723778	0.0136986	0.027022	0.0271148	0.493056
	s1657	137	2	1.15651	0.261312	0.145985	0.13533	0.135825	-0.0787402
	s1658	142	2	1.18306	0.289641	0.0704225	0.154731	0.155278	0.544872
	s1659	141	1	1	0	0	0	0	#N/A
	s1660	136	2	1.55265	0.541224	0.0220588	0.355942	0.357255	0.938027
	s1661	137	2	1.02962	0.0761971	0	0.0287708	0.0288762	1
	s1662	139	2	1.20418	0.310619	0.028777	0.169556	0.170169	0.830281
	s1663	141	2	1.10419	0.19747	0.0141844	0.0943615	0.0946973	0.84968
	s1664	139	2	1.12972	0.230123	0.00719424	0.114823	0.115238	0.937345
	s1665	142	2	1.02135	0.0585746	0.0211268	0.0209036	0.0209775	-0.0106762
	s1666	138	2	1.73443	0.614503	0.057971	0.42344	0.42498	0.863095
	s1667	137	2	1.65089	0.583331	0.10219	0.394267	0.395711	0.740811
	s1668	135	2	1.07681	0.158411	0.0740741	0.0713306	0.0715958	-0.0384615
	s1669	147	2	1.68966	0.59827	0.571429	0.408163	0.409556	-0.4
	s1670	142	2	1.03583	0.0885683	0.0211268	0.0345914	0.0347136	0.389247
	s1671	138	2	1.13071	0.231332	0.00724638	0.115601	0.116021	0.937315
	s1672	138	2	1.17194	0.278061	0.0144928	0.146713	0.147246	0.901217
	s1673	135	2	1.99956	0.693037	0.0518519	0.49989	0.501749	0.896274
	s1674	136	2	1.08414	0.169344	0.00735294	0.0776114	0.0778978	0.905259
	s1675	144	2	1.21292	0.318936	0.0277778	0.17554	0.176152	0.841758
	s1676	144	2	1.04979	0.114353	0.00694444	0.0474296	0.0475949	0.853584
	s1677	139	2	1.88709	0.662926	0.0791367	0.470084	0.471781	0.831654
	s1678	145	2	1.236	0.339977	0.0896552	0.190939	0.1916	0.530452
	s1679	139	2	1.21268	0.318714	0.0359712	0.175379	0.176012	0.794894
	s1680	147	2	1.14521	0.248506	0.122449	0.126799	0.127232	0.0343066
	s1681	138	2	1.37537	0.444682	0.166667	0.272921	0.273913	0.389322
	s1682	143	2	1.17358	0.279793	0.104895	0.147905	0.148424	0.290792
	s1683	144	2	1.34053	0.421503	0.0347222	0.254027	0.254912	0.863313
	s1684	144	2	1.41133	0.466942	0.0347222	0.29145	0.292465	0.880864
	s1685	144	2	1.0793	0.162163	0.0208333	0.0734713	0.0737273	0.716442
	s1686	140	2	1.02166	0.0592586	0.00714286	0.021199	0.021275	0.663057
	s1687	143	2	1.24803	0.350445	0.223776	0.198738	0.199436	-0.125984
	s1688	142	2	1.12683	0.22658	0.0211268	0.112552	0.11295	0.812293
	s1689	142	2	1.25848	0.359279	0.232394	0.205391	0.206117	-0.131474
	s1690	145	2	1.15519	0.259838	0.131034	0.13434	0.134805	0.0246061
	s1691	145	2	1.05669	0.126249	0.0551724	0.0536504	0.0538361	-0.0283688
	s1692	143	2	1.04284	0.101825	0.027972	0.0410778	0.0412219	0.319048
	s1693	144	2	1.04979	0.114353	0.0347222	0.0474296	0.0475949	0.267921
	s1694	145	2	1.12406	0.223155	0.0344828	0.110369	0.110751	0.687567
	s1695	142	2	1.04315	0.102392	0.0140845	0.0413608	0.041507	0.659472
	s1696	147	2	1.06309	0.136864	0.0612245	0.0593503	0.0595528	-0.0315789
	s1697	146	2	1.04909	0.113121	0.0479452	0.0467958	0.0469566	-0.0245614
	s1698	147	2	1.24068	0.344091	0.0544218	0.193993	0.194655	0.719466
	s1699	138	2	1.00727	0.0239804	0.00724638	0.00722012	0.00724638	-0.00363636
	s1700	138	2	1.33863	0.420187	0.268116	0.252967	0.253887	-0.0598858
	s1701	139	2	1.86092	0.655299	0.0647482	0.462631	0.464301	0.860044
	s1702	140	2	1.87596	0.659712	0.0428571	0.466939	0.468612	0.908217
	s1703	137	2	1.95827	0.682453	0.0364964	0.489344	0.491137	0.925418
	s1704	145	2	1.10877	0.203561	0.0482759	0.0980975	0.0984369	0.507879
	s1705	145	2	1.07134	0.149995	0.0137931	0.0665874	0.0668178	0.792857
	s1706	143	2	1.34316	0.423315	0.020979	0.255489	0.256386	0.917887
	s1707	145	2	1.26943	0.368297	0.213793	0.212247	0.212982	-0.00728291
	s1708	139	2	1.05921	0.130465	0.0143885	0.0558977	0.0560995	0.742593
	s1709	136	2	1.94439	0.678778	0.0955882	0.4857	0.487492	0.803195
	s1710	138	2	1.18876	0.295439	0.0144928	0.15879	0.159368	0.90873
	s1711	144	2	1.3493	0.427497	0.125	0.258873	0.259775	0.517139
	s1712	137	2	1.94518	0.678988	0.10219	0.485908	0.487687	0.789693
	s1713	143	2	1.12589	0.225425	0.020979	0.111815	0.112207	0.812377
	s1714	142	2	1.01418	0.0419176	0	0.0139853	0.0140347	1
	s1715	147	2	1.16853	0.274428	0.0340136	0.144222	0.144715	0.764159
	s1716	148	2	1.06266	0.136149	0.0472973	0.0589618	0.0591617	0.197832
	s1717	136	2	1.06055	0.132691	0	0.0570934	0.0573041	1
	s1718	140	2	1.15294	0.257319	0.0285714	0.132653	0.133129	0.784615
	s1719	140	2	1.11285	0.2089	0.0214286	0.101403	0.101767	0.788679
	s1720	143	2	1.24803	0.350445	0.027972	0.198738	0.199436	0.859252
	s1721	139	2	1.01449	0.0426681	0	0.014285	0.0143365	1
	s1722	143	2	1.18168	0.288231	0.041958	0.153748	0.154288	0.727099
	s1723	143	2	1.07237	0.151598	0	0.067485	0.0677218	1
	s1724	148	2	1.14417	0.247301	0.121622	0.126004	0.126432	0.0347826
	s1725	145	2	1.19508	0.301739	0.0413793	0.163234	0.163799	0.746503
	s1726	146	2	1.21788	0.323575	0.184932	0.178903	0.179518	-0.0336961
	s1727	144	2	1.09433	0.183945	0.0486111	0.0862027	0.0865031	0.436084
	s1728	148	2	1.2308	0.335353	0.209459	0.187523	0.188158	-0.116981
	s1729	140	2	1.81272	0.640561	0.0785714	0.448342	0.449949	0.824751
	s1730	144	2	1.62654	0.573492	0.0625	0.3852	0.386542	0.837746
	s1731	143	2	1.56854	0.548487	0.041958	0.362463	0.363735	0.884242
	s1732	142	2	1.08806	0.175041	0.0140845	0.0809363	0.0812223	0.82598
	s1733	138	2	1.69092	0.598743	0.0507246	0.408606	0.410092	0.875859
	s1734	143	2	1.68353	0.595966	0.048951	0.40601	0.407435	0.879434
	s1735	139	2	1.05921	0.130465	0.0143885	0.0558977	0.0560995	0.742593
	s1736	142	2	1.78719	0.632369	0.0492958	0.440463	0.44202	0.888082
	s1737	139	2	1.12972	0.230123	0.0215827	0.114823	0.115238	0.812035
	s1738	140	2	1.31539	0.403665	0.278571	0.23977	0.24063	-0.161826
	s1739	143	2	1.12589	0.225425	0.0769231	0.111815	0.112207	0.312049
	s1740	143	2	1.04284	0.101825	0.027972	0.0410778	0.0412219	0.319048
	s1741	148	2	1.40771	0.464773	0.351351	0.289627	0.290609	-0.213115
	s1742	140	2	1.18587	0.292508	0.0428571	0.156735	0.157296	0.726563
	s1743	141	2	1.25187	0.35372	0.0283688	0.201197	0.201913	0.859
	s1744	140	2	1.43359	0.479949	0.242857	0.302449	0.303533	0.197031
	s1745	141	2	1.11987	0.217895	0.0141844	0.107037	0.107418	0.867481
	s1746	137	2	1.07565	0.156645	0	0.0703287	0.0705863	1
	s1747	141	2	1.46691	0.49843	0.0141844	0.318294	0.319427	0.955436
	s1748	139	2	1.09004	0.177877	0.0719424	0.0826044	0.0829026	0.129073
	s1749	144	2	1.09433	0.183945	0.0347222	0.0862027	0.0865031	0.597203
	s1750	140	2	1.70702	0.60469	0.471429	0.414184	0.415668	-0.138211
	s1751	145	2	1.10119	0.193407	0.0137931	0.0918906	0.0922086	0.849896
	s1752	145	2	1.66535	0.589003	0.537931	0.399524	0.400907	-0.346429
	s1753	143	2	1.18983	0.29651	0.034965	0.159543	0.160103	0.780843
	s1754	143	2	1.18168	0.288231	0.027972	0.153748	0.154288	0.818066
	s1755	144	2	1.18841	0.295084	0.0486111	0.158541	0.159093	0.693384
	s1756	145	2	1.21951	0.325083	0.062069	0.18	0.180623	0.655172
	s1757	146	2	1.97325	0.686353	0.116438	0.493221	0.494916	0.763923
	s1758	142	2	1.11118	0.206727	0.105634	0.100055	0.100408	-0.0557621
	s1759	142	2	1.81748	0.642058	0.0774648	0.449787	0.451376	0.827774
	s1760	141	2	1.03609	0.0890701	0.035461	0.0348323	0.0349562	-0.0180505
	s1761	144	2	1.41133	0.466942	0.0486111	0.29145	0.292465	0.833209
	s1762	144	2	1.75342	0.621086	0.0833333	0.429688	0.431185	0.806061
	s1763	139	2	1.00722	0.0238339	0.00719424	0.00716837	0.00719424	-0.00361011
	s1764	142	2	1.6	0.562335	0.0774648	0.375	0.376325	0.793427
	s1765	145	2	1.32062	0.407459	0.186207	0.242782	0.243622	0.23303
	s1766	138	2	1.54396	0.537166	0.456522	0.352316	0.353597	-0.295775
	s1767	141	2	1.11987	0.217895	0.0283688	0.107037	0.107418	0.734962
	s1768	138	2	1.02941	0.0757511	0.0144928	0.0285654	0.0286693	0.492647
	s1769	137	2	1.64172	0.579669	0.0656934	0.390884	0.392316	0.831936
	s1770	138	2	1.14706	0.25063	0.137681	0.128203	0.128669	-0.07393
	s1771	142	2	1.43593	0.481284	0.0633803	0.303586	0.304658	0.791228
	s1772	145	2	1.55115	0.540523	0.42069	0.355315	0.356545	-0.18399
	s1773	140	2	1.03635	0.089578	0.00714286	0.0350765	0.0352023	0.796364
	s1774	144	2	1.22117	0.326606	0.201389	0.18111	0.181741	-0.111969
	s1775	138	2	1.09862	0.189891	0.0942029	0.0897658	0.0900922	-0.0494297
	s1776	144	2	1.00697	0.0231292	0.00694444	0.00692033	0.00694444	-0.00348432
	s1777	141	2	1.28655	0.381913	0.255319	0.222725	0.223518	-0.146341
	s1778	150	2	1.06888	0.146145	0.0666667	0.0644444	0.06466	-0.0344828
	s1779	144	2	1.35809	0.433399	0.0347222	0.263672	0.264591	0.868313
	s1780	140	2	1.36943	0.440852	0.0357143	0.26977	0.270737	0.867612
	s1781	141	2	1.71907	0.609051	0.0425532	0.418289	0.419777	0.898268
	s1782	150	2	1.12714	0.226968	0.12	0.1128	0.113177	-0.0638298
	s1783	141	2	1.58636	0.556416	0.0496454	0.369624	0.37094	0.865687
	s1784	141	2	1.22628	0.331272	0.0212766	0.184523	0.18518	0.884694
	s1785	145	2	1.20318	0.30966	0.158621	0.16887	0.169455	0.0606957
	s1786	142	2	1.11118	0.206727	0.0211268	0.100055	0.100408	0.788848
	s1787	138	2	1.38462	0.450561	0.304348	0.277778	0.278788	-0.0956522
	s1788	145	2	1.79501	0.634909	0.110345	0.442901	0.444434	0.750859
	s1789	144	2	1.34053	0.421503	0.201389	0.254027	0.254912	0.207214
	s1790	144	2	1.40241	0.461566	0.0555556	0.286941	0.28794	0.806387
	s1791	144	2	1.10956	0.204604	0.0208333	0.0987413	0.0990854	0.789011
	s1792	146	2	1.10799	0.202529	0.0205479	0.097462	0.0977969	0.78917
	s1793	143	2	1.25651	0.357627	0.048951	0.204142	0.204858	0.760211
	s1794	143	2	1.07987	0.163024	0.00699301	0.0739645	0.074224	0.905455
	s1795	138	2	1.43118	0.478569	0.0362319	0.301276	0.302372	0.879739
	s1796	140	2	1.08937	0.17692	0.0857143	0.0820408	0.0823349	-0.0447761
	s1797	136	2	1.99611	0.692174	0.0588235	0.499027	0.500868	0.882124
	s1798	148	2	1.22273	0.328042	0.175676	0.182159	0.182776	0.035589
	s1799	138	2	1.13886	0.241088	0.0144928	0.121928	0.122372	0.881137
	s1800	139	2	1.26459	0.364337	0.0503597	0.209228	0.209984	0.759307
	s1801	138	2	1.09072	0.178845	0.057971	0.0831758	0.0834783	0.30303
	s1802	137	2	1.94518	0.678988	0.10219	0.485908	0.487687	0.789693
	s1803	142	2	1.87285	0.658806	0.0492958	0.466053	0.4677	0.894227
	s1804	142	2	1.30174	0.393552	0.028169	0.231799	0.232618	0.878477
	s1805	144	2	1.99759	0.692544	0.0902778	0.499397	0.501137	0.819226
	s1806	136	2	1.13274	0.233792	0.0220588	0.117188	0.11762	0.811765
	s1807	143	2	1.64878	0.582492	0.0629371	0.393491	0.394872	0.840055
	s1808	140	2	1.77376	0.627942	0.0571429	0.436224	0.437788	0.869006
	s1809	141	2	1.08105	0.164776	0.0070922	0.0749711	0.0752379	0.905401
	s1810	140	2	1.60913	0.566225	0.478571	0.378546	0.379903	-0.264236
	s1811	138	2	1.1553	0.259966	0.0144928	0.134426	0.134914	0.892187
	s1812	135	2	1.16748	0.273308	0.155556	0.143457	0.14399	-0.0843373
	s1813	143	2	1.13373	0.234974	0.125874	0.117952	0.118366	-0.0671642
	s1814	149	2	1.16611	0.27183	0.154362	0.142449	0.142928	-0.0836364
	s1815	143	2	1.17358	0.279793	0.146853	0.147905	0.148424	0.00710861
	s1816	143	2	1.58655	0.556499	0.48951	0.3697	0.370997	-0.324074
	s1817	141	2	1.04346	0.102967	0.0425532	0.0416478	0.041796	-0.0217391
	s1818	143	2	1.08742	0.174118	0.0559441	0.0803951	0.0806772	0.304136
	s1819	149	2	1.15841	0.263424	0.147651	0.136751	0.137211	-0.0797101
	s1820	143	2	1.16552	0.271189	0.153846	0.142012	0.14251	-0.0833333
	s1821	144	2	1.48321	0.507068	0.409722	0.325786	0.326921	-0.257642
	s1822	144	2	1.53731	0.534021	0.451389	0.349513	0.350731	-0.29148
	s1823	140	2	1.19421	0.300882	0.178571	0.162628	0.16321	-0.0980392
	s1824	142	2	1.14266	0.245549	0.133803	0.124851	0.125292	-0.0716981
	s1825	152	2	1.29623	0.389377	0.263158	0.228532	0.229286	-0.151515
	s1826	152	2	1.23208	0.336496	0.210526	0.188366	0.188987	-0.117647
	s1827	144	2	1.03532	0.0875832	0.0347222	0.0341194	0.0342383	-0.0176678
	s1828	148	2	1.19874	0.305343	0.182432	0.165792	0.166354	-0.100372
	s1829	133	2	1.93175	0.675375	0.0601504	0.482334	0.484154	0.875293
	s1830	138	2	1.32044	0.407324	0.0507246	0.242675	0.243557	0.790977
	s1831	141	2	1.05088	0.116257	0.0212766	0.0484131	0.0485853	0.560519
	s1832	138	2	1.94595	0.679193	0.0652174	0.486111	0.487879	0.865839
	s1833	138	2	1.75967	0.623212	0.0507246	0.431711	0.433281	0.882503
	s1834	143	2	1.99756	0.692536	0.0699301	0.499389	0.501141	0.859969
	s1835	142	2	1.41775	0.470752	0.0352113	0.294659	0.2957	0.880502
	s1836	138	2	1.43118	0.478569	0.0652174	0.301276	0.302372	0.783529
	s1837	140	2	1.9802	0.688139	0.0714286	0.495	0.496774	0.8557
	s1838	145	2	1.35536	0.431577	0.296552	0.262188	0.263095	-0.131066
	s1839	139	2	1.42775	0.47659	0.0359712	0.299596	0.300678	0.879934
	s1840	141	2	1.26049	0.360948	0.0496454	0.206655	0.20739	0.759766
	s1841	140	2	1.92308	0.673012	0.0428571	0.48	0.48172	0.910714
	s1842	147	2	1.7622	0.624069	0.047619	0.432528	0.434004	0.889905
	s1843	141	2	1.11201	0.207807	0.0212766	0.100724	0.101083	0.788764
	s1844	140	2	1.65429	0.584675	0.0428571	0.39551	0.396928	0.891641
	s1845	140	2	1.40598	0.463726	0.0214286	0.28875	0.289785	0.925788
	s1846	135	2	1.75022	0.619987	0.0592593	0.428642	0.430235	0.861751
	s1847	142	2	1.21616	0.321977	0.028169	0.177743	0.178371	0.841518
	s1848	140	2	1.71561	0.607808	0.0642857	0.417117	0.418612	0.845881
	s1849	145	2	1.96965	0.685422	0.0896552	0.492295	0.493998	0.817883
	s1850	144	2	1.15634	0.261119	0.0347222	0.1352	0.135671	0.743178
	s1851	137	2	1.00733	0.0241288	0.00729927	0.00727263	0.00729927	-0.003663
	s1852	148	2	1.06266	0.136149	0.0608108	0.0589618	0.0591617	-0.0313589
	s1853	146	2	1.07817	0.160471	0.0753425	0.0725042	0.0727534	-0.0391459
	s1854	137	2	1.12356	0.222526	0.0145985	0.109969	0.110371	0.867248
	s1855	136	2	1.13274	0.233792	0.0661765	0.117188	0.11762	0.435294
	s1856	143	2	1.5414	0.53596	0.0629371	0.35124	0.352472	0.820814
	s1857	138	2	1.55334	0.541543	0.0724638	0.356228	0.357523	0.79658
	s1858	142	2	1.98075	0.688279	0.267606	0.49514	0.496889	0.459535
	s1859	145	2	1.32927	0.413631	0.0275862	0.247705	0.248562	0.888633
	s1860	142	2	1.97174	0.685964	0.0352113	0.492834	0.494575	0.928553
	s1861	134	2	1.30305	0.394533	0.0298507	0.232569	0.23344	0.871648
	s1862	141	2	1.21783	0.323522	0.0283688	0.178864	0.179501	0.841395
	s1863	140	2	1.63633	0.577492	0.0571429	0.388878	0.390271	0.853057
	s1864	139	2	1.16234	0.267738	0.0215827	0.139667	0.140171	0.84547
	s1865	146	2	1.08556	0.171411	0.0684932	0.078814	0.0790849	0.130952
	s1866	140	2	1.08937	0.17692	0.0857143	0.0820408	0.0823349	-0.0447761
	s1867	139	2	1.22122	0.326661	0.201439	0.18115	0.181804	-0.112
	s1868	142	2	1.32811	0.412811	0.288732	0.247049	0.247922	-0.168724
	s1869	141	2	1.99749	0.692518	0.0851064	0.499371	0.501148	0.829573
	s1870	142	2	1.27568	0.37333	0.0633803	0.216103	0.216867	0.706713
	s1871	146	2	1.16976	0.275748	0.0205479	0.145126	0.145624	0.858413
	s1872	142	2	1.992	0.691137	0.0492958	0.497991	0.499751	0.901011
	s1873	144	2	1.99759	0.692544	0.0486111	0.499397	0.501137	0.90266
	s1874	142	2	1.05792	0.128319	0.0422535	0.054751	0.0549445	0.228261
	s1875	137	2	1.21604	0.321863	0.19708	0.17766	0.178311	-0.109312
	s1876	141	2	1.27782	0.375041	0.234043	0.217419	0.218192	-0.0764604
	s1877	137	2	1.28674	0.382063	0.0510949	0.222841	0.223657	0.770711
	s1878	138	2	1.37537	0.444682	0.0507246	0.272921	0.273913	0.814141
	s1879	136	2	1.69222	0.599229	0.0294118	0.409061	0.410571	0.928099
	s1880	147	2	1.7062	0.60439	0.585034	0.413902	0.415314	-0.413462
	s1881	141	2	1.07343	0.15324	0.070922	0.068407	0.0686505	-0.0367647
	s1882	135	2	1.08479	0.170291	0.0814815	0.0781619	0.0784524	-0.042471
	s1883	135	2	1.47059	0.500402	0.0444444	0.32	0.32119	0.861111
	s1884	141	2	1.03609	0.0890701	0.035461	0.0348323	0.0349562	-0.0180505
	s1885	137	2	1.1988	0.305399	0.182482	0.165832	0.166439	-0.100402
	s1886	142	2	1.05051	0.115614	0.0492958	0.0480807	0.0482506	-0.0252708
	s1887	141	2	1.36653	0.438964	0.0212766	0.268221	0.269175	0.920675
	s1888	139	2	1.53971	0.535158	0.0503597	0.350525	0.351791	0.856331
	s1889	141	2	1.15179	0.256017	0.0141844	0.131784	0.132253	0.892366
	s1890	145	2	1.2443	0.347236	0.0275862	0.196338	0.197017	0.859496
	s1891	141	2	1.29531	0.388672	0.106383	0.227981	0.228793	0.53337
	s1892	141	2	1.29531	0.388672	0.191489	0.227981	0.228793	0.160066
	s1893	146	2	1.4051	0.463195	0.349315	0.288305	0.289295	-0.211618
	s1894	138	2	1.26669	0.366058	0.0362319	0.210539	0.211304	0.827909
	s1895	140	2	1.22803	0.33286	0.00714286	0.185689	0.186354	0.961533
	s1896	143	2	1.04284	0.101825	0.027972	0.0410778	0.0412219	0.319048
	s1897	141	2	1.40279	0.461797	0.0070922	0.287133	0.288155	0.9753
	s1898	144	2	1.36691	0.439209	0.0555556	0.268422	0.269357	0.793029
	s1899	145	2	1.02797	0.0727815	0.0137931	0.0272057	0.0272998	0.493007
	s1900	145	2	1.33794	0.419707	0.227586	0.25258	0.253454	0.0989549
	s1901	144	2	1.12497	0.224284	0.118056	0.111087	0.111474	-0.0627306
	s1902	143	2	1.07237	0.151598	0.013986	0.067485	0.0677218	0.792754
	s1903	143	2	1.98824	0.690186	0.0559441	0.497041	0.498785	0.887446
	s1904	139	2	1.7121	0.606537	0.057554	0.415921	0.417422	0.861623
	s1905	141	2	1.43018	0.477996	0.0851064	0.30079	0.30186	0.717057
	s1906	141	2	1.07343	0.15324	0.0141844	0.068407	0.0686505	0.792647
	s1907	152	2	1.11077	0.206192	0.105263	0.099723	0.100052	-0.0555556
	s1908	137	2	1.04475	0.105336	0.0145985	0.0428366	0.0429935	0.659204
	s1909	143	2	1.98824	0.690186	0.041958	0.497041	0.498785	0.915584
	s1910	146	2	1.13082	0.231467	0.0273973	0.115688	0.116085	0.763179
	s1911	147	2	1.09233	0.181124	0.0204082	0.084525	0.0848134	0.758555
	s1912	141	2	1.94369	0.67859	0.035461	0.485514	0.487242	0.926962
	s1913	144	2	1.96215	0.683471	0.0138889	0.490355	0.492063	0.971676
	s1914	142	2	1.99367	0.691559	0.084507	0.498413	0.500174	0.830448
	s1915	143	2	1.07987	0.163024	0.020979	0.0739645	0.074224	0.716364
	s1916	139	2	1.58616	0.556329	0.057554	0.369546	0.37088	0.844258
	s1917	144	2	1.03532	0.0875832	0.00694444	0.0341194	0.0342383	0.796466
	s1918	140	2	1.02898	0.074876	0	0.0281633	0.0282642	1
	s1919	143	2	1.83416	0.64723	0.041958	0.45479	0.456386	0.907742
	s1920	150	2	1.43605	0.481353	0.373333	0.303644	0.30466	-0.229508
	s1921	148	2	1.15956	0.264684	0.148649	0.1376	0.138067	-0.080292
	s1922	135	2	1.29141	0.385682	0.037037	0.225652	0.22649	0.835866
	s1923	142	2	1.41775	0.470752	0.0492958	0.294659	0.2957	0.832702
	s1924	138	2	1.05201	0.118232	0.00724638	0.0494381	0.0496179	0.853425
	s1925	145	2	1.02797	0.0727815	0.0275862	0.0272057	0.0272998	-0.013986
	s1926	141	2	1.38462	0.450561	0.0638298	0.277778	0.278766	0.770213
	s1927	137	2	1.33217	0.415682	0.0437956	0.249347	0.250261	0.824359
	s1928	144	2	1.58218	0.554576	0.0416667	0.367959	0.369241	0.886763
	s1929	141	2	1.86457	0.656378	0.0496454	0.463684	0.465334	0.892933
	s1930	143	2	1.09502	0.184907	0.020979	0.0867769	0.0870813	0.758242
	s1931	139	2	1.81027	0.639787	0.028777	0.447596	0.449212	0.935708
	s1932	142	2	1.42683	0.47606	0.253521	0.299147	0.300204	0.15252
	s1933	144	2	1.0793	0.162163	0.0208333	0.0734713	0.0737273	0.716442
	s1934	135	2	1.70638	0.604457	0.037037	0.413964	0.415503	0.910531
	s1935	141	2	1.49453	0.512921	0.404255	0.330894	0.332071	-0.221707
	s1936	139	2	1.07452	0.154922	0.057554	0.0693546	0.069605	0.170149
	s1937	139	2	1.01449	0.0426681	0	0.014285	0.0143365	1
	s1938	139	2	1.01449	0.0426681	0	0.014285	0.0143365	1
	s1939	139	2	1.01449	0.0426681	0	0.014285	0.0143365	1
	s1940	137	2	1.8429	0.649896	0.664234	0.457377	0.459052	-0.452269
	s1941	139	2	1.28221	0.378516	0.0503597	0.220097	0.220892	0.771193
	s1942	143	2	1.36975	0.441059	0.041958	0.26994	0.270887	0.844565
	s1943	140	2	1.08937	0.17692	0	0.0820408	0.0823349	1
	s1944	139	2	1.22981	0.334465	0.0359712	0.186869	0.187544	0.807506
	s1945	139	2	1.85404	0.653252	0.057554	0.460639	0.462302	0.875056
	s1946	141	2	1.25187	0.35372	0.212766	0.201197	0.201913	-0.0575
	s1947	141	2	1.12778	0.227747	0.0212766	0.113299	0.113702	0.812209
	s1948	145	2	1.06399	0.13832	0.00689655	0.0601427	0.0603508	0.88533
	s1949	139	2	1.65017	0.583044	0.0215827	0.394001	0.395424	0.945222
	s1950	145	2	1.33794	0.419707	0.255172	0.25258	0.253454	-0.0102627
	s1951	143	2	1.64878	0.582492	0.034965	0.393491	0.394872	0.911141
	s1952	142	2	1.32811	0.412811	0.0352113	0.247049	0.247922	0.857473
	s1953	144	2	1.35809	0.433399	0.0208333	0.263672	0.264591	0.920988
	s1954	138	2	1.07508	0.155778	0	0.0698383	0.0700922	1
	s1955	137	2	1.15651	0.261312	0.145985	0.13533	0.135825	-0.0787402
	s1956	141	2	1.91883	0.671845	0.070922	0.478849	0.480553	0.851891
	s1957	142	2	1.83201	0.64657	0.514085	0.454151	0.455756	-0.131968
	s1958	139	2	1.67702	0.593496	0.0431655	0.403706	0.405163	0.893077
	s1959	143	2	1.04284	0.101825	0	0.0410778	0.0412219	1
	s1960	140	2	1.05877	0.129741	0	0.0555102	0.0557092	1
	s1961	147	2	1.12988	0.230324	0.0136054	0.114952	0.115344	0.881643
	s1962	141	2	1.15988	0.265046	0.148936	0.137845	0.138336	-0.0804598
	s1963	139	2	1.72071	0.60964	0.0215827	0.418845	0.420357	0.948471
	s1964	138	2	1.74292	0.617468	0.615942	0.42625	0.4278	-0.445026
	s1965	146	2	1.10046	0.19242	0.0273973	0.0912929	0.0916066	0.699897
	s1966	149	2	1.04808	0.111327	0.0469799	0.0458763	0.0460308	-0.024055
	s1967	150	2	1.33389	0.416883	0.28	0.250311	0.251148	-0.118608
	s1968	140	2	1.14483	0.24806	0.05	0.126505	0.126959	0.604759
	s1969	143	2	1.70907	0.605437	0.013986	0.414886	0.416342	0.966289
	s1970	140	2	1.72414	0.610864	0.0285714	0.42	0.421505	0.931973
	s1971	143	2	1.1575	0.262414	0.00699301	0.13607	0.136548	0.948607
	s1972	146	2	1.11555	0.212397	0.0273973	0.103584	0.10394	0.735507
	s1973	143	2	1.42353	0.474139	0.027972	0.297521	0.298565	0.905983
	s1974	142	2	1.31929	0.406495	0.0985915	0.242015	0.242871	0.592623
	s1975	139	2	1.41847	0.471175	0.258993	0.295016	0.296081	0.122105
	s1976	138	2	1.1636	0.269107	0.152174	0.140595	0.141107	-0.0823529
	s1977	142	2	1.75545	0.621779	0.0492958	0.430346	0.431867	0.885451
	s1978	152	2	1.02666	0.0700543	0.0263158	0.0259695	0.0260552	-0.0133333
	s1979	136	2	1.77021	0.626759	0.610294	0.435094	0.4367	-0.402672
	s1980	145	2	1.09366	0.182994	0.062069	0.0856361	0.0859325	0.275201
	s1981	144	2	1.6528	0.584086	0.541667	0.394965	0.396341	-0.371429
	s1982	149	2	1.09835	0.189525	0.0805369	0.0895455	0.089847	0.100604
	s1983	135	2	1.35633	0.432226	0.311111	0.262716	0.263693	-0.184211
	s1984	139	2	1.05921	0.130465	0.057554	0.0558977	0.0560995	-0.0296296
	s1985	138	2	1.85904	0.654741	0.652174	0.462088	0.463768	-0.411364
	s1986	140	2	1.01439	0.0424147	0	0.0141837	0.0142345	1
	s1987	145	2	1.99232	0.69122	0.0551724	0.498074	0.499797	0.889228
	s1988	146	2	1.05629	0.125575	0.0547945	0.0532933	0.0534764	-0.028169
	s1989	141	2	1.17622	0.282564	0.163121	0.149816	0.15035	-0.0888031
	s1990	137	2	1.35983	0.434551	0.00729927	0.264612	0.265581	0.972415
	s1991	145	2	1.10877	0.203561	0.0896552	0.0980975	0.0984369	0.0860606
	s1992	144	2	1.23779	0.34155	0.118056	0.192106	0.192775	0.385465
	s1993	147	2	1.23251	0.336879	0.0884354	0.188648	0.189292	0.531216
	s1994	148	2	1.03435	0.0856829	0.0337838	0.0332131	0.0333257	-0.0171821
	s1995	146	2	1.08556	0.171411	0.0136986	0.078814	0.0790849	0.82619
	s1996	146	2	1.32678	0.411866	0.0273973	0.246294	0.24714	0.888762
	s1997	135	2	1.38462	0.450561	0.333333	0.277778	0.27881	-0.2
	s1998	147	2	1.03459	0.0861495	0.0340136	0.0334351	0.0335493	-0.017301
[truncated: 40,512 more rows]
