# Supplementary material for: Linkage disequilibrium and population structure in a core collection of Brassica napus (L.)
Source: PLoS One. 2022 Mar 1;17(3):e0250310. doi: 10.1371/journal.pone.0250310 (PMC8887726; doi:10.1371/journal.pone.0250310)
Supplement: S4 Table. (a) Percentage of variation explained by the first 3 axes, (b) Eigen values by axis and sample eigen vectors — (XLSX) [file pone.0250310.s004.xlsx]

## Sheet: Sheet1
S4a Table: Percentage of variation explained by the first 3 components
components	1	2	3
%	13.507	7.223	3.29
Cum %	13.507	20.73	24.02
S4b Table: Eigen values by axis and sample eigen vectors
Taxa	PC1	PC2	PC3	PC4	PC5
N_100	19.544	-4.35909	-4.47885	-1.92909	1.22222
N_101	13.8224	-4.58558	-5.21035	-3.75466	-4.68915
N_104	18.1767	-3.66385	-5.85401	-0.0893086	2.34743
N_106	16.1405	-3.8089	-2.86422	-0.0773619	0.0775034
N_109	15.7624	-4.26785	-4.02592	-3.40207	-2.71795
N_110	18.1263	-1.73707	-7.39093	-8.12556	-4.48668
N_112	12.3731	-4.54179	-4.24034	-4.43608	-4.88145
N_115	11.729	-0.928699	-8.1788	-5.54359	-3.37814
N_116	11.7274	-3.31355	-3.06303	-4.34791	-6.44728
N_118	13.4423	-2.6365	0.350877	0.400063	-4.40411
N_119	18.3956	0.0762386	4.68008	2.59101	3.21076
N_124	11.9806	-5.87134	-0.257564	-0.0742732	2.43226
N_125	18.7797	-3.33529	-6.34333	-6.91725	-4.21323
N_130	18.6275	-2.03543	-7.19803	-6.02663	-1.81069
N_136	15.9139	-1.70642	17.7393	7.16463	-4.74368
N_140	8.29358	-3.2584	10.9786	7.64871	-3.11083
N_142	17.2398	-4.57985	-3.8311	-7.77313	-6.64397
N_144	16.2583	-4.18761	-2.58127	-6.87169	-6.74032
N_145	10.1803	-3.95808	12.1599	9.70257	-0.908424
N_152	2.424	-0.307758	-0.867717	0.734056	-1.10147
N_154	20.1656	-4.82926	-3.66439	1.78025	7.88898
N_159	9.85763	-3.90048	11.7181	9.41254	-0.836825
N_160	6.22702	3.65225	3.12896	-4.82004	-7.63103
N_172	16.3365	-3.9256	-2.89369	-0.259061	-0.677349
N_175	7.41208	-5.8311	-7.1851	-0.674568	4.06527
N_178	1.42418	0.521661	-4.6356	-7.51022	6.23098
N_179	4.30252	0.962652	-3.47482	-0.203144	-0.596082
N_183	19.9085	-3.84061	-5.68672	-7.0082	-4.63887
N_185	16.082	-0.0575813	-6.86309	-3.72247	-2.57451
N_187	18.7944	-1.07905	-5.24351	-6.03289	-1.86356
N_193	8.88715	1.28529	-3.82909	-2.11134	-2.367
N_194	2.50197	1.71418	0.0213354	-1.80181	-3.01752
N_195	5.16119	1.06215	-2.32475	-0.392796	-1.94605
N_197	1.81467	2.75287	-0.331562	-0.0844989	-0.840254
N_199	1.69296	2.90235	0.258477	-0.374974	-0.871339
N_202	12.4893	-4.93872	-0.0958371	0.552874	10.4469
N_203	4.89255	-3.89417	11.1181	8.27402	-2.63042
N_204	4.27149	-5.58717	8.3149	5.16415	4.46649
N_205	13.0269	-0.993566	1.61802	1.44547	12.803
N_206	4.79224	-3.37844	6.03568	3.26733	5.31714
N_207	0.754821	1.00718	2.36437	2.35099	-1.1677
N_208	14.7738	-3.50237	-4.77117	1.2222	20.6536
N_209	0.91383	0.29095	3.18291	2.84825	-2.05854
N_210	9.63676	-3.30218	3.24502	3.77436	-1.21065
N_211	4.81628	0.232631	-1.00487	2.03453	8.9923
N_212	5.61003	-3.54417	10.9316	7.78962	-0.515684
N_213	7.40561	-4.82872	6.14425	1.85574	-1.79204
N_214	2.44685	-3.97739	1.59301	3.74495	8.19471
N_215	10.2694	-5.13955	-1.44065	0.827447	8.9817
N_216	7.96862	-3.7921	2.58052	4.09198	0.822065
N_217	10.742	-4.15817	1.64805	4.5421	10.0775
N_218	7.84443	-0.905096	-1.28955	0.408011	7.13159
N_219	0.895192	0.764293	1.58173	2.04608	-0.816907
N_22	1.54787	4.22362	0.260209	-5.92987	-5.01552
N_220	8.37159	-1.5435	-1.81864	2.02083	10.4129
N_222	8.67008	-3.89316	-3.34708	1.07695	12.3701
N_224	5.12392	-2.53602	9.68896	4.09042	-2.47202
N_225	11.729	-2.21628	-3.44017	1.09806	13.8309
N_226	5.77888	-2.76226	2.3659	3.91375	4.59522
N_227	4.12115	-1.70205	4.76024	3.16396	-2.2242
N_228	0.853323	1.0864	2.24031	2.49191	0.150994
N_229	0.791791	1.63417	0.63307	1.02624	1.28365
N_230	3.96017	-2.32598	3.93222	4.34794	-0.690983
N_231	3.84263	-4.64824	8.96858	6.71845	-0.464234
N_232	2.22627	-2.46338	1.26679	1.54091	0.528004
N_233	11.8506	-2.43261	-3.66649	1.34359	17.5337
N_234	7.52962	-2.27152	1.42503	2.53559	8.97026
N_235	5.65766	0.682811	2.92601	3.53155	2.64424
N_236	3.04727	-5.26679	8.24025	7.08208	-4.80204
N_238	5.69945	-4.46102	7.74261	4.95715	-4.00767
N_240	16.1059	-2.35547	14.5277	5.24726	-4.99048
N_241	18.0754	-3.5357	4.05102	3.30672	0.966543
N_242	19.277	-2.02933	8.747	4.97176	-1.52317
N_243	13.9393	-1.18312	14.4188	7.00848	-5.20596
N_244	18.8861	-2.14291	8.94724	5.30208	-1.53385
N_245	4.30449	0.541476	5.36394	3.48067	-2.14159
N_246	16.7083	-2.31121	15.9004	6.61551	-4.65926
N_247	16.8098	-2.74426	12.8253	5.14152	-2.85324
N_248	16.607	-2.56686	14.8311	5.34919	-5.45079
N_249	14.4013	-2.17826	13.8086	5.98089	-4.593
N_250	15.1306	-3.446	-4.44769	1.3561	20.6028
N_251	14.2087	-2.6542	12.5595	5.95638	-3.80912
N_252	8.38765	-1.31922	-1.8415	1.93919	3.43273
N_253	7.77202	-3.15293	10.8522	8.30568	-3.40119
N_254	1.57125	0.700536	3.98683	3.09551	-1.4832
N_255	7.55333	-3.41313	10.5688	8.54791	-1.31977
N_256	5.48025	-5.44659	10.2382	6.51625	6.05494
N_257	4.94665	-0.190467	6.12388	3.38196	-2.28449
N_258	2.02358	0.709415	2.0569	1.98405	-0.135579
N_259	8.69025	-3.80558	10.1728	7.94854	-0.339508
N_26	19.6355	-4.20183	-3.94777	-3.26385	-1.38649
N_260	9.70755	-3.411	11.5096	9.41759	0.11772
N_261	11.1077	-3.55841	9.07577	6.04402	0.21682
N_262	2.98339	0.183754	3.27935	3.04585	-1.4019
N_263	10.5624	-4.1574	11.8168	9.63501	-0.584357
N_265	2.10819	0.71025	-0.333609	-2.2507	-4.12175
N_266	18.4445	-2.10146	-8.21411	-8.69661	-4.75605
N_267	18.49	-0.148647	-8.22909	-7.71044	-1.04521
N_271	10.2509	-2.93001	-4.40339	-5.68332	-5.55694
N_276	4.58208	8.24997	3.15948	-7.16267	-4.45949
N_277	4.93717	7.12516	2.51072	-7.15233	-4.96155
N_278	16.2623	-1.6528	-5.84256	-0.374097	4.84244
N_28	15.4688	-4.29522	-1.92594	1.1453	2.06509
N_283	14.5243	-0.219624	13.4843	4.91799	-4.81945
N_285	6.30713	-1.72982	-5.72762	-3.85491	-4.2824
N_288	20.2885	-5.42448	-2.35886	1.86528	3.0521
N_289	18.6042	-5.08624	-2.93914	-4.10548	-3.41929
N_291	15.9328	-3.40436	-3.39378	-3.93624	-3.69618
N_292	23.0621	-6.38569	-0.213938	0.689991	0.401331
N_293	16.7674	0.224983	8.60332	5.93403	2.20652
N_296	3.62185	-1.10447	-0.110492	0.128399	3.01575
N_302	15.0748	-4.20563	-1.86609	-2.52886	-1.82676
N_303	1.37696	-7.42361	0.209403	2.14041	9.45883
N_305	21.9133	-5.83017	-1.55687	-0.209947	0.293741
N_306	17.1165	-0.501433	-9.22453	-6.54013	0.45746
N_307	20.8418	-4.09489	-2.47918	0.180849	1.04895
N_308	14.7779	-3.85369	-3.93461	2.7694	4.26626
N_315	8.84131	7.37582	0.11244	-7.84438	-2.46061
N_317	13.2167	-2.68435	-9.26249	-7.32837	-2.13074
N_322	12.3181	-1.75532	-1.7585	1.05603	1.30478
N_327	16.778	-3.38264	7.87298	4.45421	-0.820951
N_33	14.4288	-2.1959	-10.0635	-9.50673	-0.336966
N_334	18.8396	-4.57979	-5.23616	2.27653	9.35761
N_34	15.0079	-1.92469	-10.1553	-9.60581	-0.255806
N_35	12.4058	5.11718	-1.98543	-8.04641	-2.69963
N_350	2.26229	4.11618	1.19445	-1.05038	-0.49367
N_351	15.0082	-1.29894	-1.7896	1.04381	4.25165
N_352	14.8165	-2.49499	-7.93758	0.398347	8.46887
N_354	23.0628	-6.63652	-0.199068	1.51379	0.843481
N_359	13.5047	-2.01581	-1.13409	-2.51409	-3.18579
N_362	22.3132	-5.38741	-1.59794	-0.299434	1.26173
N_366	11.6942	-5.77816	-5.53158	-4.0297	0.851496
N_367	13.1011	3.28463	-2.52154	-7.08369	-4.69924
N_370	20.8494	-4.35686	-1.35994	-0.663859	1.43688
N_372	1.87924	-3.69425	-3.26036	-3.69078	-5.98078
N_374	18.0458	-2.74577	-5.37624	-7.93611	-5.89752
N_378	9.81033	6.32151	0.354797	-8.17913	0.487286
N_379	9.48069	0.964595	0.350513	-4.85061	-5.05811
N_388	2.055	2.13532	-5.40087	-0.662705	6.05766
N_39	19.0739	-4.58852	-4.61107	0.736729	5.03022
N_40	10.7863	-0.353997	-4.30531	-3.7128	-3.71536
N_41	15.7266	-2.58853	-3.03894	-6.11247	-5.81781
N_48	5.34164	-3.49743	4.21741	3.0292	-5.26808
N_49	14.8297	-3.32679	-3.09736	-4.19161	-4.24079
N_50	14.0414	-3.04762	10.327	6.60098	-3.3766
N_52	11.6135	-3.0327	3.89244	3.23961	0.380029
N_59	18.1701	-2.32125	-6.41584	-8.35833	-5.70035
N_61	19.0925	-1.35523	-8.6276	-8.5854	-5.32724
N_62	18.5673	-1.10934	-9.03525	-8.41669	-5.03353
N_65	20.4118	-5.00541	-4.64116	-2.51774	1.6067
N_71	8.16511	6.93718	-9.05782	5.95093	-0.863956
N_72	2.61854	-7.75434	-4.46371	1.64557	6.52407
N_80	9.95437	-2.13099	-7.569	-5.19473	-4.18948
N_86	21.0343	-4.46223	-4.09754	-5.98964	-4.9936
N_91	1.24345	1.60388	3.52389	0.443694	2.44658
N_92	20.92	-4.65181	-4.22321	-6.24395	-5.13142
N_93	4.86469	5.20585	2.99832	-7.1883	-4.78643
N_95	2.21963	-8.11981	-2.7146	2.80838	7.13071
N_111	-2.55426	20.0243	-9.08529	14.731	-2.80917
N_114	-1.33956	17.7142	-9.10826	12.8322	-3.99254
N_12	4.60383	10.6259	4.04697	-7.05536	-3.4627
N_126	-7.25799	23.4851	9.68674	-7.9792	5.04149
N_128	-10.8453	11.4899	5.84417	-6.64212	2.8753
N_137	-9.53971	20.3623	9.08039	-8.85858	8.59565
N_138	-12.7083	7.05397	2.80817	-3.00445	0.640822
N_143	-0.387061	12.2339	4.36854	-4.21828	-3.57523
N_147	-3.4763	11.3485	-0.837693	-8.39903	5.0301
N_149	0.312686	10.7194	-1.65422	-10.4512	4.99965
N_150	3.25586	9.34182	2.15693	-7.05207	0.604475
N_153	-1.50049	21.2797	-13.3784	16.1094	-1.53838
N_17	-9.15974	7.88985	3.09481	-4.67393	6.412
N_173	1.07746	20.2921	-12.8886	12.7061	-5.11772
N_176	-2.3123	17.5694	-8.91044	8.81805	-4.04207
N_177	-1.57901	22.0872	-13.8908	15.8753	-2.30682
N_18	-1.5199	11.9071	1.73771	-3.92995	1.55472
N_184	4.28348	10.3336	3.76113	-7.40014	-3.44566
N_188	1.04042	10.5462	6.03209	-7.62269	-0.549499
N_189	-3.79955	13.3241	4.078	-3.15935	-1.09335
N_190	-6.54488	13.2979	6.54485	-4.09806	-1.1128
N_198	-4.05432	15.6179	6.04744	-8.74496	7.71013
N_2	-1.5509	21.0987	-12.4965	13.9815	-1.44571
N_200	-6.56517	5.11916	2.31278	-2.05273	3.46108
N_201	-4.57743	12.4434	7.2914	-5.34852	-0.382727
N_270	0.977273	10.7378	-1.23412	-0.0245115	2.06542
N_273	-2.90355	14.2823	2.58235	-4.96351	2.1286
N_274	-2.76209	8.46645	3.92045	-1.54824	4.70416
N_275	-1.0447	8.77829	5.53804	-0.475445	0.923431
N_280	1.37845	8.99704	-1.36227	0.124832	2.5213
N_284	0.747156	9.58177	-3.11547	2.62233	0.00733526
N_286	0.723321	20.1355	-13.4217	13.1984	-0.466809
N_287	-6.0815	22.5211	8.694	-5.36862	-2.69494
N_313	-2.90083	20.6122	-9.29014	13.5996	-3.67877
N_316	-3.61728	20.8638	-10.2481	14.4266	-7.36307
N_320	-8.05603	16.9387	6.16343	-4.81904	-2.44467
N_321	-7.35508	21.7025	8.78111	-6.64982	4.02271
N_324	-3.23747	9.47494	2.94181	-1.18632	1.28546
N_325	0.399625	4.93192	-2.79851	-1.36098	-5.87657
N_331	-1.56053	19.7813	-10.1582	8.77165	-0.765251
N_332	-6.90331	15.0936	8.64175	-6.20344	-1.77055
N_339	-4.26401	14.0753	8.26079	-9.5741	7.22497
N_340	1.40263	15.4987	5.92381	-5.8686	2.39699
N_347	-5.77317	10.2161	3.06425	-4.18977	-4.11982
N_348	1.59195	6.59289	-2.40533	2.45398	0.956715
N_349	-3.84247	11.7259	4.33285	-1.22659	-1.72157
N_353	-5.27093	8.59784	5.60985	-1.30191	-4.78175
N_358	0.18354	9.487	-2.96149	3.37971	-0.254478
N_36	0.866873	20.4032	-13.281	12.5316	-2.92855
N_373	-2.31801	17.7098	-11.0786	13.0398	-1.8313
N_380	-4.17801	17.2698	7.14579	-7.01715	-2.82593
N_381	-1.53757	21.3933	-13.5431	16.2032	-1.3569
N_382	-6.12273	22.3983	8.74898	-5.47075	-2.81802
N_383	2.75912	8.97333	4.23955	-2.17777	-1.20086
N_384	-5.22013	16.6219	4.43197	-2.05486	2.5393
N_386	-9.61727	20.486	8.34315	-9.64561	10.7373
N_390	-9.4648	19.3648	7.91956	-9.40178	10.2018
N_392	-3.5142	12.6868	-3.35589	5.63383	-3.93584
N_4	-1.9589	9.3447	2.08001	-1.29146	0.495869
N_42	-9.62721	20.1615	8.81276	-9.72386	10.6602
N_43	-3.44822	17.4518	8.71941	-8.88494	0.46075
N_44	-6.82267	18.4935	5.36522	-2.18284	0.769198
N_46	0.55113	9.18828	-3.1517	4.7561	0.389094
N_47	-2.54467	9.31755	4.26745	-9.86651	3.35173
N_54	-1.51889	22.0898	-14.0613	16.3751	-2.32013
N_55	-8.76992	15.6493	8.21694	-4.7693	-1.9942
N_64	-1.77903	6.87287	2.12796	-1.20384	2.23921
N_66	-3.79173	20.2308	-8.00654	15.136	-2.83957
N_70	-0.485821	20.9077	-13.1761	15.1301	-1.44263
N_90	-1.03263	15.4617	1.59388	-9.43471	4.61144
N_94	-3.27606	16.7693	7.26919	-4.16093	-2.39105
N_99	-0.930252	10.0475	-2.87964	1.86785	0.604732
N_1	-3.59923	-0.955472	-0.405562	1.81902	0.617402
N_10	-12.8102	-7.11879	-0.563658	1.47558	-0.318226
N_102	-9.05263	-3.17685	0.0493917	1.35591	-2.09032
N_103	-12.7612	2.69949	-0.422466	-1.95485	0.889763
N_105	-6.6135	-7.19738	-2.21841	-2.57312	-2.24472
N_107	-17.0271	-7.28976	-1.42829	-0.0603527	-0.818956
N_108	-13.302	-9.4662	-0.14693	2.06901	-0.295197
N_11	-11.8849	-6.57377	-0.290247	2.40073	-1.23845
N_113	-15.4362	-9.65386	0.212679	1.83621	-0.60087
N_117	-4.60729	-6.21181	-5.83767	-3.30447	1.31567
N_120	-12.8025	-0.0406801	-0.840483	-2.67147	3.02955
N_121	0.914966	-4.84316	-3.92201	-4.77376	0.737999
N_122	-11.5226	1.58945	1.02956	-2.13195	-0.745108
N_123	-14.9904	-10.6993	0.753199	2.48056	-0.652977
N_127	-13.2843	2.17545	1.60161	-3.51734	-0.837066
N_129	-7.58668	3.49718	-2.7746	-5.16691	2.69347
N_13	-11.221	2.16907	-2.19537	-1.10606	0.525644
N_131	-9.113	-5.30473	-2.06774	-2.12126	-1.54894
N_132	-7.22561	-7.78644	-1.44258	1.33003	2.55618
N_133	-3.47417	-3.73619	-6.37866	2.07653	11.2647
N_134	-2.49852	-3.52369	-1.09558	-5.15124	0.155768
N_135	-14.627	-5.64652	-1.47642	-2.43479	-0.888848
N_139	-10.526	6.7198	2.30275	-1.86385	-3.51088
N_14	-10.2024	-8.93465	-0.926291	2.56803	2.46265
N_141	-12.9024	-8.52881	-0.297084	2.96224	3.75664
N_146	-11.2231	-5.70397	0.589365	-2.0202	-4.48101
N_148	-9.72044	-6.2779	-0.0108377	2.0535	-4.19649
N_15	-12.5096	5.39057	4.09773	-4.51591	1.72515
N_151	-14.9006	-8.75171	-1.82358	1.00949	0.10873
N_155	-18.8961	-7.61956	-1.37906	-1.17765	-1.71653
N_156	-4.60472	-6.83596	-2.16361	-3.42959	-2.7131
N_157	-13.8036	-6.96991	-2.91419	-1.03826	-3.40151
N_158	-14.1502	-8.53806	-2.05879	1.12373	-2.17379
N_16	-0.347402	-5.47389	0.679057	-1.14358	2.48076
N_161	-11.2291	-6.55914	-0.883912	2.11347	-1.13112
N_162	-14.5458	-8.27746	-1.27684	0.679198	-2.54295
N_163	-13.5465	-7.45117	-0.74751	0.670985	-1.08266
N_164	-7.88906	-0.384125	0.0399114	-2.14466	-4.44988
N_165	-5.70384	-3.01689	-0.0841963	2.48636	-3.55353
N_166	-8.89434	-5.42572	-0.960475	2.3538	-4.04893
N_167	-12.8867	-8.14854	-2.2643	0.429407	-1.26267
N_168	-11.9126	-5.78819	-0.890331	0.372674	-0.734809
N_169	-13.0243	-7.19945	-3.46904	-2.55557	2.32438
N_170	-14.3657	-10.1723	-1.58054	1.47524	-1.26191
N_171	-7.57612	-5.62738	0.43214	3.41322	-4.54302
N_174	-15.5868	-7.04369	-1.19271	0.171558	-0.746092
N_180	-6.67264	-7.90762	0.847502	4.85391	-2.53723
N_181	-16.6529	-4.54497	-2.34345	-1.64778	-2.16252
N_182	-10.601	-5.41155	-0.704751	-0.720886	-0.436595
N_186	-14.633	-7.06867	-1.52589	2.21071	3.3354
N_19	-12.4481	0.190607	-2.32828	-0.649943	2.52561
N_191	-1.4111	0.976591	-1.05915	-0.0531693	-1.05841
N_192	-14.9626	-8.26841	-1.49747	-0.785044	-3.8529
N_196	-13.9004	2.7522	1.65929	-2.83275	-2.62788
N_20	-12.9838	-5.56013	-1.6249	-0.532138	-1.16487
N_21	-7.92235	0.278722	0.0150596	1.19071	3.46098
N_221	0.0820635	-6.89508	9.12239	5.43307	1.38973
N_223	-0.153675	-0.133249	1.85161	2.51501	1.35877
N_23	-8.24019	-6.11015	-1.8887	-2.23084	-1.58906
N_237	-0.685696	-8.45114	9.32957	6.99122	2.75828
N_239	-0.0498071	-6.6827	11.0071	6.72946	1.23505
N_24	-17.1766	-7.30719	-0.7819	0.0180403	-2.32353
N_25	-14.5671	-7.58899	-1.39643	-0.00438654	-0.0841209
N_264	-14.1756	-3.89903	-1.42555	-1.5648	-1.08593
N_272	-3.48761	-5.38101	-2.20745	-2.19088	4.29889
N_279	-8.09295	-5.17181	-2.95507	-2.9624	2.8751
N_281	-0.0258208	-3.3561	-3.7523	-4.07847	-8.16449
N_282	-13.7552	-6.61127	-1.83343	-1.74643	-0.28367
N_29	-11.2531	-6.80638	-1.60881	0.626861	-0.522379
N_290	-11.599	5.17875	4.2051	-4.08897	-1.06835
N_294	-16.4135	-8.74961	-1.55477	-0.151086	-1.11632
N_295	-7.46352	-2.90896	-1.18224	0.644675	-1.67222
N_297	-6.60988	-2.45573	-0.223134	0.838911	-0.616673
N_298	-0.690207	-0.4417	-3.69916	-4.26115	-6.01096
N_299	-0.773485	-3.69945	-1.40172	-2.90233	-6.08147
N_30	-13.255	0.70269	-1.75227	-2.4146	5.3824
N_300	-15.188	-1.81323	1.32583	-2.31105	-1.6961
N_301	-13.5359	-9.54181	-2.11706	-1.40171	-2.49464
N_304	-14.3165	-5.74188	-1.32736	-0.822531	-2.40557
N_309	-5.31486	-1.35097	0.181249	1.30808	-1.26497
N_31	-1.97437	1.0757	-0.119773	1.17259	0.114667
N_310	-1.2908	1.10387	0.191946	0.895013	-0.560973
N_311	0.502342	-6.50994	-1.68739	-5.32002	0.107364
N_312	-14.0209	-7.68966	-1.39337	0.950077	0.395374
N_318	-19.214	-5.06452	-3.84354	-0.937146	2.26744
N_319	-11.0848	-7.83802	-0.849891	1.92432	-3.7921
N_323	1.58165	-6.22422	3.06098	3.2838	3.47365
N_326	-10.5972	-6.97004	-1.89138	-2.7376	0.849619
N_328	-17.0135	-6.46975	-0.854373	-0.624264	-2.48346
N_329	-0.655567	-5.12832	-4.61176	2.06142	-1.95271
N_330	-13.5719	-8.06247	-1.41291	-2.0153	-1.95311
N_333	-11.387	-5.15301	-1.8021	1.84658	-5.30175
N_335	-3.01389	-5.96907	-2.53174	-0.526876	-1.14126
N_336	-1.03104	-1.45197	-1.69849	0.254425	-0.635235
N_337	-16.9527	-5.98092	-1.65686	-0.228494	-5.08678
N_338	-13.715	-5.98852	-1.57523	-0.950021	-2.05977
N_341	-10.2406	-2.13661	-0.373983	-3.58111	0.0188041
N_342	-11.5865	-8.55986	-1.93763	-0.914628	-3.12494
N_343	-5.78979	0.303916	3.05308	-0.312132	-5.56665
N_344	-13.5806	-1.2701	-0.859787	-3.0503	0.714697
N_345	-0.521741	1.19788	-0.612557	0.907714	0.976005
N_346	-6.54328	3.37437	6.27076	-3.49343	0.500498
N_355	-16.3247	-5.68184	-1.29347	-0.860143	-6.03469
N_356	-7.10848	-5.92995	0.197512	5.42016	8.91492
N_357	-17.8935	-5.92225	-2.20521	-1.73608	-0.903293
N_360	-13.195	-1.07687	-1.763	-0.563034	-1.01976
N_361	-16.5127	-7.07779	-1.56727	-0.771101	-1.45852
N_363	-9.91251	-7.68433	-0.0513735	2.60349	-4.66681
N_364	-14.8905	-3.79644	-1.14269	-1.64122	-0.708105
N_365	-16.0213	-8.8954	0.0952433	1.77344	-1.54116
N_368	1.50373	0.524149	1.5264	1.61293	-0.599547
N_369	-6.32855	-3.06154	-4.59237	-2.85159	-0.983268
N_37	-11.0488	-8.39799	0.365745	3.48061	1.72075
N_371	-13.9452	-9.56015	-0.110477	1.40744	-0.776356
N_375	-12.1357	-9.49103	-0.545889	-0.485643	-1.71329
N_376	-5.01869	-5.60309	-0.252384	2.98256	5.32248
N_377	-14.0337	-6.76421	-1.71356	-1.61303	-1.25561
N_38	-8.2391	-7.41719	-1.61727	4.40318	9.08611
N_385	-6.38242	-8.55918	-1.20416	0.967119	3.06037
N_387	-9.5005	-8.57863	-0.0251027	4.42429	6.79883
N_389	-14.2187	-9.24978	0.0429076	1.46418	0.034085
N_391	-8.44291	-7.57951	-2.73405	-0.287036	-0.254919
N_393	-15.7081	-4.52419	-1.43681	-1.33764	-0.309042
N_45	-15.9497	-9.14535	-0.354494	1.66969	-0.298407
N_5	-18.3491	-6.63104	-1.05371	-1.46221	-1.89905
N_51	-13.8776	-7.29034	0.2192	0.796745	-0.864875
N_56	-11.9466	-10.428	-0.0589719	2.42676	-0.525758
N_58	-0.331542	-3.00146	-3.3696	-4.50683	-8.06631
N_6	-8.15803	-3.98947	-0.771175	0.97728	-3.59497
N_60	-15.4713	-8.57759	0.124508	1.84497	-0.195039
N_63	-16.2739	-9.04748	0.344558	2.23265	-1.19239
N_67	-11.4845	-3.32502	-1.52651	1.8771	-1.95734
N_68	-13.1732	4.78163	3.2343	-3.11203	-0.685367
N_7	-11.3317	-7.2731	-1.56922	0.800973	0.163747
N_73	-3.53129	0.00274522	0.688834	1.50043	-1.28641
N_74	-3.7037	-5.2336	-0.87088	-2.01594	0.43866
N_76	-12.768	-1.01825	-6.56077	-0.379259	6.69903
N_77	-12.5109	-0.30432	-3.0912	-2.72105	4.98031
N_78	-12.6476	0.743331	-2.2019	-2.42057	6.33568
N_79	-12.3248	1.12326	-2.10241	-2.45403	6.65523
N_8	-9.66972	-8.88704	0.63085	1.04949	0.89323
N_81	-12.6771	-10.5277	0.0345029	2.35566	-0.404869
N_82	-14.8833	-3.26192	-0.616803	-2.3783	-0.699081
N_83	-5.6445	-4.98145	-1.29817	-2.52201	-1.78557
N_84	-12.1607	-8.76821	1.30413	2.69966	-0.671804
N_85	-10.5034	-7.17931	-2.05037	-1.62765	-1.39872
N_87	-11.1268	-0.569445	2.49899	-3.98699	-0.857014
N_88	-16.0633	-8.96602	0.167623	2.1047	-1.74541
N_89	-14.9762	-7.76456	-0.132189	2.26955	0.247516
N_9	-12.4156	-7.14116	-1.15693	-0.093014	-0.306341
N_96	1.63253	-7.70937	-3.07497	1.97511	5.62076
N_97	-3.97581	-3.82924	-6.92369	1.6847	11.2804
N_98	-11.474	-1.03757	-2.32539	-1.61932	4.89953
