# Supplementary material for: Linkage disequilibrium and population structure in a core collection of Brassica napus (L.)
Source: PLoS One. 2022 Mar 1;17(3):e0250310. doi: 10.1371/journal.pone.0250310 (PMC8887726; doi:10.1371/journal.pone.0250310)
Supplement: S5 Table — (XLSX) [file pone.0250310.s005.xlsx]

## Sheet: Sheet1
S5 Table: Kinship matrix
	N_50	N_51	N_52	N_58	N_59	N_54	N_55	N_56	N_40	N_41	N_42	N_47	N_48	N_49	N_43	N_44	N_45	N_46	N_72	N_73	N_74	N_70	N_71	N_76	N_77	N_78	N_79	N_61	N_62	N_63	N_64	N_60	N_65	N_66	N_67	N_68	N_2	N_1	N_4	N_6	N_5	N_8	N_7	N_94	N_95	N_9	N_96	N_97	N_90
N_50	1.918	1.44277	1.60155	1.47959	1.52306	1.334	1.3784	1.45506	1.5526	1.56655	1.3189	1.41109	1.57082	1.53153	1.364	1.37227	1.42365	1.29837	1.464	1.46203	1.47029	1.35084	1.42671	1.35428	1.35529	1.36729	1.36624	1.51524	1.52188	1.418	1.38169	1.41047	1.53506	1.36119	1.43388	1.3555	1.3313	1.47084	1.36046	1.46247	1.38031	1.464	1.46067	1.40824	1.45826	1.43106	1.47176	1.42306	1.36322
N_51	1.44277	1.92783	1.41574	1.5554	1.39682	1.36764	1.46954	1.62191	1.39211	1.42727	1.43316	1.48843	1.51709	1.43412	1.4188	1.44927	1.6688	1.31768	1.526	1.70593	1.57756	1.37005	1.375	1.60109	1.55662	1.56838	1.56351	1.37267	1.37785	1.7024	1.45948	1.6567	1.39447	1.40829	1.63046	1.58487	1.37352	1.61068	1.42133	1.61391	1.65712	1.61242	1.65519	1.42925	1.52252	1.62559	1.5349	1.51947	1.39285
N_52	1.60155	1.41574	1.89814	1.45394	1.5563	1.31331	1.34455	1.42799	1.54075	1.58541	1.26986	1.40881	1.51844	1.56902	1.3379	1.33363	1.3948	1.32854	1.46031	1.43072	1.46648	1.32115	1.44889	1.34235	1.34651	1.35458	1.35458	1.52986	1.51897	1.39164	1.35667	1.3955	1.59431	1.33309	1.38848	1.34801	1.31084	1.44528	1.3241	1.42983	1.35864	1.44029	1.43512	1.36301	1.47455	1.39515	1.46171	1.39867	1.31389
N_58	1.47959	1.5554	1.45394	1.92524	1.5197	1.37583	1.44759	1.53797	1.52039	1.54311	1.38166	1.4651	1.54198	1.52877	1.39009	1.43088	1.51757	1.31638	1.49811	1.50834	1.56595	1.38496	1.43679	1.48638	1.4862	1.46651	1.4605	1.50289	1.50024	1.52547	1.40249	1.51521	1.4816	1.39761	1.5441	1.45756	1.3683	1.54805	1.41623	1.54523	1.53346	1.51333	1.54745	1.42594	1.49045	1.54882	1.50649	1.49233	1.38365
N_59	1.52306	1.39682	1.5563	1.5197	1.91424	1.33694	1.34649	1.40541	1.6695	1.66755	1.29004	1.43899	1.52106	1.59518	1.35894	1.33938	1.38271	1.31734	1.48835	1.3969	1.49993	1.33848	1.46071	1.37334	1.33741	1.34388	1.34294	1.66914	1.66588	1.36882	1.33676	1.37235	1.61659	1.32525	1.39447	1.34027	1.33489	1.44676	1.3318	1.42699	1.36948	1.40565	1.42754	1.37341	1.4656	1.40424	1.47718	1.418	1.39252
N_54	1.334	1.36764	1.31331	1.37583	1.33694	1.90861	1.42439	1.3391	1.35804	1.33883	1.39967	1.37742	1.37474	1.32945	1.38344	1.47955	1.35944	1.33464	1.35051	1.43391	1.35962	1.70529	1.46448	1.42089	1.37227	1.38026	1.37979	1.32902	1.33533	1.35051	1.43475	1.34886	1.31146	1.68737	1.40473	1.38817	1.67261	1.39239	1.4496	1.38866	1.35209	1.3311	1.38705	1.42414	1.33728	1.35627	1.34721	1.39226	1.37772
N_55	1.3784	1.46954	1.34455	1.44759	1.34649	1.42439	1.90832	1.44601	1.31143	1.35313	1.5415	1.50047	1.42994	1.36248	1.53379	1.56872	1.46822	1.31259	1.37287	1.49165	1.4133	1.40911	1.35385	1.43554	1.444	1.45463	1.45002	1.31667	1.32479	1.45274	1.53959	1.45097	1.31144	1.45744	1.48204	1.53311	1.41653	1.46916	1.56964	1.46768	1.4822	1.42935	1.46579	1.55836	1.36925	1.47141	1.3789	1.38162	1.50892
N_56	1.45506	1.62191	1.42799	1.53797	1.40541	1.3391	1.44601	1.92578	1.38699	1.42167	1.38607	1.45733	1.51423	1.45542	1.38873	1.40837	1.67737	1.31944	1.57575	1.60159	1.57223	1.34464	1.39073	1.53006	1.51223	1.50612	1.50035	1.37054	1.3665	1.63773	1.40779	1.61221	1.39132	1.37328	1.59974	1.53283	1.34019	1.6062	1.37253	1.58017	1.62613	1.62479	1.65296	1.40308	1.56742	1.62785	1.58445	1.52623	1.3789
N_40	1.5526	1.39211	1.54075	1.52039	1.6695	1.35804	1.31143	1.38699	1.89153	1.6587	1.27205	1.40171	1.5331	1.58367	1.31596	1.31368	1.37483	1.31851	1.49006	1.39435	1.49786	1.36983	1.4557	1.3722	1.3563	1.34298	1.33719	1.65618	1.6576	1.38024	1.31423	1.37657	1.60741	1.34746	1.39529	1.30242	1.34671	1.43269	1.31649	1.41768	1.35858	1.40031	1.42924	1.35553	1.47106	1.40069	1.48639	1.42328	1.35418
N_41	1.56655	1.42727	1.58541	1.54311	1.66755	1.33883	1.35313	1.42167	1.6587	1.90346	1.29132	1.45692	1.53292	1.63618	1.37917	1.35078	1.38932	1.30953	1.49905	1.39454	1.51852	1.35175	1.45668	1.37427	1.37854	1.3845	1.38196	1.66037	1.65711	1.38386	1.35815	1.3864	1.62045	1.35522	1.42433	1.32614	1.33006	1.44301	1.34301	1.44659	1.37235	1.43105	1.44337	1.37803	1.49058	1.419	1.50146	1.40556	1.37059
N_42	1.3189	1.43316	1.26986	1.38166	1.29004	1.39967	1.5415	1.38607	1.27205	1.29132	1.91499	1.61215	1.36497	1.29772	1.5846	1.57467	1.41421	1.29547	1.33278	1.46289	1.40891	1.4069	1.30881	1.44133	1.43806	1.46584	1.46596	1.25769	1.26124	1.40801	1.78156	1.39871	1.25051	1.44018	1.42983	1.50124	1.40085	1.41103	1.59109	1.40269	1.42625	1.3875	1.41233	1.52701	1.32703	1.4154	1.33731	1.39347	1.51491
N_47	1.41109	1.48843	1.40881	1.4651	1.43899	1.37742	1.50047	1.45733	1.40171	1.45692	1.61215	1.91206	1.45272	1.44196	1.59882	1.50089	1.46714	1.31518	1.41135	1.47912	1.48099	1.38642	1.39102	1.44911	1.44941	1.48853	1.48428	1.40915	1.40709	1.46359	1.61856	1.46348	1.3961	1.4025	1.4461	1.47118	1.37063	1.447	1.50149	1.46861	1.47332	1.45674	1.48681	1.4961	1.40631	1.48416	1.41903	1.4117	1.48008
N_48	1.57082	1.51709	1.51844	1.54198	1.52106	1.37474	1.42994	1.51423	1.5331	1.53292	1.36497	1.45272	1.85815	1.51858	1.40061	1.41461	1.51141	1.34075	1.51905	1.54267	1.5277	1.39056	1.45084	1.44712	1.44048	1.45001	1.44625	1.50018	1.49694	1.52823	1.41506	1.49553	1.51905	1.39605	1.52341	1.44704	1.37271	1.53239	1.38274	1.51676	1.48523	1.50529	1.53457	1.41837	1.50752	1.50447	1.51694	1.47977	1.39807
N_49	1.53153	1.43412	1.56902	1.52877	1.59518	1.32945	1.36248	1.45542	1.58367	1.63618	1.29772	1.44196	1.51858	1.91484	1.37132	1.3492	1.40191	1.31458	1.50071	1.40068	1.49819	1.33345	1.46836	1.36549	1.37909	1.38944	1.3872	1.58511	1.58704	1.39849	1.33462	1.39944	1.59257	1.34892	1.43237	1.34358	1.32656	1.46169	1.34453	1.45348	1.37646	1.42496	1.45631	1.38532	1.4939	1.42637	1.50106	1.42684	1.36231
N_43	1.364	1.4188	1.3379	1.39009	1.35894	1.38344	1.53379	1.38873	1.31596	1.37917	1.5846	1.59882	1.40061	1.37132	1.83239	1.54178	1.40637	1.26991	1.34462	1.43089	1.3831	1.38679	1.34462	1.37854	1.38167	1.40073	1.39908	1.33772	1.33945	1.39649	1.58537	1.39226	1.33439	1.41335	1.39896	1.48919	1.38132	1.38732	1.57181	1.4196	1.40259	1.38732	1.4093	1.56728	1.33858	1.40485	1.35086	1.34757	1.53958
N_44	1.37227	1.44927	1.33363	1.43088	1.33938	1.47955	1.56872	1.40837	1.31368	1.35078	1.57467	1.50089	1.41461	1.3492	1.54178	1.92516	1.44172	1.34044	1.35015	1.45389	1.42285	1.4777	1.3736	1.46216	1.46612	1.47484	1.47107	1.31884	1.32057	1.43453	1.56103	1.42169	1.31503	1.51763	1.48002	1.50872	1.47933	1.46558	1.56463	1.45262	1.44598	1.40684	1.45552	1.56335	1.34776	1.42935	1.35781	1.40778	1.47242
N_45	1.42365	1.6688	1.3948	1.51757	1.38271	1.35944	1.46822	1.67737	1.37483	1.38932	1.41421	1.46714	1.51141	1.40191	1.40637	1.44172	1.93378	1.31959	1.54352	1.64804	1.56982	1.35959	1.35474	1.57499	1.56328	1.57304	1.56587	1.35208	1.34933	1.71466	1.42105	1.68243	1.36791	1.39471	1.65267	1.57063	1.35717	1.61915	1.38999	1.64287	1.6658	1.67466	1.68434	1.42296	1.53936	1.67419	1.55422	1.56363	1.3776
N_46	1.29837	1.31768	1.32854	1.31638	1.31734	1.33464	1.31259	1.31944	1.31851	1.30953	1.29547	1.31518	1.34075	1.31458	1.26991	1.34044	1.31959	1.84498	1.33527	1.36152	1.31689	1.34766	1.321	1.3174	1.30047	1.30909	1.30878	1.29812	1.29326	1.32163	1.34137	1.31426	1.30345	1.36311	1.31238	1.28893	1.36447	1.3438	1.32658	1.31478	1.3099	1.30721	1.34014	1.3185	1.33506	1.32994	1.33668	1.33417	1.29001
N_72	1.464	1.526	1.46031	1.49811	1.48835	1.35051	1.37287	1.57575	1.49006	1.49905	1.33278	1.41135	1.51905	1.50071	1.34462	1.35015	1.54352	1.33527	1.92931	1.5068	1.51402	1.35888	1.45366	1.48583	1.42766	1.43543	1.42872	1.491	1.49094	1.49835	1.38853	1.51411	1.49459	1.35124	1.47918	1.41971	1.34892	1.52676	1.36265	1.48877	1.4844	1.52882	1.57957	1.36885	1.87191	1.54023	1.88767	1.5681	1.40689
N_73	1.46203	1.70593	1.43072	1.50834	1.3969	1.43391	1.49165	1.60159	1.39435	1.39454	1.46289	1.47912	1.54267	1.40068	1.43089	1.45389	1.64804	1.36152	1.5068	1.87727	1.54453	1.42765	1.41843	1.55875	1.53285	1.57855	1.57024	1.34605	1.37538	1.7179	1.51786	1.66314	1.36065	1.45811	1.59215	1.58924	1.42456	1.60917	1.46037	1.57553	1.64337	1.58384	1.63056	1.46261	1.50932	1.60536	1.51284	1.5068	1.45355
N_74	1.47029	1.57756	1.46648	1.56595	1.49993	1.35962	1.4133	1.57223	1.49786	1.51852	1.40891	1.48099	1.5277	1.49819	1.3831	1.42285	1.56982	1.31689	1.51402	1.54453	1.91469	1.37626	1.40765	1.56238	1.53749	1.54152	1.53535	1.45063	1.45607	1.57787	1.43482	1.55842	1.46948	1.3885	1.57907	1.50376	1.36704	1.5774	1.38467	1.54192	1.58148	1.55332	1.59215	1.39531	1.51023	1.57787	1.51791	1.53763	1.38932
N_70	1.35084	1.37005	1.32115	1.38496	1.33848	1.70529	1.40911	1.34464	1.36983	1.35175	1.4069	1.38642	1.39056	1.33345	1.38679	1.4777	1.35959	1.34766	1.35888	1.42765	1.37626	1.90192	1.5461	1.42381	1.37525	1.38879	1.38679	1.33585	1.33781	1.35547	1.45439	1.35676	1.33628	1.67934	1.41234	1.38351	1.66316	1.42551	1.48567	1.3906	1.3547	1.34052	1.39294	1.42564	1.34511	1.35947	1.35594	1.40151	1.39755
N_71	1.42671	1.375	1.44889	1.43679	1.46071	1.46448	1.35385	1.39073	1.4557	1.45668	1.30881	1.39102	1.45084	1.46836	1.34462	1.3736	1.35474	1.321	1.45366	1.41843	1.40765	1.5461	1.87497	1.37196	1.34709	1.34804	1.34662	1.45948	1.46001	1.34757	1.38639	1.35968	1.4853	1.45914	1.38897	1.35214	1.45833	1.4107	1.41206	1.39725	1.3535	1.36862	1.40693	1.39332	1.45318	1.37438	1.44366	1.40261	1.38972
N_76	1.35428	1.60109	1.34235	1.48638	1.37334	1.42089	1.43554	1.53006	1.3722	1.37427	1.44133	1.44911	1.44712	1.36549	1.37854	1.46216	1.57499	1.3174	1.48583	1.55875	1.56238	1.42381	1.37196	1.91648	1.58017	1.67122	1.67145	1.35376	1.35325	1.58193	1.45229	1.58064	1.35866	1.41815	1.56593	1.5272	1.42131	1.58085	1.41219	1.54659	1.62574	1.53206	1.58995	1.39795	1.4704	1.56099	1.47994	1.55711	1.38765
N_77	1.35529	1.55662	1.34651	1.4862	1.33741	1.37227	1.444	1.51223	1.3563	1.37854	1.43806	1.44941	1.44048	1.37909	1.38167	1.46612	1.56328	1.30047	1.42766	1.53285	1.53749	1.37525	1.34709	1.58017	1.92014	1.60503	1.5988	1.3249	1.32357	1.5561	1.4617	1.55246	1.33098	1.40275	1.55387	1.50877	1.37893	1.57775	1.43577	1.52159	1.5741	1.52635	1.55519	1.41331	1.42571	1.53023	1.43672	1.49694	1.37301
N_78	1.36729	1.56838	1.35458	1.46651	1.34388	1.38026	1.45463	1.50612	1.34298	1.3845	1.46584	1.48853	1.45001	1.38944	1.40073	1.47484	1.57304	1.30909	1.43543	1.57855	1.54152	1.38879	1.34804	1.67122	1.60503	1.92731	1.89344	1.33396	1.3331	1.5721	1.4831	1.56998	1.33698	1.41091	1.56116	1.51203	1.38706	1.55944	1.43841	1.54005	1.59564	1.52023	1.57345	1.41696	1.43104	1.54752	1.44154	1.51023	1.37772
N_79	1.36624	1.56351	1.35458	1.4605	1.34294	1.37979	1.45002	1.50035	1.33719	1.38196	1.46596	1.48428	1.44625	1.3872	1.39908	1.47107	1.56587	1.30878	1.42872	1.57024	1.53535	1.38679	1.34662	1.67145	1.5988	1.89344	1.93119	1.33396	1.33157	1.56434	1.47882	1.56199	1.33569	1.40994	1.55516	1.50659	1.38969	1.55324	1.44038	1.53405	1.58929	1.51047	1.56407	1.4172	1.42429	1.54258	1.43519	1.50753	1.37725
N_61	1.51524	1.37267	1.52986	1.50289	1.66914	1.32902	1.31667	1.37054	1.65618	1.66037	1.25769	1.40915	1.50018	1.58511	1.33772	1.31884	1.35208	1.29812	1.491	1.34605	1.45063	1.33585	1.45948	1.35376	1.3249	1.33396	1.33396	1.89413	1.79708	1.34067	1.30265	1.34325	1.61699	1.30499	1.37219	1.30215	1.32468	1.41831	1.32916	1.40447	1.33247	1.38078	1.40135	1.35184	1.47028	1.3816	1.47936	1.41972	1.38071
N_62	1.52188	1.37785	1.51897	1.50024	1.66588	1.33533	1.32479	1.3665	1.6576	1.65711	1.26124	1.40709	1.49694	1.58704	1.33945	1.32057	1.34933	1.29326	1.49094	1.37538	1.45607	1.33781	1.46001	1.35325	1.32357	1.3331	1.33157	1.79708	1.89873	1.34451	1.31322	1.34698	1.60986	1.31251	1.37462	1.30537	1.33062	1.41859	1.32938	1.40254	1.33526	1.38097	1.40305	1.3545	1.4739	1.38697	1.4813	1.42743	1.38243
N_63	1.418	1.7024	1.39164	1.52547	1.36882	1.35051	1.45274	1.63773	1.38024	1.38386	1.40801	1.46359	1.52823	1.39849	1.39649	1.43453	1.71466	1.32163	1.49835	1.7179	1.57787	1.35547	1.34757	1.58193	1.5561	1.5721	1.56434	1.34067	1.34451	1.93366	1.43902	1.71642	1.36039	1.39191	1.62185	1.57852	1.34952	1.60338	1.38011	1.58299	1.66227	1.61115	1.67246	1.40743	1.4939	1.63032	1.50929	1.52423	1.37525
N_64	1.38169	1.45948	1.35667	1.40249	1.33676	1.43475	1.53959	1.40779	1.31423	1.35815	1.78156	1.61856	1.41506	1.33462	1.58537	1.56103	1.42105	1.34137	1.38853	1.51786	1.43482	1.45439	1.38639	1.45229	1.4617	1.4831	1.47882	1.30265	1.31322	1.43902	1.86949	1.43346	1.31964	1.47738	1.45357	1.50743	1.41566	1.46909	1.57754	1.41592	1.4542	1.40993	1.43032	1.53487	1.39871	1.41292	1.38853	1.41763	1.4985
N_60	1.41047	1.6567	1.3955	1.51521	1.37235	1.34886	1.45097	1.61221	1.37657	1.3864	1.39871	1.46348	1.49553	1.39944	1.39226	1.42169	1.68243	1.31426	1.51411	1.66314	1.55842	1.35676	1.35968	1.58064	1.55246	1.56998	1.56199	1.34325	1.34698	1.71642	1.43346	1.93307	1.35568	1.38704	1.59127	1.57267	1.33804	1.6093	1.40283	1.57746	1.66686	1.60986	1.65483	1.39991	1.50787	1.64197	1.52176	1.5514	1.36925
N_65	1.53506	1.39447	1.59431	1.4816	1.61659	1.31146	1.31144	1.39132	1.60741	1.62045	1.25051	1.3961	1.51905	1.59257	1.33439	1.31503	1.36791	1.30345	1.49459	1.36065	1.46948	1.33628	1.4853	1.35866	1.33098	1.33698	1.33569	1.61699	1.60986	1.36039	1.31964	1.35568	1.9079	1.30837	1.39073	1.30496	1.31867	1.45408	1.32938	1.42571	1.32843	1.39814	1.40905	1.34921	1.50503	1.38273	1.48412	1.4199	1.35796
N_66	1.36119	1.40829	1.33309	1.39761	1.32525	1.68737	1.45744	1.37328	1.34746	1.35522	1.44018	1.4025	1.39605	1.34892	1.41335	1.51763	1.39471	1.36311	1.35124	1.45811	1.3885	1.67934	1.45914	1.41815	1.40275	1.41091	1.40994	1.30499	1.31251	1.39191	1.47738	1.38704	1.30837	1.91767	1.44794	1.42556	1.65695	1.44503	1.4956	1.41851	1.39103	1.3667	1.41449	1.45427	1.35287	1.398	1.35891	1.38704	1.37454
N_67	1.43388	1.63046	1.38848	1.5441	1.39447	1.40473	1.48204	1.59974	1.39529	1.42433	1.42983	1.4461	1.52341	1.43237	1.39896	1.48002	1.65267	1.31238	1.47918	1.59215	1.57907	1.41234	1.38897	1.56593	1.55387	1.56116	1.55516	1.37219	1.37462	1.62185	1.45357	1.59127	1.39073	1.44794	1.90508	1.53012	1.40595	1.63944	1.42918	1.6231	1.61283	1.58574	1.6182	1.4346	1.47461	1.59692	1.48741	1.51129	1.36725
N_68	1.3555	1.58487	1.34801	1.45756	1.34027	1.38817	1.53311	1.53283	1.30242	1.32614	1.50124	1.47118	1.44704	1.34358	1.48919	1.50872	1.57063	1.28893	1.41971	1.58924	1.50376	1.38351	1.35214	1.5272	1.50877	1.51203	1.50659	1.30215	1.30537	1.57852	1.50743	1.57267	1.30496	1.42556	1.53012	1.92318	1.38659	1.49555	1.50385	1.53046	1.59973	1.52209	1.55493	1.49449	1.41533	1.54548	1.4257	1.45112	1.48028
N_2	1.3313	1.37352	1.31084	1.3683	1.33489	1.67261	1.41653	1.34019	1.34671	1.33006	1.40085	1.37063	1.37271	1.32656	1.38132	1.47933	1.35717	1.36447	1.34892	1.42456	1.36704	1.66316	1.45833	1.42131	1.37893	1.38706	1.38969	1.32468	1.33062	1.34952	1.41566	1.33804	1.31867	1.65695	1.40595	1.38659	1.90219	1.40713	1.46869	1.39201	1.35519	1.32943	1.38141	1.43908	1.33518	1.36339	1.34497	1.37032	1.39782
N_1	1.47084	1.61068	1.44528	1.54805	1.44676	1.39239	1.46916	1.6062	1.43269	1.44301	1.41103	1.447	1.53239	1.46169	1.38732	1.46558	1.61915	1.3438	1.52676	1.60917	1.5774	1.42551	1.4107	1.58085	1.57775	1.55944	1.55324	1.41831	1.41859	1.60338	1.46909	1.6093	1.45408	1.44503	1.63944	1.49555	1.40713	1.90901	1.44906	1.5765	1.60034	1.59775	1.61479	1.41549	1.52443	1.5938	1.53155	1.54704	1.38451
N_4	1.36046	1.42133	1.3241	1.41623	1.3318	1.4496	1.56964	1.37253	1.31649	1.34301	1.59109	1.50149	1.38274	1.34453	1.57181	1.56463	1.38999	1.32658	1.36265	1.46037	1.38467	1.48567	1.41206	1.41219	1.43577	1.43841	1.44038	1.32916	1.32938	1.38011	1.57754	1.40283	1.32938	1.4956	1.42918	1.50385	1.46869	1.44906	1.82477	1.41845	1.4027	1.36891	1.3991	1.57345	1.35856	1.40448	1.37286	1.39657	1.54875
N_6	1.46247	1.61391	1.42983	1.54523	1.42699	1.38866	1.46768	1.58017	1.41768	1.44659	1.40269	1.46861	1.51676	1.45348	1.4196	1.45262	1.64287	1.31478	1.48877	1.57553	1.54192	1.3906	1.39725	1.54659	1.52159	1.54005	1.53405	1.40447	1.40254	1.58299	1.41592	1.57746	1.42571	1.41851	1.6231	1.53046	1.39201	1.5765	1.41845	1.89037	1.5956	1.5704	1.59815	1.44148	1.48319	1.57405	1.49653	1.50888	1.37529
N_5	1.38031	1.65712	1.35864	1.53346	1.36948	1.35209	1.4822	1.62613	1.35858	1.37235	1.42625	1.47332	1.48523	1.37646	1.40259	1.44598	1.6658	1.3099	1.4844	1.64337	1.58148	1.3547	1.3535	1.62574	1.5741	1.59564	1.58929	1.33247	1.33526	1.66227	1.4542	1.66686	1.32843	1.39103	1.61283	1.59973	1.35519	1.60034	1.4027	1.5956	1.90912	1.60365	1.64615	1.41071	1.48223	1.64332	1.49617	1.50065	1.38333
N_8	1.464	1.61242	1.44029	1.51333	1.40565	1.3311	1.42935	1.62479	1.40031	1.43105	1.3875	1.45674	1.50529	1.42496	1.38732	1.40684	1.67466	1.30721	1.52882	1.58384	1.55332	1.34052	1.36862	1.53206	1.52635	1.52023	1.51047	1.38078	1.38097	1.61115	1.40993	1.60986	1.39814	1.3667	1.58574	1.52209	1.32943	1.59775	1.36891	1.5704	1.60365	1.90685	1.62383	1.39602	1.53167	1.61727	1.5387	1.52047	1.3729
N_7	1.46067	1.65519	1.43512	1.54745	1.42754	1.38705	1.46579	1.65296	1.42924	1.44337	1.41233	1.48681	1.53457	1.45631	1.4093	1.45552	1.68434	1.34014	1.57957	1.63056	1.59215	1.39294	1.40693	1.58995	1.55519	1.57345	1.56407	1.40135	1.40305	1.67246	1.43032	1.65483	1.40905	1.41449	1.6182	1.55493	1.38141	1.61479	1.3991	1.59815	1.64615	1.62383	1.90736	1.43155	1.57172	1.65533	1.58632	1.57332	1.3983
N_94	1.40824	1.42925	1.36301	1.42594	1.37341	1.42414	1.55836	1.40308	1.35553	1.37803	1.52701	1.4961	1.41837	1.38532	1.56728	1.56335	1.42296	1.3185	1.36885	1.46261	1.39531	1.42564	1.39332	1.39795	1.41331	1.41696	1.4172	1.35184	1.3545	1.40743	1.53487	1.39991	1.34921	1.45427	1.4346	1.49449	1.43908	1.41549	1.57345	1.44148	1.41071	1.39602	1.43155	1.87321	1.36202	1.41602	1.37721	1.37203	1.487
N_95	1.45826	1.52252	1.47455	1.49045	1.4656	1.33728	1.36925	1.56742	1.47106	1.49058	1.32703	1.40631	1.50752	1.4939	1.33858	1.34776	1.53936	1.33506	1.87191	1.50932	1.51023	1.34511	1.45318	1.4704	1.42571	1.43104	1.42429	1.47028	1.4739	1.4939	1.39871	1.50787	1.50503	1.35287	1.47461	1.41533	1.33518	1.52443	1.35856	1.48319	1.48223	1.53167	1.57172	1.36202	1.91145	1.53498	1.86694	1.54931	1.38705
N_9	1.43106	1.62559	1.39515	1.54882	1.40424	1.35627	1.47141	1.62785	1.40069	1.419	1.4154	1.48416	1.50447	1.42637	1.40485	1.42935	1.67419	1.32994	1.54023	1.60536	1.57787	1.35947	1.37438	1.56099	1.53023	1.54752	1.54258	1.3816	1.38697	1.63032	1.41292	1.64197	1.38273	1.398	1.59692	1.54548	1.36339	1.5938	1.40448	1.57405	1.64332	1.61727	1.65533	1.41602	1.53498	1.91073	1.55069	1.55211	1.39431
N_96	1.47176	1.5349	1.46171	1.50649	1.47718	1.34721	1.3789	1.58445	1.48639	1.50146	1.33731	1.41903	1.51694	1.50106	1.35086	1.35781	1.55422	1.33668	1.88767	1.51284	1.51791	1.35594	1.44366	1.47994	1.43672	1.44154	1.43519	1.47936	1.4813	1.50929	1.38853	1.52176	1.48412	1.35891	1.48741	1.4257	1.34497	1.53155	1.37286	1.49653	1.49617	1.5387	1.58632	1.37721	1.86694	1.55069	1.91802	1.55505	1.3976
N_97	1.42306	1.51947	1.39867	1.49233	1.418	1.39226	1.38162	1.52623	1.42328	1.40556	1.39347	1.4117	1.47977	1.42684	1.34757	1.40778	1.56363	1.33417	1.5681	1.5068	1.53763	1.40151	1.40261	1.55711	1.49694	1.51023	1.50753	1.41972	1.42743	1.52423	1.41763	1.5514	1.4199	1.38704	1.51129	1.45112	1.37032	1.54704	1.39657	1.50888	1.50065	1.52047	1.57332	1.37203	1.54931	1.55211	1.55505	1.91908	1.37701
N_90	1.36322	1.39285	1.31389	1.38365	1.39252	1.37772	1.50892	1.3789	1.35418	1.37059	1.51491	1.48008	1.39807	1.36231	1.53958	1.47242	1.3776	1.29001	1.40689	1.45355	1.38932	1.39755	1.38972	1.38765	1.37301	1.37772	1.37725	1.38071	1.38243	1.37525	1.4985	1.36925	1.35796	1.37454	1.36725	1.48028	1.39782	1.38451	1.54875	1.37529	1.38333	1.3729	1.3983	1.487	1.38705	1.39431	1.3976	1.37701	1.89931
N_91	1.50118	1.50285	1.49245	1.4737	1.45282	1.38015	1.45617	1.48906	1.45648	1.4771	1.42983	1.44846	1.48824	1.48941	1.41708	1.44266	1.53035	1.31129	1.45754	1.48489	1.50248	1.38491	1.39061	1.47441	1.46871	1.47706	1.47436	1.43524	1.43072	1.48153	1.457	1.47118	1.4526	1.41834	1.53658	1.4416	1.3702	1.53775	1.43939	1.51817	1.46357	1.48459	1.52257	1.42837	1.45353	1.47259	1.46542	1.46307	1.37184
N_92	1.56518	1.39601	1.5908	1.49693	1.66	1.3231	1.32644	1.40108	1.64215	1.65166	1.26493	1.42671	1.53999	1.62032	1.33992	1.32292	1.37732	1.30094	1.52505	1.39199	1.49484	1.34523	1.47895	1.35831	1.34051	1.3451	1.3418	1.64651	1.63997	1.37179	1.3282	1.36709	1.64785	1.31373	1.39614	1.32427	1.32524	1.44789	1.3083	1.42172	1.34526	1.41226	1.42993	1.35686	1.50361	1.39896	1.51353	1.41131	1.38219
N_93	1.4874	1.46292	1.47232	1.49268	1.49835	1.36587	1.45848	1.42193	1.49198	1.53136	1.41592	1.51041	1.48881	1.5	1.45596	1.47127	1.42864	1.31583	1.43535	1.4486	1.5108	1.37581	1.39684	1.42421	1.43347	1.44807	1.44289	1.48027	1.48081	1.42381	1.43978	1.43512	1.46279	1.39227	1.43983	1.41747	1.3637	1.45716	1.44199	1.45012	1.44054	1.42935	1.45357	1.45054	1.43363	1.45325	1.44112	1.3972	1.42339
N_98	1.38062	1.56272	1.35921	1.49009	1.36084	1.38018	1.44715	1.55638	1.37022	1.38479	1.44517	1.45493	1.44409	1.38889	1.39677	1.46067	1.56721	1.31311	1.46104	1.54405	1.54101	1.37988	1.35958	1.58305	1.53249	1.54249	1.53649	1.33761	1.34522	1.56709	1.47411	1.55697	1.34251	1.40061	1.55567	1.52198	1.37785	1.55452	1.40132	1.53208	1.59088	1.51036	1.57484	1.40843	1.45469	1.55332	1.47199	1.51966	1.3697
N_99	1.31115	1.34206	1.3045	1.32373	1.30417	1.33129	1.33493	1.32806	1.30578	1.30137	1.33809	1.35065	1.32483	1.29437	1.31547	1.35393	1.34337	1.44435	1.32551	1.39734	1.32096	1.35831	1.34678	1.32993	1.31819	1.3238	1.32449	1.301	1.30151	1.33129	1.35702	1.33248	1.2925	1.3502	1.32908	1.34402	1.37251	1.34333	1.3641	1.33322	1.33657	1.32414	1.35088	1.34984	1.32511	1.34592	1.32721	1.34337	1.33742
N_83	1.48681	1.61903	1.47909	1.5544	1.46315	1.3783	1.45625	1.58663	1.46273	1.49873	1.41654	1.48829	1.53555	1.49459	1.41808	1.44616	1.62218	1.33736	1.52542	1.58396	1.58738	1.39213	1.41643	1.55621	1.54885	1.55556	1.54861	1.43838	1.43903	1.58816	1.44245	1.57203	1.46292	1.41311	1.56132	1.53421	1.38854	1.56454	1.43752	1.56928	1.59654	1.58286	1.60813	1.44327	1.52636	1.59122	1.5346	1.50212	1.43108
N_84	1.44576	1.6491	1.4301	1.52995	1.38624	1.34851	1.45333	1.61997	1.40957	1.4185	1.39204	1.46336	1.52364	1.42602	1.3892	1.42664	1.6582	1.33401	1.5127	1.66088	1.5725	1.35653	1.35909	1.55793	1.54564	1.54446	1.53893	1.35443	1.35686	1.67314	1.44031	1.64891	1.38956	1.38887	1.6108	1.55513	1.34724	1.59944	1.38439	1.58558	1.62966	1.59986	1.64183	1.40238	1.51249	1.60151	1.52047	1.51141	1.3796
N_85	1.42385	1.63106	1.40399	1.54364	1.42811	1.3766	1.46459	1.64549	1.44498	1.45377	1.4199	1.47247	1.51065	1.4413	1.40475	1.44046	1.66357	1.32409	1.56464	1.57362	1.60214	1.37544	1.37169	1.57621	1.54759	1.53971	1.53558	1.4061	1.41031	1.61359	1.43488	1.60106	1.40462	1.40814	1.59693	1.53455	1.36605	1.56682	1.40491	1.57879	1.64314	1.60132	1.63405	1.41496	1.56664	1.64717	1.57742	1.53196	1.39706
N_86	1.57012	1.3934	1.59782	1.49811	1.65929	1.32522	1.32431	1.40402	1.64042	1.65254	1.26553	1.42671	1.54328	1.62268	1.33651	1.32504	1.37944	1.30658	1.5267	1.39011	1.49899	1.3464	1.47918	1.35925	1.34098	1.34415	1.34157	1.64875	1.63926	1.37038	1.32563	1.3658	1.64667	1.31567	1.39579	1.32155	1.32596	1.45324	1.31324	1.42101	1.34161	1.41214	1.43293	1.35862	1.50858	1.39955	1.51611	1.41543	1.38278
N_80	1.51047	1.45477	1.49087	1.55696	1.58424	1.36333	1.38268	1.43966	1.5968	1.58125	1.3255	1.43322	1.54822	1.55846	1.35521	1.38079	1.43602	1.31661	1.50847	1.4611	1.52636	1.38891	1.47354	1.46042	1.41484	1.42167	1.42049	1.61052	1.60033	1.43966	1.35986	1.43166	1.57657	1.36902	1.45825	1.39334	1.38933	1.48451	1.37582	1.49241	1.43991	1.44048	1.48944	1.39508	1.48976	1.4633	1.49647	1.47718	1.4096
N_81	1.45828	1.63639	1.4248	1.54063	1.40361	1.34025	1.45361	1.87959	1.38512	1.4186	1.39066	1.46057	1.51543	1.45134	1.39303	1.414	1.68885	1.31831	1.58094	1.60583	1.57767	1.34639	1.38996	1.54318	1.5225	1.51909	1.51237	1.36951	1.36734	1.65163	1.41139	1.62441	1.38937	1.37721	1.60898	1.54602	1.34304	1.60829	1.37137	1.58996	1.64167	1.63619	1.66354	1.40516	1.57512	1.63949	1.58907	1.5344	1.38506
N_82	1.41412	1.64333	1.40276	1.52131	1.394	1.38608	1.49903	1.59104	1.3873	1.41393	1.46629	1.52111	1.49302	1.40667	1.44256	1.47979	1.63933	1.31579	1.48591	1.63206	1.57623	1.40301	1.39198	1.61303	1.59718	1.61127	1.60236	1.35975	1.36211	1.64246	1.49326	1.64945	1.36187	1.42042	1.58791	1.6178	1.38954	1.6042	1.4424	1.59665	1.68085	1.59176	1.63547	1.46171	1.48341	1.6203	1.49314	1.5118	1.4237
N_87	1.40247	1.57455	1.38725	1.49269	1.39235	1.35909	1.49516	1.56269	1.36074	1.39655	1.46143	1.50118	1.47659	1.40461	1.47024	1.45492	1.57939	1.2931	1.44507	1.56344	1.53548	1.36359	1.35486	1.52135	1.50447	1.52552	1.51964	1.35784	1.36403	1.57645	1.47711	1.57175	1.36203	1.39508	1.52752	1.55608	1.36171	1.52845	1.45619	1.53111	1.59612	1.53717	1.57457	1.45977	1.44276	1.56151	1.45507	1.45354	1.43489
N_88	1.40353	1.69029	1.38391	1.51627	1.36812	1.34898	1.44223	1.61233	1.38989	1.38843	1.4061	1.45875	1.50282	1.38109	1.38967	1.4198	1.67337	1.31113	1.49024	1.70166	1.58015	1.35241	1.34639	1.57911	1.57692	1.56222	1.55246	1.33678	1.34557	1.75665	1.44416	1.70595	1.34486	1.38497	1.60409	1.57525	1.34653	1.6031	1.38801	1.5784	1.66639	1.59174	1.64508	1.40449	1.48562	1.62327	1.50047	1.51047	1.37266
N_89	1.42452	1.68052	1.40112	1.51681	1.37487	1.36631	1.46012	1.65816	1.38371	1.38835	1.4151	1.47275	1.53653	1.39901	1.39584	1.43435	1.70321	1.32717	1.52629	1.65332	1.57164	1.372	1.36055	1.57294	1.55088	1.55052	1.5417	1.346	1.34855	1.68474	1.44758	1.68145	1.35855	1.40609	1.62016	1.582	1.36785	1.61662	1.389	1.59141	1.64328	1.62346	1.64429	1.4176	1.51965	1.62675	1.53594	1.55017	1.37835
N_341	1.41199	1.59225	1.40605	1.51198	1.40139	1.35868	1.47416	1.54185	1.39359	1.4371	1.44356	1.50657	1.47863	1.42472	1.41789	1.44987	1.57293	1.31336	1.47298	1.58352	1.56807	1.36814	1.37045	1.56287	1.55786	1.58352	1.5794	1.39075	1.38458	1.5887	1.47495	1.594	1.38576	1.3998	1.54491	1.543	1.37458	1.53736	1.44166	1.54627	1.61098	1.53702	1.59234	1.44485	1.46528	1.56174	1.48111	1.48052	1.39357
N_220	1.5353	1.43659	1.61778	1.46509	1.54455	1.36264	1.35821	1.45662	1.5376	1.55734	1.34414	1.43739	1.49483	1.54728	1.34198	1.33678	1.41197	1.33291	1.54826	1.42726	1.50793	1.37607	1.45701	1.43721	1.4069	1.39579	1.39637	1.52037	1.52135	1.40515	1.42718	1.40378	1.60792	1.35537	1.40885	1.36752	1.36312	1.51167	1.39319	1.42503	1.3869	1.44668	1.46216	1.341	1.54917	1.42328	1.54046	1.5038	1.38799
N_340	1.40259	1.3934	1.37004	1.43939	1.41212	1.41578	1.5189	1.36427	1.40687	1.42852	1.52868	1.47116	1.41331	1.40543	1.47365	1.51727	1.37426	1.30846	1.38026	1.41125	1.42575	1.39491	1.34098	1.40031	1.39508	1.40932	1.41002	1.39031	1.38509	1.36215	1.52674	1.36121	1.36438	1.43856	1.41284	1.44908	1.40727	1.42704	1.53393	1.41995	1.37269	1.35792	1.37892	1.51012	1.37658	1.38473	1.38885	1.38779	1.46218
N_217	1.53833	1.4599	1.564	1.46445	1.51179	1.35247	1.35157	1.44399	1.51245	1.52837	1.32912	1.41286	1.53018	1.51937	1.32454	1.36086	1.43782	1.36423	1.56822	1.47297	1.51518	1.36434	1.46407	1.44307	1.40974	1.40932	1.40834	1.50147	1.49719	1.43697	1.40956	1.43501	1.5744	1.34417	1.42631	1.35489	1.351	1.50017	1.33815	1.42412	1.39182	1.47558	1.47103	1.35233	1.56953	1.4402	1.55966	1.52232	1.40545
N_338	1.40452	1.66267	1.41303	1.55163	1.36826	1.34786	1.47956	1.59795	1.37916	1.40721	1.39476	1.46166	1.49944	1.41016	1.40317	1.42943	1.62767	1.31817	1.48321	1.61757	1.58456	1.35883	1.37945	1.56706	1.55787	1.54239	1.53465	1.35677	1.36284	1.63716	1.41458	1.64902	1.38532	1.39403	1.6193	1.57362	1.3429	1.57612	1.40855	1.58716	1.64488	1.5771	1.62568	1.41091	1.49007	1.61506	1.49457	1.53078	1.38661
N_337	1.404	1.66619	1.37935	1.55778	1.374	1.36662	1.49327	1.61621	1.35418	1.38615	1.40038	1.45236	1.50012	1.3892	1.39849	1.45928	1.6622	1.30141	1.47483	1.62613	1.5721	1.37172	1.36827	1.60758	1.57481	1.57551	1.56598	1.34125	1.34486	1.64279	1.42448	1.64749	1.34768	1.40373	1.63409	1.60571	1.36721	1.60366	1.42194	1.61757	1.70924	1.59186	1.63995	1.42825	1.47165	1.63279	1.48447	1.52411	1.35619
N_216	1.59989	1.48526	1.59302	1.49813	1.54371	1.34752	1.37554	1.49012	1.53062	1.55064	1.2766	1.40557	1.5697	1.53961	1.32811	1.36565	1.47463	1.35653	1.52484	1.49015	1.52871	1.35976	1.47623	1.42389	1.42727	1.41214	1.40858	1.53445	1.53124	1.47303	1.36536	1.47054	1.57237	1.35132	1.47748	1.39523	1.36197	1.50649	1.32861	1.48789	1.4429	1.51949	1.51024	1.38259	1.52904	1.46644	1.51629	1.48976	1.38016
N_215	1.53129	1.46617	1.53934	1.44552	1.51647	1.3311	1.35161	1.46671	1.51882	1.52721	1.32336	1.43794	1.49706	1.52646	1.35533	1.32705	1.43907	1.31003	1.54434	1.44222	1.50785	1.35429	1.41131	1.43771	1.41179	1.40649	1.4039	1.501	1.50188	1.44542	1.38725	1.45566	1.53305	1.32968	1.41226	1.38858	1.33481	1.46704	1.3498	1.45159	1.41801	1.46636	1.48406	1.35027	1.52433	1.45648	1.53376	1.48012	1.40419
N_336	1.49206	1.57823	1.49624	1.54777	1.48489	1.36962	1.40277	1.58376	1.48017	1.49782	1.3603	1.49434	1.49923	1.51076	1.3855	1.39282	1.56173	1.32865	1.49385	1.56703	1.56436	1.40313	1.4498	1.51639	1.48207	1.51486	1.50768	1.46158	1.46644	1.55789	1.42011	1.5415	1.48258	1.40074	1.54534	1.47198	1.38462	1.55228	1.41364	1.55225	1.55971	1.56096	1.59243	1.40753	1.48985	1.56762	1.49821	1.51972	1.38294
N_214	1.51615	1.4954	1.53633	1.45086	1.45297	1.32782	1.33627	1.5012	1.49259	1.51122	1.32043	1.40301	1.50438	1.45935	1.31347	1.36371	1.49801	1.33834	1.53228	1.48672	1.54066	1.34564	1.40933	1.46263	1.45516	1.43743	1.43304	1.45465	1.45257	1.49063	1.39961	1.50578	1.50578	1.36969	1.45038	1.39136	1.34111	1.49341	1.34805	1.43911	1.44985	1.50279	1.50536	1.35831	1.54068	1.49781	1.53926	1.51255	1.33805
N_335	1.51156	1.58257	1.50132	1.54081	1.47935	1.35819	1.42043	1.57421	1.46734	1.49943	1.37197	1.47652	1.50543	1.49835	1.39051	1.40182	1.57079	1.3107	1.47947	1.57311	1.56055	1.37191	1.41081	1.49947	1.49103	1.4974	1.49162	1.45027	1.44986	1.56347	1.38913	1.54684	1.45529	1.39206	1.55309	1.49638	1.36424	1.56933	1.38696	1.56543	1.55756	1.57303	1.59518	1.41222	1.47637	1.56324	1.48856	1.48171	1.38785
N_334	1.53553	1.36645	1.58026	1.42795	1.54035	1.31534	1.27245	1.37626	1.54044	1.53596	1.25039	1.36123	1.47718	1.52294	1.28029	1.30053	1.35286	1.29671	1.45719	1.36254	1.47391	1.3371	1.4439	1.35525	1.33921	1.34168	1.34121	1.52253	1.52564	1.33133	1.31194	1.33051	1.59892	1.30398	1.38332	1.28498	1.31926	1.46986	1.28491	1.39431	1.30359	1.41849	1.3853	1.30064	1.4636	1.36391	1.45025	1.47036	1.31608
N_213	1.60195	1.51919	1.59711	1.53099	1.5317	1.35414	1.42113	1.51717	1.54319	1.56919	1.37308	1.48932	1.58367	1.55534	1.41537	1.42091	1.49964	1.33274	1.52113	1.53063	1.54805	1.37575	1.4377	1.45708	1.44634	1.45666	1.45558	1.5075	1.50732	1.51273	1.42453	1.50024	1.54346	1.39555	1.48764	1.43362	1.36059	1.53236	1.40107	1.50018	1.49363	1.50696	1.53693	1.43181	1.51807	1.4976	1.52773	1.47611	1.39128
N_333	1.45154	1.6637	1.43038	1.58376	1.42033	1.41081	1.49746	1.6397	1.418	1.45011	1.41633	1.47154	1.53939	1.47486	1.42035	1.4718	1.65984	1.32706	1.51219	1.62311	1.58405	1.40978	1.42176	1.55664	1.54245	1.54574	1.53797	1.40685	1.41316	1.64571	1.43555	1.63217	1.41328	1.44148	1.66631	1.54308	1.40766	1.62091	1.43045	1.63389	1.63587	1.60673	1.6466	1.45037	1.50995	1.62393	1.52172	1.52325	1.38519
N_212	1.576	1.51258	1.55655	1.51686	1.462	1.34851	1.44329	1.49177	1.46921	1.51021	1.35805	1.43014	1.58033	1.53235	1.40496	1.41839	1.50553	1.3395	1.49471	1.50076	1.49591	1.3497	1.42214	1.43218	1.43378	1.45601	1.44801	1.46018	1.4526	1.51176	1.39367	1.49729	1.52364	1.398	1.49918	1.42121	1.35322	1.50338	1.41041	1.501	1.45627	1.50141	1.51669	1.44978	1.50799	1.48977	1.50435	1.46895	1.35572
N_211	1.49024	1.4251	1.52115	1.46011	1.49277	1.34876	1.3455	1.45288	1.48627	1.52324	1.3672	1.43598	1.46011	1.51699	1.33719	1.35182	1.42661	1.30896	1.53242	1.43186	1.53653	1.35561	1.39961	1.45444	1.44131	1.42998	1.4283	1.46855	1.46831	1.40323	1.43865	1.42757	1.54109	1.35894	1.42275	1.34362	1.33732	1.52771	1.38089	1.4201	1.38452	1.44734	1.44167	1.34731	1.53201	1.42854	1.52808	1.52157	1.36804
N_332	1.41833	1.5096	1.3679	1.46378	1.38302	1.43321	1.60506	1.45282	1.34381	1.3921	1.62506	1.56807	1.45603	1.39648	1.58831	1.59986	1.4748	1.29513	1.37925	1.52059	1.44878	1.43415	1.39387	1.46713	1.45698	1.48966	1.48716	1.35849	1.36178	1.47587	1.61499	1.47005	1.35286	1.47945	1.49584	1.54496	1.43387	1.46289	1.58738	1.4921	1.48888	1.44521	1.48231	1.6034	1.3754	1.47076	1.38745	1.40124	1.50897
N_331	1.32929	1.35078	1.28205	1.36509	1.33047	1.5761	1.40324	1.33169	1.35244	1.32881	1.40825	1.37541	1.36062	1.31052	1.38661	1.44302	1.34298	1.35204	1.33757	1.39502	1.35654	1.57071	1.39979	1.39631	1.36533	1.37485	1.37344	1.31773	1.32498	1.3378	1.41592	1.33298	1.29887	1.55572	1.3945	1.38939	1.58149	1.38789	1.44598	1.37125	1.34538	1.30769	1.36555	1.41837	1.32153	1.34627	1.33427	1.36956	1.39725
N_210	1.61274	1.49325	1.56941	1.48262	1.54669	1.37321	1.40057	1.47805	1.53272	1.54804	1.34917	1.45404	1.55804	1.53887	1.40066	1.40965	1.47095	1.31036	1.50704	1.4791	1.53146	1.39576	1.46184	1.45231	1.41534	1.43178	1.428	1.52663	1.52349	1.48053	1.41427	1.49296	1.53603	1.38182	1.48113	1.43326	1.37912	1.50212	1.37641	1.5084	1.44481	1.48278	1.50659	1.42113	1.48845	1.47367	1.49355	1.47403	1.40918
N_219	1.59439	1.56511	1.58996	1.55067	1.52718	1.4249	1.45838	1.52601	1.51107	1.54941	1.41558	1.47418	1.61134	1.53361	1.45295	1.4538	1.50847	1.39163	1.53536	1.5871	1.56399	1.44991	1.45587	1.47661	1.44068	1.48276	1.47808	1.49649	1.51023	1.54822	1.51994	1.54763	1.5453	1.47165	1.5225	1.47327	1.40592	1.56298	1.47163	1.54763	1.49386	1.50497	1.52384	1.47399	1.5322	1.52776	1.5377	1.50614	1.41847
N_339	1.35967	1.42496	1.36079	1.38744	1.3645	1.37101	1.5486	1.39962	1.32947	1.365	1.59071	1.54313	1.39056	1.36065	1.53585	1.52607	1.42882	1.28024	1.35488	1.43748	1.44355	1.36539	1.32238	1.43676	1.43683	1.4532	1.45355	1.32466	1.32639	1.42011	1.5743	1.41564	1.32179	1.39478	1.424	1.46046	1.36354	1.46364	1.52474	1.3992	1.43802	1.41505	1.424	1.49912	1.34973	1.42918	1.36265	1.37996	1.45313
N_218	1.53355	1.44591	1.57014	1.47863	1.5446	1.37445	1.36312	1.46629	1.54515	1.56167	1.3715	1.45649	1.52079	1.55105	1.3679	1.39227	1.43957	1.33931	1.53336	1.46174	1.51905	1.37927	1.42258	1.45115	1.44169	1.44452	1.44735	1.52885	1.52699	1.4263	1.43395	1.43284	1.57335	1.3877	1.44505	1.37343	1.36847	1.51883	1.38219	1.43858	1.40892	1.44028	1.47649	1.38471	1.52142	1.45178	1.53212	1.50115	1.40382
N_330	1.43701	1.64624	1.40386	1.52692	1.40468	1.34636	1.46068	1.61644	1.41462	1.42826	1.41604	1.48567	1.51283	1.43132	1.40791	1.43077	1.67146	1.32806	1.50951	1.6381	1.58864	1.35875	1.36134	1.57516	1.55454	1.5549	1.54646	1.3798	1.37904	1.66385	1.44095	1.64544	1.38165	1.39208	1.60349	1.58894	1.35818	1.58352	1.38303	1.60297	1.67119	1.61276	1.65218	1.41457	1.50795	1.63225	1.51806	1.51343	1.40059
N_327	1.60952	1.41618	1.64163	1.47211	1.55401	1.31718	1.36048	1.4273	1.54296	1.57468	1.2955	1.43118	1.56404	1.56542	1.35974	1.36575	1.38724	1.31513	1.47476	1.42423	1.49089	1.34012	1.47351	1.34585	1.33312	1.35246	1.34995	1.51639	1.51494	1.38825	1.39023	1.37494	1.60397	1.33541	1.40369	1.34461	1.32669	1.458	1.34494	1.42986	1.35139	1.43019	1.42735	1.37017	1.49077	1.39603	1.47664	1.39252	1.35213
N_206	1.61238	1.50521	1.57865	1.48597	1.53971	1.34046	1.35672	1.54385	1.56482	1.57523	1.37656	1.44216	1.5783	1.51971	1.35538	1.39491	1.52671	1.32432	1.58069	1.51034	1.60148	1.35141	1.39407	1.49438	1.45542	1.47587	1.4731	1.52073	1.51511	1.52137	1.45274	1.51345	1.54827	1.36225	1.49779	1.42031	1.33495	1.55882	1.35853	1.50811	1.47714	1.521	1.53231	1.36975	1.56598	1.5	1.58198	1.54035	1.36938
N_326	1.42544	1.62736	1.42077	1.54453	1.41768	1.35169	1.44605	1.58925	1.41881	1.44639	1.41639	1.47795	1.49359	1.43911	1.4077	1.42914	1.62019	1.30495	1.483	1.57143	1.59104	1.35984	1.35651	1.58461	1.56536	1.54583	1.53677	1.38597	1.39075	1.62819	1.44929	1.60984	1.40899	1.3867	1.59019	1.54393	1.34593	1.59183	1.38583	1.5699	1.61823	1.58054	1.61843	1.39899	1.47868	1.59572	1.48947	1.5343	1.3775
N_205	1.54153	1.41738	1.52863	1.41922	1.49541	1.34568	1.34534	1.42425	1.51168	1.51173	1.36437	1.42388	1.49682	1.49812	1.34933	1.36865	1.39438	1.3105	1.50423	1.40521	1.49309	1.3643	1.41461	1.42666	1.38814	1.39861	1.39802	1.49688	1.492	1.38814	1.41463	1.38356	1.5307	1.34003	1.41131	1.34738	1.36064	1.47972	1.36726	1.41595	1.36057	1.40814	1.4348	1.34498	1.48609	1.39779	1.49624	1.48048	1.40525
N_325	1.43753	1.47436	1.42852	1.4855	1.44753	1.40767	1.44672	1.44413	1.44702	1.46632	1.3732	1.4552	1.46154	1.47248	1.42108	1.43889	1.46224	1.30094	1.41825	1.46941	1.46264	1.40775	1.40367	1.4396	1.43837	1.46224	1.4586	1.45383	1.45013	1.4586	1.39238	1.4553	1.42108	1.43296	1.47565	1.45044	1.41863	1.4631	1.4058	1.48606	1.45486	1.43731	1.48669	1.44872	1.41589	1.4706	1.42672	1.41214	1.36925
N_204	1.57871	1.52147	1.54659	1.49155	1.49096	1.34372	1.40702	1.53592	1.5018	1.52902	1.38657	1.44807	1.55095	1.50183	1.38722	1.41496	1.52163	1.35356	1.53605	1.52022	1.55562	1.36546	1.39834	1.46902	1.46628	1.47043	1.46799	1.45228	1.45699	1.5154	1.44655	1.52603	1.50318	1.39033	1.48265	1.44622	1.35309	1.52195	1.39566	1.49212	1.49003	1.52688	1.54397	1.4163	1.53857	1.51381	1.53971	1.49267	1.37964
N_324	1.38066	1.46824	1.3487	1.44941	1.33816	1.47683	1.57615	1.43602	1.33441	1.36792	1.60585	1.52723	1.40495	1.36045	1.55161	1.67756	1.44049	1.32975	1.37151	1.4753	1.45263	1.47561	1.37019	1.48354	1.47973	1.50421	1.5029	1.30972	1.31411	1.44234	1.60392	1.4426	1.32517	1.51437	1.4821	1.51686	1.47485	1.51029	1.59433	1.46273	1.47497	1.42101	1.45323	1.55635	1.3713	1.42812	1.37704	1.43418	1.47933
N_203	1.60024	1.52058	1.56932	1.51412	1.49001	1.3728	1.4514	1.52116	1.49844	1.5184	1.37547	1.44069	1.60485	1.50404	1.40335	1.43943	1.51985	1.35189	1.49453	1.52774	1.52895	1.3772	1.43319	1.44787	1.43664	1.44698	1.44341	1.45595	1.45863	1.52865	1.43555	1.5126	1.50725	1.41391	1.51712	1.46714	1.36717	1.52017	1.39728	1.51694	1.49268	1.52485	1.53854	1.4509	1.50951	1.51474	1.50285	1.46327	1.38783
N_323	1.53176	1.53585	1.51264	1.48349	1.45259	1.33286	1.39402	1.51941	1.464	1.48827	1.35758	1.44563	1.51788	1.46707	1.36968	1.38503	1.52235	1.32116	1.50894	1.52946	1.53991	1.34687	1.4112	1.45571	1.44578	1.46224	1.45695	1.43948	1.44742	1.51952	1.41378	1.51482	1.49259	1.35318	1.48506	1.45044	1.33648	1.52197	1.37088	1.49735	1.49806	1.52011	1.54219	1.39073	1.52445	1.53246	1.51847	1.47471	1.3776
N_202	1.503	1.42241	1.53354	1.41479	1.517	1.3149	1.31939	1.41242	1.53378	1.51307	1.33568	1.3939	1.49277	1.48641	1.32196	1.34323	1.4036	1.3093	1.50229	1.41216	1.5051	1.33643	1.42654	1.42576	1.38607	1.38937	1.38831	1.48812	1.4883	1.40136	1.39623	1.39301	1.55782	1.30694	1.39713	1.36089	1.3193	1.46592	1.33048	1.40553	1.38156	1.43983	1.43998	1.33243	1.5058	1.40842	1.49006	1.45771	1.36165
N_201	1.43859	1.48136	1.40253	1.45719	1.39576	1.41649	1.55931	1.4419	1.37078	1.41469	1.53523	1.526	1.45601	1.39967	1.54034	1.55074	1.46189	1.30376	1.40285	1.49736	1.4444	1.4167	1.38944	1.45312	1.46542	1.4793	1.47706	1.37266	1.37415	1.45495	1.55113	1.45425	1.36497	1.45208	1.4706	1.5138	1.42018	1.45972	1.5527	1.47383	1.47781	1.44742	1.49031	1.57763	1.40073	1.47165	1.41143	1.39955	1.48865
N_322	1.55166	1.38902	1.63994	1.45486	1.60294	1.34526	1.31806	1.39993	1.56221	1.61935	1.25521	1.42062	1.5188	1.5865	1.33755	1.33756	1.37351	1.32952	1.52981	1.41245	1.4765	1.36963	1.51569	1.38929	1.35351	1.37755	1.37663	1.5953	1.5832	1.35847	1.37115	1.38342	1.66318	1.34497	1.38874	1.32223	1.35678	1.46913	1.34657	1.43761	1.36045	1.41754	1.43729	1.35792	1.53761	1.39681	1.51807	1.41992	1.34697
N_321	1.34106	1.41667	1.29083	1.40165	1.314	1.43813	1.69093	1.37591	1.28527	1.3179	1.61214	1.49882	1.37721	1.31992	1.54493	1.60412	1.40073	1.29373	1.31793	1.44562	1.37975	1.42576	1.32639	1.42642	1.43178	1.44613	1.44695	1.28667	1.29099	1.39402	1.58964	1.38073	1.27311	1.46377	1.44872	1.47627	1.43178	1.44197	1.59519	1.4216	1.41848	1.37697	1.40493	1.57833	1.31206	1.40767	1.32628	1.36709	1.4803
N_200	1.32627	1.50195	1.32613	1.40928	1.2999	1.3635	1.543	1.47802	1.29194	1.33073	1.55076	1.5074	1.39452	1.30274	1.51784	1.50298	1.50543	1.31846	1.42347	1.5313	1.48623	1.36448	1.32782	1.50194	1.49586	1.51344	1.51034	1.26861	1.28025	1.51293	1.56459	1.53257	1.27559	1.38457	1.45915	1.56746	1.37197	1.45057	1.57089	1.45708	1.54698	1.46639	1.50791	1.48992	1.42757	1.50052	1.43149	1.43563	1.49263
N_320	1.36141	1.43162	1.28767	1.41226	1.30624	1.39744	1.62228	1.40049	1.28199	1.32754	1.50709	1.45934	1.40602	1.33216	1.512	1.52893	1.42449	1.28245	1.34956	1.47998	1.37867	1.40257	1.35992	1.40113	1.40485	1.41825	1.41802	1.3022	1.3064	1.41237	1.49936	1.40849	1.28934	1.43624	1.44378	1.51108	1.41134	1.41296	1.55204	1.44312	1.44885	1.38473	1.43368	1.518	1.34426	1.42319	1.36003	1.35568	1.52876
N_209	1.60467	1.54275	1.60735	1.55616	1.55681	1.43191	1.49376	1.54397	1.53931	1.55756	1.40738	1.47833	1.60545	1.54786	1.44163	1.47602	1.54047	1.38844	1.5463	1.56839	1.56133	1.46474	1.47743	1.47256	1.4786	1.48366	1.47782	1.52472	1.51984	1.54514	1.48346	1.56109	1.53658	1.48717	1.52179	1.49868	1.43619	1.57677	1.52174	1.55875	1.51012	1.52218	1.54267	1.49455	1.53479	1.53385	1.54669	1.53424	1.41479
N_208	1.48929	1.39613	1.57376	1.42382	1.51271	1.31863	1.3008	1.4219	1.5111	1.52366	1.3162	1.40792	1.44307	1.51329	1.31287	1.31031	1.38132	1.30031	1.49965	1.37651	1.49162	1.34534	1.41473	1.40136	1.38967	1.37344	1.37344	1.50465	1.50459	1.36509	1.37955	1.3678	1.57657	1.32176	1.38379	1.31801	1.33301	1.47887	1.32905	1.40066	1.34326	1.41002	1.42193	1.30757	1.49899	1.38626	1.48906	1.48506	1.37207
N_329	1.47776	1.56113	1.46488	1.55271	1.47906	1.38885	1.42462	1.57492	1.47385	1.47939	1.3472	1.41324	1.53693	1.49906	1.35803	1.39953	1.54916	1.33072	1.5601	1.53097	1.52233	1.40174	1.45919	1.51018	1.46589	1.46718	1.46095	1.46395	1.46777	1.53999	1.38297	1.53093	1.49765	1.39459	1.54905	1.47043	1.39794	1.57296	1.37648	1.56523	1.52443	1.54693	1.55157	1.40379	1.54126	1.52682	1.55375	1.53434	1.4103
N_328	1.39976	1.65432	1.37039	1.5316	1.36753	1.3565	1.47531	1.61409	1.36306	1.38437	1.41779	1.46371	1.49247	1.37897	1.39391	1.44101	1.66126	1.30721	1.46577	1.63897	1.57559	1.36253	1.35615	1.59993	1.57504	1.56422	1.5581	1.33596	1.33769	1.6662	1.44587	1.64232	1.33463	1.39228	1.60927	1.60408	1.35932	1.59577	1.40184	1.58323	1.69441	1.58716	1.64483	1.40884	1.46064	1.62362	1.47483	1.48318	1.37666
N_207	1.61913	1.5378	1.58225	1.53498	1.5	1.39668	1.46118	1.51975	1.52296	1.5326	1.42081	1.48106	1.58271	1.51402	1.43274	1.45183	1.5146	1.3782	1.51517	1.55107	1.53008	1.43274	1.44476	1.46537	1.50315	1.48884	1.48369	1.48254	1.49056	1.53291	1.47577	1.54322	1.50143	1.44614	1.50086	1.46573	1.41282	1.54415	1.48038	1.51546	1.50602	1.50029	1.52244	1.49628	1.51206	1.55238	1.52147	1.50086	1.42301
N_316	1.35734	1.39703	1.32232	1.39582	1.32062	1.7297	1.45485	1.36726	1.34633	1.35347	1.39067	1.40717	1.38515	1.34726	1.41716	1.47129	1.3848	1.33704	1.34373	1.46997	1.35499	1.65218	1.44728	1.39826	1.37221	1.38774	1.3855	1.32623	1.33278	1.37938	1.4172	1.37479	1.29383	1.66618	1.40774	1.41872	1.63614	1.37902	1.4697	1.41532	1.38723	1.35114	1.40813	1.45187	1.34052	1.38833	1.35538	1.35208	1.39402
N_315	1.46988	1.41477	1.47243	1.49717	1.53565	1.39297	1.46574	1.40661	1.51361	1.54421	1.42506	1.4844	1.47871	1.50976	1.44178	1.45362	1.38861	1.30282	1.43872	1.41239	1.4998	1.39951	1.42461	1.41807	1.40743	1.41884	1.41743	1.521	1.51647	1.37685	1.46085	1.37697	1.49377	1.40799	1.44354	1.40299	1.38874	1.4662	1.44993	1.43912	1.40082	1.39838	1.44018	1.46401	1.42631	1.41884	1.43849	1.40261	1.42113
N_313	1.35906	1.39008	1.31665	1.39599	1.32929	1.69572	1.44683	1.36286	1.34588	1.35075	1.41779	1.38972	1.3812	1.34674	1.39814	1.49711	1.37909	1.33276	1.34051	1.43807	1.38149	1.63464	1.44143	1.42583	1.39367	1.41625	1.41437	1.31714	1.32722	1.36674	1.43175	1.3618	1.29828	1.66837	1.42778	1.40163	1.63817	1.41014	1.472	1.41078	1.38081	1.35745	1.40143	1.43837	1.33728	1.37768	1.34933	1.36356	1.37948
N_312	1.41436	1.66347	1.40061	1.56177	1.38134	1.35376	1.47794	1.679	1.39677	1.4161	1.4186	1.47231	1.49724	1.41991	1.40462	1.44929	1.69852	1.33096	1.5973	1.61461	1.57562	1.35841	1.36712	1.5776	1.55568	1.5648	1.55633	1.36922	1.3684	1.64971	1.44734	1.65575	1.37701	1.39285	1.61516	1.55851	1.35129	1.59494	1.40521	1.61382	1.66868	1.62967	1.67619	1.41143	1.59586	1.65536	1.60719	1.57945	1.39247
N_311	1.48518	1.53632	1.5058	1.53384	1.50776	1.31793	1.39107	1.53576	1.51573	1.53368	1.36962	1.4792	1.50682	1.51164	1.39555	1.38633	1.53152	1.31881	1.48918	1.50642	1.56284	1.33098	1.37097	1.48794	1.45883	1.488	1.48377	1.47571	1.47636	1.54211	1.40993	1.52705	1.48365	1.34673	1.49106	1.47301	1.31914	1.53268	1.35375	1.51982	1.53431	1.52294	1.57232	1.38285	1.48277	1.5247	1.49753	1.46977	1.37078
N_310	1.481	1.59687	1.44014	1.52286	1.43005	1.41846	1.5	1.58844	1.47512	1.45588	1.44454	1.48049	1.53149	1.47627	1.42364	1.47841	1.62726	1.39376	1.53149	1.60954	1.56698	1.40415	1.38999	1.5453	1.54185	1.54875	1.54357	1.4176	1.42537	1.62123	1.55131	1.60483	1.42019	1.45221	1.58412	1.53042	1.38967	1.60301	1.51074	1.56342	1.59016	1.60052	1.60612	1.45902	1.52208	1.59965	1.53926	1.56687	1.42537
N_319	1.45288	1.62587	1.42804	1.56617	1.41294	1.37422	1.46325	1.75861	1.40355	1.42097	1.40698	1.47483	1.52403	1.46377	1.40758	1.441	1.67958	1.31867	1.56516	1.58079	1.57908	1.36601	1.38319	1.54992	1.53336	1.52666	1.51805	1.39256	1.3869	1.6418	1.43877	1.6357	1.39072	1.39547	1.62004	1.54907	1.35778	1.60655	1.37047	1.60218	1.64365	1.61597	1.6531	1.42551	1.56048	1.63331	1.57281	1.54699	1.36709
N_318	1.36327	1.65659	1.32891	1.54133	1.33495	1.38202	1.47132	1.61158	1.35817	1.36829	1.43653	1.45298	1.45736	1.36058	1.3832	1.45816	1.66702	1.3027	1.48022	1.60258	1.59857	1.38148	1.34115	1.63843	1.6072	1.59998	1.59251	1.31821	1.32326	1.6534	1.44875	1.64582	1.31023	1.41474	1.64428	1.58152	1.37657	1.61445	1.40993	1.5869	1.69271	1.59713	1.64308	1.40085	1.47526	1.63338	1.49052	1.5443	1.36275
N_317	1.49436	1.42992	1.50941	1.51503	1.61717	1.33837	1.34016	1.40875	1.60848	1.61539	1.29613	1.44162	1.53141	1.54772	1.34592	1.33305	1.41223	1.29668	1.49976	1.39283	1.51357	1.35242	1.43549	1.42859	1.38489	1.40396	1.4012	1.6219	1.61607	1.40695	1.33984	1.41535	1.6	1.32928	1.41391	1.35679	1.33147	1.444	1.33511	1.45209	1.4013	1.43309	1.46709	1.36043	1.48401	1.43597	1.48957	1.45072	1.38062
N_305	1.54506	1.37832	1.63541	1.46274	1.61071	1.3091	1.30718	1.37956	1.59795	1.61449	1.243	1.40059	1.52588	1.58739	1.32651	1.30524	1.35956	1.29718	1.5067	1.36216	1.47954	1.33333	1.47871	1.3469	1.32287	1.32663	1.3271	1.59652	1.58692	1.34439	1.31579	1.3558	1.69231	1.30276	1.37438	1.3119	1.31101	1.44845	1.29743	1.41501	1.32855	1.39626	1.40568	1.33227	1.51651	1.38885	1.49847	1.39108	1.36043
N_304	1.3723	1.66353	1.38303	1.54844	1.38832	1.35609	1.47114	1.6265	1.37238	1.39584	1.39763	1.45657	1.5	1.39196	1.3828	1.4521	1.66657	1.30648	1.51095	1.62489	1.58195	1.35846	1.36705	1.6229	1.58133	1.57863	1.56618	1.34714	1.35294	1.67602	1.43892	1.68022	1.35189	1.3784	1.60714	1.62132	1.35164	1.59413	1.37406	1.59709	1.71368	1.58854	1.65658	1.39721	1.49789	1.65411	1.51185	1.52431	1.3717
N_303	1.48465	1.51152	1.49605	1.45754	1.43751	1.322	1.36351	1.49847	1.45146	1.46009	1.36064	1.41357	1.46929	1.45824	1.33224	1.37699	1.50294	1.31405	1.50024	1.50057	1.54856	1.33	1.38871	1.48323	1.45729	1.47212	1.46624	1.39781	1.39153	1.49929	1.38768	1.49553	1.50553	1.35035	1.50035	1.43778	1.31659	1.57875	1.353	1.51518	1.49594	1.49882	1.53895	1.34965	1.51723	1.50529	1.50671	1.45471	1.34028
N_302	1.54816	1.45346	1.5933	1.5259	1.61051	1.34932	1.36979	1.44168	1.57475	1.62896	1.30272	1.45726	1.5448	1.64386	1.37935	1.36438	1.42397	1.31795	1.5137	1.43721	1.51946	1.36695	1.49611	1.39746	1.37935	1.39682	1.39562	1.59189	1.58715	1.42445	1.375	1.41727	1.65295	1.3561	1.45245	1.36108	1.34789	1.45852	1.35306	1.47631	1.38649	1.44694	1.47969	1.39454	1.51694	1.45065	1.51119	1.454	1.38442
N_301	1.43306	1.62761	1.39533	1.54646	1.41282	1.35262	1.44483	1.71007	1.41035	1.42636	1.40134	1.45887	1.49141	1.42378	1.39144	1.42982	1.69619	1.31724	1.5414	1.59328	1.62052	1.35088	1.36756	1.57158	1.54034	1.53505	1.52811	1.37701	1.37956	1.64455	1.42704	1.62009	1.38685	1.3829	1.59257	1.55078	1.34509	1.59718	1.38406	1.58781	1.66321	1.62809	1.66058	1.41202	1.54114	1.65008	1.55222	1.54375	1.38654
N_300	1.38	1.60328	1.37267	1.50601	1.35365	1.35509	1.49397	1.56293	1.33912	1.37092	1.44128	1.48286	1.46424	1.37532	1.43402	1.46352	1.61127	1.30752	1.44119	1.60914	1.53105	1.36383	1.35192	1.56111	1.56328	1.56716	1.56022	1.3149	1.31745	1.61609	1.46213	1.60868	1.33251	1.39532	1.56469	1.57893	1.35836	1.54479	1.42754	1.56158	1.64014	1.54728	1.59845	1.4386	1.43838	1.57857	1.45142	1.46483	1.40219
N_309	1.43699	1.7216	1.42669	1.54985	1.42338	1.41183	1.46914	1.64675	1.40585	1.42772	1.41756	1.45698	1.53251	1.44757	1.41652	1.47742	1.6901	1.36613	1.55097	1.69934	1.60376	1.40616	1.41242	1.61735	1.60721	1.6034	1.59783	1.38752	1.39543	1.73492	1.46778	1.68512	1.41945	1.43519	1.65554	1.59678	1.41105	1.65886	1.43997	1.62379	1.66921	1.62683	1.66667	1.43322	1.54425	1.64938	1.55888	1.57967	1.39895
N_308	1.5711	1.43174	1.60352	1.48048	1.54834	1.35835	1.34985	1.44404	1.53637	1.55617	1.28833	1.40167	1.51495	1.57757	1.33321	1.34173	1.40486	1.33007	1.5473	1.43383	1.46665	1.36889	1.51288	1.39233	1.35787	1.36726	1.36592	1.54553	1.54376	1.38521	1.36267	1.38643	1.64213	1.35368	1.42976	1.34624	1.36303	1.48793	1.3683	1.46552	1.35752	1.43635	1.45634	1.37923	1.55652	1.41914	1.53399	1.46283	1.41096
N_307	1.55574	1.37144	1.62216	1.4579	1.60271	1.32978	1.3078	1.37311	1.5784	1.61298	1.24451	1.40661	1.51313	1.59555	1.32652	1.31264	1.35108	1.28717	1.50684	1.36047	1.47684	1.35038	1.48336	1.36153	1.3218	1.33862	1.33801	1.59235	1.58599	1.33547	1.3291	1.34503	1.67227	1.32602	1.38618	1.29722	1.33346	1.44396	1.30655	1.42363	1.32897	1.38364	1.419	1.34116	1.51133	1.3794	1.49643	1.41196	1.34786
N_306	1.50071	1.39862	1.51194	1.52583	1.62718	1.37556	1.32621	1.38885	1.62961	1.62984	1.31608	1.42045	1.50447	1.5908	1.33204	1.35922	1.37038	1.29859	1.496	1.34554	1.50651	1.38585	1.46518	1.40113	1.3785	1.38203	1.37826	1.62099	1.62938	1.36039	1.36799	1.35098	1.58633	1.36122	1.41684	1.30891	1.3714	1.47211	1.35079	1.42713	1.33455	1.41426	1.40193	1.35415	1.47792	1.38238	1.48671	1.47201	1.36796
N_385	1.43629	1.58578	1.47304	1.48178	1.41523	1.31408	1.40234	1.56335	1.39471	1.43124	1.36191	1.45608	1.465	1.43136	1.36913	1.38107	1.57487	1.29566	1.49253	1.55551	1.555	1.32701	1.39478	1.49518	1.46853	1.4843	1.479	1.38494	1.39125	1.59064	1.40009	1.57805	1.43301	1.34762	1.54876	1.49946	1.31639	1.56901	1.34684	1.51459	1.56087	1.57217	1.58082	1.36231	1.50959	1.56217	1.50053	1.46018	1.35702
N_264	1.40059	1.62358	1.39164	1.5237	1.37953	1.37003	1.47235	1.58375	1.38043	1.40492	1.43377	1.48404	1.49541	1.40155	1.41955	1.45504	1.62926	1.31599	1.47695	1.61971	1.57183	1.38149	1.37826	1.58922	1.5888	1.59174	1.58704	1.36337	1.36215	1.61891	1.457	1.61633	1.36015	1.41116	1.59504	1.56655	1.38108	1.56	1.42787	1.57087	1.65662	1.57234	1.61633	1.42978	1.47484	1.6155	1.48883	1.49365	1.40089
N_143	1.45459	1.4618	1.42834	1.49049	1.43941	1.44322	1.57186	1.42724	1.4392	1.4585	1.50776	1.51245	1.47412	1.44607	1.51504	1.54475	1.44526	1.34882	1.41287	1.50469	1.47693	1.44988	1.42425	1.43366	1.44363	1.44837	1.45	1.42973	1.42602	1.4355	1.51051	1.44526	1.40054	1.46883	1.46911	1.49406	1.44579	1.45869	1.55465	1.48719	1.45275	1.42141	1.46563	1.55854	1.41147	1.45515	1.42331	1.40623	1.48984
N_263	1.64575	1.47466	1.58077	1.48775	1.51551	1.35465	1.40919	1.4834	1.51619	1.54625	1.3395	1.42341	1.5904	1.53422	1.37629	1.3895	1.46006	1.34742	1.49726	1.50502	1.49868	1.36254	1.4541	1.39677	1.39173	1.40122	1.40049	1.48517	1.48195	1.47392	1.40656	1.45739	1.5493	1.39174	1.46784	1.39947	1.34561	1.48896	1.37881	1.46972	1.43539	1.49191	1.48087	1.42553	1.51114	1.47356	1.50505	1.43404	1.35992
N_384	1.37659	1.43542	1.33105	1.42677	1.34965	1.44613	1.53993	1.4059	1.32233	1.37042	1.54096	1.47139	1.40837	1.36227	1.47212	1.61732	1.42414	1.33652	1.35474	1.47092	1.42549	1.45744	1.36709	1.45159	1.45001	1.46765	1.46566	1.32208	1.32792	1.41484	1.53273	1.41814	1.30828	1.49409	1.4793	1.46961	1.44446	1.47183	1.54117	1.44442	1.43096	1.39602	1.4368	1.50929	1.34935	1.4072	1.36144	1.39355	1.45054
N_142	1.56965	1.40978	1.58816	1.52205	1.63106	1.30746	1.33081	1.43484	1.63154	1.65127	1.2697	1.43404	1.52611	1.61491	1.34827	1.32999	1.40202	1.30047	1.46848	1.42258	1.50516	1.31956	1.42861	1.33573	1.37003	1.35274	1.34615	1.61134	1.60809	1.39402	1.34146	1.37768	1.58222	1.3164	1.41179	1.33039	1.29654	1.45521	1.31884	1.4303	1.36469	1.44754	1.43643	1.36438	1.46253	1.40626	1.4713	1.40226	1.3689
N_383	1.47793	1.4851	1.45934	1.47293	1.47911	1.4364	1.52382	1.45664	1.45397	1.47398	1.48115	1.51531	1.50935	1.47535	1.52336	1.53902	1.46747	1.32643	1.4657	1.47752	1.45794	1.4391	1.42899	1.43387	1.41334	1.42181	1.42052	1.45399	1.45499	1.45735	1.48051	1.44017	1.46335	1.45443	1.475	1.46484	1.42177	1.4938	1.49275	1.48141	1.44324	1.45794	1.47486	1.51771	1.45488	1.46158	1.46641	1.45146	1.48058
N_141	1.37659	1.651	1.41166	1.4855	1.34576	1.32651	1.42852	1.59257	1.34491	1.37295	1.37844	1.42884	1.45166	1.38273	1.37615	1.39918	1.63667	1.31191	1.50953	1.61254	1.53347	1.32945	1.36533	1.54547	1.514	1.53364	1.52646	1.32937	1.32945	1.63879	1.41036	1.61833	1.39638	1.36524	1.5741	1.53148	1.33242	1.56676	1.3666	1.56535	1.61507	1.59739	1.6152	1.38003	1.52859	1.59692	1.52	1.49918	1.34478
N_262	1.64958	1.49832	1.56584	1.51734	1.56211	1.40914	1.43472	1.48839	1.54662	1.5837	1.40142	1.45414	1.56837	1.53704	1.40767	1.43838	1.4847	1.38228	1.5094	1.54242	1.52511	1.40229	1.44821	1.44653	1.42499	1.42905	1.42831	1.53741	1.54257	1.49171	1.51817	1.4836	1.54147	1.45097	1.4836	1.44302	1.39768	1.52292	1.46579	1.47824	1.45776	1.51345	1.50019	1.48286	1.49279	1.51456	1.50866	1.46296	1.41261
N_261	1.62459	1.45506	1.616	1.48431	1.55042	1.32007	1.3989	1.44931	1.55558	1.56962	1.32835	1.42436	1.55902	1.54495	1.3676	1.36822	1.43136	1.32146	1.4967	1.45079	1.49294	1.3307	1.43639	1.36694	1.36674	1.36373	1.36114	1.51486	1.51292	1.4328	1.38989	1.42404	1.5741	1.34622	1.43711	1.37981	1.31617	1.4918	1.36603	1.44736	1.39307	1.44271	1.45061	1.40523	1.50165	1.45075	1.50201	1.42203	1.35899
N_140	1.6418	1.5022	1.57251	1.53008	1.53108	1.37365	1.44132	1.50068	1.52157	1.55791	1.36869	1.44486	1.59466	1.55749	1.40162	1.42688	1.49211	1.32666	1.52082	1.52005	1.53013	1.38131	1.45059	1.42591	1.4138	1.4266	1.42312	1.49565	1.49745	1.48676	1.41198	1.49633	1.53151	1.41977	1.50131	1.42646	1.37176	1.5162	1.39709	1.49714	1.47071	1.49546	1.50641	1.44624	1.51865	1.5151	1.52902	1.45022	1.37879
N_382	1.34824	1.40147	1.28152	1.3737	1.30647	1.41731	1.62441	1.36297	1.26327	1.31562	1.52283	1.45792	1.3905	1.31969	1.63738	1.53612	1.38156	1.27759	1.32463	1.44902	1.33347	1.42152	1.34804	1.35349	1.37227	1.36968	1.36944	1.29408	1.29781	1.37615	1.51048	1.37156	1.2837	1.45049	1.39661	1.53379	1.43214	1.36113	1.62747	1.40572	1.38364	1.35521	1.38192	1.56904	1.32224	1.37744	1.33616	1.31875	1.62299
N_381	1.34036	1.37406	1.3085	1.3795	1.33883	1.71032	1.4282	1.34969	1.35586	1.34023	1.40625	1.38146	1.38875	1.33722	1.38216	1.48161	1.36487	1.35382	1.34981	1.42749	1.37757	1.71181	1.46923	1.42598	1.3744	1.39499	1.39216	1.32525	1.33369	1.36534	1.43983	1.35428	1.32039	1.68624	1.41193	1.39418	1.67169	1.42446	1.46458	1.39044	1.36317	1.33698	1.3934	1.41876	1.33835	1.36357	1.34733	1.38605	1.39162
N_260	1.62849	1.49329	1.60014	1.49263	1.49264	1.33682	1.42085	1.4664	1.50589	1.54671	1.33142	1.41691	1.57138	1.53584	1.38237	1.40236	1.46381	1.33224	1.49523	1.47601	1.48134	1.35862	1.44451	1.40313	1.40355	1.41462	1.41144	1.49565	1.48605	1.46063	1.39529	1.45957	1.54419	1.38764	1.47417	1.39037	1.34781	1.4838	1.40165	1.48352	1.41991	1.48076	1.48299	1.42415	1.50841	1.47499	1.50206	1.45063	1.34722
N_380	1.37482	1.44231	1.35827	1.44788	1.36353	1.41649	1.58743	1.40132	1.32812	1.38006	1.5406	1.49965	1.42272	1.37509	1.5674	1.5921	1.42284	1.2942	1.37179	1.46639	1.39343	1.41999	1.3805	1.40372	1.41143	1.42296	1.42202	1.35831	1.35498	1.40802	1.53188	1.41355	1.34592	1.43905	1.44542	1.50823	1.42401	1.41859	1.59618	1.44724	1.42649	1.39285	1.43355	1.59704	1.36865	1.41873	1.3792	1.36544	1.53253
N_139	1.38661	1.53611	1.35999	1.47525	1.36967	1.41448	1.51511	1.49076	1.34392	1.38467	1.48142	1.4753	1.46032	1.38083	1.46979	1.54688	1.53577	1.30609	1.41068	1.54763	1.49219	1.41705	1.38226	1.53453	1.51611	1.52286	1.51966	1.34901	1.34921	1.52132	1.48562	1.5218	1.33724	1.44449	1.55046	1.55279	1.42806	1.53152	1.50877	1.52743	1.56005	1.48875	1.52937	1.50426	1.40587	1.50249	1.41519	1.43817	1.43905
N_138	1.35222	1.5322	1.33599	1.41909	1.33644	1.39993	1.5159	1.50651	1.32105	1.33154	1.47996	1.48577	1.42132	1.33134	1.50544	1.507	1.52981	1.32774	1.42944	1.53646	1.46681	1.39797	1.35512	1.5153	1.4568	1.46612	1.46397	1.30736	1.31497	1.52515	1.47514	1.52826	1.30983	1.40852	1.4807	1.57188	1.41222	1.4756	1.5118	1.47562	1.55334	1.47999	1.52339	1.50066	1.42013	1.52348	1.43147	1.42645	1.4902
N_259	1.65238	1.50619	1.61916	1.50904	1.51522	1.34306	1.42022	1.48302	1.53114	1.54937	1.34085	1.42014	1.58802	1.52939	1.36984	1.39102	1.4723	1.33594	1.48372	1.50499	1.49848	1.34528	1.42903	1.39315	1.39366	1.41494	1.41424	1.48788	1.48894	1.48682	1.40494	1.46624	1.55842	1.38089	1.46751	1.38934	1.33348	1.50197	1.3724	1.48872	1.43236	1.49387	1.48041	1.42044	1.49908	1.47216	1.4919	1.45257	1.34743
N_379	1.55807	1.49062	1.56902	1.57137	1.59301	1.3791	1.4359	1.46013	1.59698	1.64172	1.41965	1.52286	1.55548	1.6083	1.45311	1.42632	1.44953	1.32951	1.46657	1.4365	1.52216	1.39301	1.43293	1.40029	1.41274	1.43808	1.43579	1.59951	1.59642	1.44395	1.47492	1.42706	1.57695	1.40591	1.48733	1.41609	1.37451	1.50777	1.44457	1.49986	1.41989	1.4753	1.47953	1.46628	1.45676	1.45898	1.47058	1.42548	1.41475
N_137	1.33894	1.43388	1.28732	1.40094	1.30671	1.42449	1.59475	1.4079	1.28257	1.3113	1.68773	1.54563	1.37626	1.31687	1.58057	1.63123	1.43307	1.28589	1.34533	1.48187	1.41543	1.42812	1.33439	1.46077	1.46601	1.47801	1.47836	1.27632	1.28158	1.42214	1.64484	1.41602	1.271	1.46036	1.45366	1.51774	1.42425	1.4493	1.60968	1.4196	1.45191	1.40884	1.43955	1.60162	1.34071	1.42884	1.35274	1.39426	1.54194
N_258	1.58992	1.52924	1.57468	1.52268	1.55226	1.38418	1.44991	1.51554	1.55872	1.56449	1.41241	1.49456	1.56874	1.5678	1.43503	1.41961	1.49623	1.3811	1.54473	1.58235	1.54747	1.41639	1.45198	1.4715	1.45716	1.47363	1.46281	1.5226	1.52778	1.50989	1.51392	1.50518	1.5532	1.42878	1.49906	1.4652	1.39027	1.5225	1.47385	1.5	1.45523	1.52401	1.51527	1.4548	1.53897	1.50471	1.55179	1.48917	1.40819
N_136	1.71447	1.43471	1.62241	1.47606	1.53741	1.33028	1.41623	1.44437	1.53754	1.57643	1.35281	1.45626	1.61833	1.54728	1.42496	1.41697	1.42272	1.30752	1.47389	1.43656	1.48397	1.35241	1.41261	1.35949	1.3698	1.37544	1.37474	1.51453	1.50612	1.40826	1.4202	1.40614	1.54211	1.37596	1.42696	1.37158	1.33158	1.45183	1.38768	1.46524	1.3854	1.44707	1.44893	1.42908	1.47023	1.41884	1.48306	1.40555	1.36313
N_257	1.6777	1.49566	1.63952	1.52905	1.5622	1.36756	1.46676	1.50119	1.56514	1.58864	1.39957	1.49569	1.60886	1.56575	1.45212	1.44934	1.46355	1.35685	1.48309	1.522	1.53373	1.39499	1.45927	1.40567	1.41615	1.4102	1.41282	1.53943	1.52763	1.47975	1.48571	1.46212	1.56503	1.39808	1.46737	1.43038	1.37654	1.49363	1.46832	1.5112	1.43395	1.49166	1.50512	1.49976	1.48207	1.4888	1.48976	1.45141	1.40567
N_378	1.49047	1.42947	1.49122	1.51132	1.52989	1.37635	1.41267	1.40224	1.52808	1.56059	1.49302	1.50177	1.48365	1.53353	1.42235	1.42626	1.38894	1.30433	1.40494	1.39917	1.48719	1.37181	1.38059	1.37993	1.39812	1.40859	1.40682	1.51112	1.50659	1.38118	1.53188	1.36447	1.49776	1.40151	1.45035	1.37712	1.37053	1.46379	1.43493	1.43005	1.37195	1.41141	1.42729	1.42753	1.40083	1.39059	1.41388	1.40259	1.40899
N_135	1.41165	1.63177	1.36266	1.52535	1.35824	1.3338	1.4642	1.59327	1.38274	1.39807	1.41445	1.4695	1.48518	1.40132	1.39532	1.42958	1.6275	1.30564	1.47906	1.61896	1.56217	1.35135	1.35004	1.56746	1.55399	1.58327	1.57622	1.35055	1.35298	1.61609	1.43261	1.61291	1.35168	1.37036	1.60974	1.56139	1.34497	1.5538	1.40547	1.57946	1.65427	1.57751	1.6082	1.40167	1.47662	1.61515	1.48706	1.49612	1.39454
N_256	1.58309	1.53136	1.56154	1.46377	1.46456	1.32213	1.41194	1.49617	1.46807	1.50362	1.36218	1.45373	1.50112	1.50112	1.39252	1.38811	1.49098	1.31789	1.50914	1.49792	1.52675	1.32365	1.39771	1.44233	1.42318	1.43297	1.4312	1.44894	1.44547	1.50949	1.41781	1.49629	1.50631	1.36442	1.46952	1.437	1.32031	1.47614	1.35896	1.46981	1.46814	1.50702	1.51836	1.42365	1.52124	1.50242	1.51987	1.47483	1.37017
N_377	1.41729	1.64091	1.38865	1.54823	1.378	1.34757	1.45534	1.59915	1.38371	1.41799	1.40324	1.46678	1.49071	1.41543	1.39614	1.42675	1.61856	1.31034	1.48518	1.60536	1.59316	1.36548	1.37497	1.5824	1.56987	1.54211	1.53246	1.36031	1.36309	1.63656	1.43603	1.6382	1.37756	1.39325	1.59645	1.58314	1.34402	1.5769	1.39493	1.58099	1.64026	1.57045	1.61658	1.41508	1.48479	1.5988	1.49459	1.53776	1.39184
N_134	1.45565	1.56671	1.4589	1.50731	1.462	1.34086	1.43207	1.52082	1.45609	1.4908	1.39406	1.50544	1.49788	1.48459	1.41673	1.42711	1.53658	1.30078	1.50082	1.5423	1.54688	1.34652	1.38767	1.49876	1.49718	1.51611	1.5127	1.44583	1.44966	1.5581	1.45143	1.53282	1.45801	1.37084	1.52152	1.47831	1.34234	1.54028	1.39657	1.50994	1.53302	1.51082	1.5687	1.40508	1.49923	1.52646	1.51059	1.46236	1.39454
N_376	1.43918	1.55793	1.47975	1.48759	1.40993	1.34795	1.42186	1.55988	1.41187	1.43779	1.37388	1.46825	1.46275	1.47737	1.39404	1.4005	1.56176	1.33124	1.49328	1.54814	1.5338	1.35091	1.41902	1.49534	1.49823	1.49988	1.49422	1.39184	1.39274	1.53406	1.40917	1.56117	1.46063	1.38667	1.51403	1.49359	1.34731	1.53685	1.40575	1.5363	1.53156	1.52428	1.5759	1.39793	1.51631	1.54998	1.50177	1.49764	1.36732
N_255	1.61161	1.51352	1.58795	1.5254	1.50097	1.36731	1.4382	1.49542	1.49644	1.533	1.36814	1.44484	1.59493	1.53522	1.38818	1.43213	1.48215	1.33792	1.49349	1.51452	1.52037	1.37399	1.4503	1.43503	1.42545	1.45778	1.45537	1.47219	1.47274	1.50265	1.40967	1.50748	1.54005	1.41806	1.48685	1.41253	1.3653	1.49627	1.39548	1.50911	1.46746	1.49421	1.50351	1.44596	1.50941	1.51315	1.50036	1.46068	1.36248
N_133	1.42471	1.51614	1.39708	1.47642	1.42471	1.39026	1.39107	1.52858	1.42926	1.41811	1.38929	1.41005	1.48894	1.42519	1.35004	1.40825	1.56528	1.33966	1.58951	1.51208	1.52891	1.4021	1.40685	1.54476	1.49824	1.50576	1.50423	1.42219	1.43331	1.52411	1.40436	1.53999	1.43507	1.39435	1.51364	1.44256	1.37331	1.54704	1.39954	1.50747	1.49276	1.5167	1.57432	1.3698	1.57121	1.54517	1.57916	1.83674	1.38854
N_375	1.462	1.64554	1.43537	1.54505	1.42271	1.34721	1.45841	1.70301	1.42772	1.44501	1.4129	1.47754	1.53364	1.46154	1.41061	1.42722	1.68419	1.33762	1.54858	1.63029	1.59504	1.35052	1.38332	1.56676	1.53917	1.54422	1.53799	1.38572	1.38579	1.66561	1.43817	1.63903	1.40496	1.38668	1.62538	1.555	1.34999	1.60394	1.38735	1.60275	1.65886	1.63785	1.66546	1.42519	1.54469	1.64385	1.55916	1.52	1.40948
N_254	1.60137	1.55607	1.5483	1.57339	1.50114	1.39935	1.48034	1.5183	1.50482	1.54208	1.43603	1.50755	1.57516	1.5281	1.46993	1.4632	1.49706	1.37543	1.52549	1.53525	1.52326	1.41773	1.47386	1.46845	1.45327	1.44183	1.43987	1.47238	1.4732	1.52974	1.49261	1.53366	1.5219	1.47279	1.50098	1.48941	1.40849	1.52274	1.49488	1.51912	1.49771	1.50523	1.53982	1.49575	1.51886	1.53595	1.53366	1.4866	1.41405
N_374	1.53418	1.39208	1.56307	1.52094	1.81931	1.32483	1.33837	1.40354	1.66785	1.674	1.27892	1.43377	1.52461	1.60561	1.35648	1.33309	1.37658	1.3124	1.48754	1.38405	1.49802	1.33241	1.46359	1.35977	1.33494	1.34204	1.33855	1.66225	1.66145	1.36707	1.33884	1.37104	1.62258	1.32237	1.3968	1.3305	1.32611	1.43702	1.32952	1.42364	1.36317	1.40883	1.43294	1.37032	1.47164	1.40643	1.47996	1.40907	1.38698
N_132	1.44076	1.6044	1.47772	1.48871	1.40744	1.3263	1.41978	1.56623	1.4031	1.44593	1.36072	1.44177	1.46967	1.43377	1.37524	1.39321	1.58626	1.32706	1.4846	1.55921	1.54314	1.33424	1.41007	1.51866	1.51777	1.50664	1.50284	1.4023	1.3987	1.57133	1.40525	1.55509	1.46137	1.35538	1.55794	1.50993	1.32603	1.56624	1.37546	1.56066	1.58164	1.5763	1.59254	1.39325	1.50244	1.56007	1.4923	1.48472	1.35016
N_253	1.6715	1.5208	1.56905	1.53796	1.51483	1.38236	1.44344	1.49676	1.52575	1.54377	1.37816	1.44231	1.59295	1.53467	1.40209	1.42274	1.48454	1.32293	1.50312	1.51939	1.51556	1.39197	1.42893	1.43077	1.42423	1.44268	1.4395	1.47964	1.48441	1.50528	1.42306	1.4937	1.52513	1.43321	1.49192	1.41765	1.38193	1.50788	1.40618	1.49898	1.46626	1.5049	1.50122	1.44624	1.50013	1.5105	1.51152	1.47372	1.37974
N_373	1.36498	1.4184	1.35027	1.41787	1.3716	1.67423	1.44313	1.39539	1.37698	1.357	1.42073	1.39534	1.42612	1.36797	1.38617	1.50231	1.40922	1.35123	1.38641	1.45047	1.41324	1.65156	1.45768	1.4776	1.41903	1.4266	1.42577	1.34732	1.35142	1.40024	1.43648	1.3948	1.34066	1.64138	1.44894	1.42574	1.65465	1.4598	1.47742	1.42854	1.40648	1.38428	1.43428	1.44681	1.37204	1.40071	1.38132	1.41773	1.39425
N_252	1.53978	1.48587	1.553	1.50678	1.54058	1.40372	1.39381	1.47295	1.53563	1.54163	1.36531	1.42269	1.55115	1.53495	1.36556	1.42593	1.47094	1.34026	1.5237	1.45844	1.51121	1.41936	1.46036	1.46297	1.44135	1.44617	1.44456	1.52491	1.52129	1.45367	1.41002	1.45621	1.52866	1.40556	1.49558	1.38576	1.40619	1.53006	1.42234	1.48574	1.40332	1.46398	1.48849	1.41122	1.50027	1.4542	1.51419	1.53348	1.39815
N_131	1.45165	1.61954	1.43291	1.54752	1.41929	1.36438	1.46621	1.58904	1.43988	1.46239	1.41445	1.47695	1.49882	1.46013	1.40308	1.41567	1.61221	1.33464	1.5	1.56798	1.57599	1.37466	1.38556	1.53958	1.52199	1.5394	1.53764	1.41066	1.41378	1.59421	1.43945	1.57928	1.40614	1.3924	1.58363	1.50999	1.36781	1.57268	1.40053	1.58511	1.60294	1.59163	1.61533	1.41261	1.49781	1.5888	1.51023	1.48918	1.39489
N_130	1.51765	1.3788	1.54496	1.50377	1.65882	1.3665	1.31368	1.38603	1.63154	1.63834	1.29868	1.41194	1.52176	1.58763	1.33216	1.34579	1.37379	1.31003	1.48506	1.37538	1.53441	1.3729	1.45507	1.39278	1.37227	1.37673	1.37215	1.6284	1.62456	1.36262	1.33718	1.36297	1.60256	1.35038	1.41402	1.31122	1.35526	1.49718	1.34256	1.40995	1.34373	1.40732	1.4208	1.34627	1.47082	1.3952	1.47671	1.44531	1.35713
N_372	1.51974	1.54502	1.49907	1.58661	1.62665	1.3817	1.44695	1.55971	1.52698	1.57151	1.37083	1.47785	1.55636	1.55685	1.40467	1.41965	1.55065	1.33482	1.52644	1.53953	1.55353	1.39344	1.45854	1.4987	1.47642	1.47728	1.47257	1.53097	1.53054	1.536	1.40678	1.53687	1.52532	1.39869	1.53985	1.4781	1.38822	1.56526	1.40266	1.53842	1.55665	1.54866	1.56636	1.44352	1.51318	1.54158	1.52396	1.47604	1.418
N_251	1.68129	1.45145	1.62399	1.47795	1.53235	1.33451	1.39568	1.46707	1.54198	1.57123	1.34196	1.46229	1.57798	1.57928	1.41131	1.39588	1.43672	1.31677	1.47742	1.43353	1.50154	1.3557	1.42261	1.36384	1.37509	1.38203	1.38167	1.51312	1.50506	1.42508	1.40351	1.41731	1.55046	1.37328	1.43966	1.38097	1.34569	1.48423	1.37055	1.47736	1.39765	1.45495	1.45818	1.41955	1.47461	1.42508	1.48683	1.41449	1.35596
N_250	1.48929	1.38675	1.57288	1.42453	1.51447	1.3184	1.30163	1.41861	1.51013	1.52467	1.31787	1.40591	1.45166	1.51635	1.30852	1.31031	1.37744	1.29781	1.50365	1.375	1.49712	1.34311	1.4139	1.39642	1.38709	1.37462	1.37521	1.50429	1.50423	1.3625	1.38425	1.36591	1.57728	1.31884	1.38462	1.30877	1.32847	1.47437	1.32016	1.39454	1.33314	1.40696	1.42005	1.30781	1.50172	1.38085	1.49318	1.48612	1.36937
N_371	1.44765	1.691	1.43133	1.55295	1.41376	1.36156	1.46597	1.68008	1.39934	1.41647	1.41564	1.47494	1.52035	1.4419	1.40367	1.43052	1.69195	1.32445	1.54058	1.65861	1.60644	1.35888	1.37132	1.57017	1.53952	1.54952	1.53846	1.36525	1.37426	1.69066	1.43261	1.65361	1.38991	1.39752	1.66455	1.56669	1.36279	1.63944	1.39196	1.61087	1.67216	1.6415	1.66646	1.41884	1.53368	1.65173	1.54822	1.5347	1.39666
N_370	1.56718	1.38901	1.60063	1.46474	1.61965	1.3418	1.31203	1.40708	1.59738	1.6084	1.28151	1.40059	1.53129	1.57104	1.3171	1.33754	1.37521	1.31082	1.51894	1.38595	1.52005	1.36077	1.45472	1.39231	1.35274	1.36909	1.36685	1.58675	1.58175	1.36133	1.33975	1.36191	1.63503	1.33309	1.42649	1.31108	1.34282	1.49099	1.31752	1.43618	1.33867	1.40332	1.42168	1.33004	1.50112	1.38591	1.50812	1.44601	1.35843
N_129	1.35365	1.51579	1.34089	1.42547	1.38353	1.3705	1.46326	1.45483	1.35978	1.36623	1.43222	1.44492	1.42661	1.36838	1.42214	1.42994	1.48718	1.28589	1.44307	1.5068	1.47767	1.35994	1.38003	1.49971	1.46636	1.46683	1.46295	1.36607	1.36838	1.49165	1.44031	1.48412	1.3578	1.36768	1.45542	1.68851	1.37654	1.4507	1.42655	1.47794	1.51536	1.45636	1.48694	1.43037	1.42998	1.48259	1.43531	1.45542	1.45783
N_128	1.34	1.49038	1.3163	1.42547	1.32	1.36333	1.51949	1.45213	1.28971	1.32729	1.58591	1.53298	1.39308	1.32675	1.50212	1.48038	1.47083	1.2848	1.38015	1.50113	1.45084	1.36147	1.32357	1.4423	1.4386	1.46189	1.45989	1.29326	1.2964	1.48071	1.58066	1.46189	1.27488	1.40848	1.44248	1.63453	1.37068	1.39408	1.51449	1.44148	1.493	1.44154	1.46518	1.47918	1.37268	1.47189	1.38897	1.37779	1.49277
N_249	1.69337	1.43098	1.65216	1.48666	1.5521	1.32464	1.40656	1.43998	1.56428	1.60742	1.33342	1.4528	1.59296	1.56755	1.41161	1.40722	1.42479	1.313	1.49442	1.43621	1.50399	1.3519	1.42506	1.35274	1.36416	1.37142	1.3729	1.5277	1.52359	1.41108	1.41639	1.40167	1.56392	1.37121	1.43339	1.35591	1.33197	1.45875	1.38665	1.45947	1.37756	1.44778	1.45895	1.42761	1.48836	1.41282	1.50518	1.39938	1.34969
N_248	1.66247	1.43827	1.64226	1.47618	1.54647	1.32534	1.40678	1.44025	1.55684	1.59026	1.33898	1.45567	1.58245	1.56257	1.4099	1.39988	1.40567	1.31191	1.47189	1.429	1.50315	1.34252	1.41778	1.35149	1.35298	1.36897	1.36791	1.50947	1.5107	1.4012	1.40779	1.39379	1.56304	1.36561	1.42755	1.36003	1.32488	1.4631	1.3722	1.45689	1.38164	1.43754	1.44181	1.40438	1.47105	1.41555	1.48106	1.39061	1.35196
N_127	1.38929	1.57692	1.35862	1.50024	1.35071	1.37509	1.54383	1.54011	1.34607	1.38019	1.48384	1.49102	1.46354	1.38709	1.44884	1.46859	1.57869	1.29984	1.43625	1.57326	1.51147	1.37949	1.35403	1.54723	1.5541	1.55175	1.54811	1.33867	1.33886	1.56587	1.5122	1.5621	1.32592	1.40957	1.55175	1.55962	1.38156	1.52479	1.46673	1.5437	1.60106	1.52752	1.56232	1.46765	1.4327	1.55705	1.44754	1.46448	1.41866
N_369	1.43656	1.57956	1.40895	1.51811	1.47009	1.38872	1.46294	1.544	1.44243	1.44988	1.41102	1.46744	1.51475	1.44001	1.40495	1.44648	1.58273	1.33081	1.52754	1.57701	1.5433	1.394	1.43634	1.57202	1.49899	1.51273	1.50574	1.43141	1.43515	1.57491	1.42777	1.56544	1.43231	1.38389	1.55016	1.54723	1.39133	1.55411	1.42266	1.54205	1.59886	1.54708	1.5955	1.42734	1.51061	1.56177	1.51818	1.51013	1.43717
N_368	1.51682	1.52395	1.52655	1.5156	1.5	1.39227	1.43555	1.51718	1.49866	1.52678	1.41527	1.48599	1.53472	1.51503	1.42591	1.44082	1.49928	1.36044	1.5	1.52038	1.54446	1.39563	1.41804	1.49141	1.47996	1.48676	1.4796	1.45705	1.45419	1.52255	1.49049	1.50859	1.48318	1.41482	1.48425	1.44861	1.40109	1.54048	1.47006	1.50429	1.49624	1.49857	1.5261	1.44524	1.48613	1.51432	1.50358	1.47602	1.40444
N_126	1.32506	1.40005	1.27696	1.39175	1.29176	1.42331	1.63008	1.34392	1.26771	1.29989	1.69882	1.53369	1.36674	1.29664	1.5581	1.59151	1.37426	1.2848	1.30087	1.43467	1.37277	1.42305	1.30993	1.40736	1.41555	1.42002	1.42296	1.26644	1.26817	1.36662	1.66709	1.35568	1.25559	1.46255	1.43296	1.47247	1.42664	1.40676	1.60738	1.39831	1.39235	1.35156	1.38255	1.57669	1.29608	1.37721	1.30757	1.34874	1.48959
N_247	1.66845	1.41608	1.64514	1.45221	1.55591	1.31529	1.38195	1.43109	1.56891	1.58801	1.31589	1.42616	1.57986	1.55261	1.38268	1.3777	1.39825	1.30646	1.50335	1.41897	1.47473	1.33731	1.4216	1.34951	1.33597	1.35811	1.35653	1.54343	1.53461	1.37988	1.40798	1.37903	1.56915	1.33329	1.40214	1.35297	1.31181	1.44132	1.35693	1.44173	1.36085	1.42027	1.43032	1.39083	1.48996	1.389	1.50456	1.40226	1.35365
N_246	1.67388	1.42593	1.65508	1.46568	1.53529	1.32275	1.40182	1.43307	1.54198	1.58493	1.33182	1.44444	1.58445	1.55669	1.41131	1.40118	1.40732	1.31129	1.4773	1.42825	1.47378	1.3411	1.41284	1.35278	1.35192	1.36344	1.36239	1.51806	1.50929	1.39497	1.4065	1.39391	1.55446	1.36366	1.4179	1.35527	1.32273	1.44507	1.37187	1.45442	1.37081	1.4399	1.44218	1.41731	1.47461	1.40661	1.48506	1.3952	1.34831
N_125	1.52165	1.37453	1.55286	1.49387	1.62482	1.31087	1.30801	1.39849	1.61243	1.6188	1.2554	1.40804	1.5047	1.59504	1.32239	1.31373	1.36921	1.30078	1.47389	1.37802	1.48236	1.33357	1.45201	1.34372	1.34204	1.32604	1.32639	1.60605	1.59986	1.35992	1.31408	1.35262	1.59598	1.30082	1.37603	1.31339	1.31651	1.43944	1.2948	1.4016	1.33137	1.41449	1.40655	1.35051	1.45756	1.38661	1.46319	1.40602	1.37737
N_367	1.51171	1.41529	1.47883	1.49982	1.57936	1.37854	1.42219	1.39831	1.57413	1.58932	1.3581	1.46282	1.53158	1.53688	1.39936	1.40335	1.39889	1.32482	1.49665	1.42863	1.48444	1.38613	1.461	1.38459	1.37254	1.3769	1.37431	1.58235	1.57734	1.38125	1.39024	1.37278	1.56358	1.36159	1.42066	1.37095	1.38424	1.44407	1.43394	1.43788	1.37097	1.40466	1.43223	1.44183	1.47668	1.42324	1.48441	1.41042	1.45576
N_366	1.51965	1.44456	1.52792	1.45991	1.57212	1.3271	1.32656	1.45248	1.5636	1.57364	1.29903	1.43191	1.512	1.58998	1.3371	1.31538	1.44872	1.31129	1.52258	1.45355	1.48947	1.33604	1.44566	1.40878	1.39238	1.39991	1.39826	1.57276	1.5634	1.43637	1.34574	1.44143	1.5594	1.30995	1.40896	1.3724	1.3256	1.46479	1.33136	1.43724	1.41766	1.46013	1.49456	1.35674	1.50337	1.45107	1.51023	1.47871	1.4076
N_245	1.65777	1.47848	1.63078	1.4881	1.55878	1.35825	1.45638	1.47547	1.555	1.58796	1.34696	1.48082	1.59467	1.55087	1.44616	1.44444	1.47119	1.38595	1.51235	1.51513	1.50774	1.37945	1.44518	1.38788	1.39842	1.41027	1.40994	1.51729	1.52025	1.47349	1.45594	1.44485	1.57623	1.40197	1.44386	1.4146	1.3786	1.50034	1.46313	1.51318	1.43511	1.50214	1.4823	1.47053	1.51404	1.46164	1.52321	1.4376	1.42476
N_124	1.52388	1.44991	1.56867	1.45649	1.54776	1.3171	1.35669	1.45236	1.54777	1.54941	1.30261	1.42033	1.53505	1.53211	1.35909	1.34508	1.43966	1.30408	1.56598	1.45242	1.49832	1.33687	1.42766	1.41995	1.38332	1.38697	1.38085	1.52511	1.51976	1.44096	1.36029	1.43801	1.57316	1.32286	1.42355	1.37865	1.31699	1.47972	1.33169	1.44454	1.41071	1.44872	1.48644	1.35639	1.55771	1.44307	1.5561	1.46166	1.38372
N_123	1.42976	1.68281	1.40025	1.53066	1.38471	1.33957	1.44754	1.6562	1.37715	1.40353	1.39299	1.45851	1.52541	1.41308	1.3852	1.41025	1.70525	1.31176	1.5434	1.66163	1.58484	1.34393	1.35592	1.56605	1.54634	1.55728	1.55058	1.34643	1.34709	1.71842	1.42747	1.74759	1.37179	1.37243	1.61139	1.55459	1.336	1.61183	1.36957	1.59499	1.66863	1.6382	1.67271	1.39685	1.53759	1.65102	1.55375	1.54246	1.36631
N_365	1.41419	1.69752	1.38775	1.53251	1.37545	1.35528	1.45339	1.63371	1.38542	1.39833	1.41195	1.46894	1.51137	1.38819	1.39763	1.42355	1.68877	1.30555	1.50133	1.6709	1.59097	1.36124	1.35431	1.59869	1.56631	1.56934	1.56062	1.34201	1.3491	1.73911	1.44751	1.73173	1.35758	1.39178	1.60697	1.58457	1.35991	1.60063	1.40162	1.59119	1.67825	1.62064	1.65302	1.41421	1.49356	1.63274	1.5092	1.51488	1.384
N_244	1.65712	1.3936	1.61119	1.4599	1.56086	1.33667	1.36576	1.41748	1.55901	1.57437	1.29735	1.41399	1.5824	1.56944	1.37448	1.35564	1.38638	1.31157	1.50583	1.40287	1.46097	1.35873	1.44234	1.3459	1.31888	1.33538	1.33538	1.55231	1.54541	1.36706	1.36644	1.37519	1.59748	1.34057	1.38791	1.33792	1.34084	1.44187	1.36367	1.42507	1.34084	1.40134	1.42106	1.38002	1.49063	1.39345	1.49817	1.42408	1.37524
N_243	1.68212	1.44368	1.6209	1.49686	1.54192	1.35659	1.43071	1.4598	1.53992	1.57861	1.35067	1.46186	1.60783	1.54552	1.40317	1.41879	1.42741	1.34011	1.49397	1.46467	1.49723	1.36833	1.43958	1.36739	1.37751	1.39099	1.38579	1.51141	1.50603	1.42268	1.41917	1.41546	1.53228	1.39172	1.441	1.37976	1.35825	1.4701	1.40099	1.47416	1.39534	1.45886	1.46719	1.42741	1.49042	1.43509	1.50166	1.4196	1.38761
N_122	1.36788	1.53407	1.38128	1.43726	1.36294	1.35603	1.46739	1.49847	1.35399	1.37054	1.41493	1.45272	1.44884	1.3685	1.4319	1.43677	1.55222	1.32257	1.41637	1.56307	1.49363	1.3603	1.33369	1.52076	1.54764	1.55493	1.55022	1.32773	1.32486	1.5514	1.43603	1.55281	1.31628	1.38948	1.49894	1.53501	1.37367	1.52817	1.43643	1.50335	1.57622	1.51364	1.54944	1.43966	1.41376	1.52211	1.42813	1.42966	1.41372
N_364	1.39388	1.60019	1.38549	1.50401	1.36929	1.36286	1.47082	1.5848	1.37985	1.38919	1.42554	1.4695	1.48224	1.38697	1.4159	1.45351	1.62362	1.32053	1.4646	1.60083	1.55909	1.37443	1.36027	1.60028	1.57633	1.60151	1.59339	1.33796	1.34263	1.62715	1.45315	1.61833	1.3438	1.40056	1.56328	1.57281	1.37845	1.56761	1.41206	1.55605	1.66616	1.57869	1.61808	1.43084	1.46158	1.59186	1.47589	1.49824	1.39231
N_242	1.65274	1.38815	1.61121	1.45058	1.57508	1.33353	1.35665	1.40329	1.57722	1.58145	1.29732	1.41109	1.57659	1.54529	1.37447	1.35966	1.37988	1.31604	1.51106	1.38633	1.45874	1.35697	1.44141	1.34416	1.32165	1.33259	1.33094	1.55395	1.55	1.36388	1.36371	1.37082	1.59541	1.33195	1.38012	1.32898	1.33285	1.44576	1.35684	1.42146	1.33439	1.39918	1.41003	1.37635	1.49438	1.38012	1.50012	1.41435	1.37287
N_121	1.48712	1.55064	1.46865	1.52648	1.49994	1.35643	1.39726	1.51041	1.52113	1.52614	1.37133	1.45206	1.49277	1.49477	1.37278	1.4024	1.52123	1.32429	1.52382	1.52304	1.59042	1.36411	1.4203	1.53247	1.4923	1.49206	1.48853	1.49988	1.49888	1.51359	1.41139	1.517	1.47877	1.37491	1.52582	1.47144	1.36235	1.52	1.37813	1.51235	1.53332	1.51394	1.56877	1.40548	1.5161	1.53123	1.52606	1.49853	1.39412
N_363	1.465	1.61382	1.4306	1.5601	1.4298	1.3671	1.46578	1.64902	1.41961	1.44315	1.38013	1.44567	1.52277	1.46347	1.38863	1.41936	1.63243	1.31833	1.529	1.60847	1.5703	1.36443	1.38863	1.52659	1.50453	1.50159	1.497	1.39139	1.39311	1.62148	1.41164	1.62184	1.40628	1.40266	1.59419	1.52666	1.35718	1.57706	1.41266	1.58807	1.61764	1.58725	1.61293	1.41087	1.5238	1.6116	1.53606	1.52383	1.36844
N_120	1.40421	1.6018	1.38245	1.52122	1.38557	1.40315	1.50894	1.56391	1.39941	1.42365	1.49238	1.51341	1.48996	1.41253	1.43706	1.49687	1.60058	1.31917	1.47758	1.59685	1.56163	1.40648	1.37598	1.61448	1.63268	1.65156	1.64266	1.36243	1.3666	1.60046	1.49301	1.60022	1.36431	1.4385	1.58338	1.56178	1.39743	1.57471	1.44844	1.57203	1.63177	1.57136	1.6092	1.45257	1.47259	1.58639	1.48551	1.51653	1.41931
N_241	1.59212	1.40385	1.62171	1.44127	1.554	1.3184	1.34877	1.41249	1.54854	1.5607	1.29581	1.40922	1.54281	1.5534	1.35474	1.34555	1.37732	1.31865	1.50141	1.39728	1.47378	1.34758	1.45095	1.35137	1.31722	1.33533	1.3311	1.52864	1.51894	1.37791	1.36757	1.37332	1.59198	1.32396	1.38767	1.33746	1.32189	1.44282	1.34519	1.41419	1.34715	1.4079	1.42055	1.35321	1.49899	1.38509	1.49141	1.41167	1.35678
N_362	1.54966	1.39302	1.64465	1.4599	1.60414	1.31365	1.31541	1.38388	1.58965	1.62441	1.25009	1.40849	1.52647	1.58329	1.33482	1.31345	1.36353	1.29837	1.52447	1.37113	1.48256	1.33859	1.49212	1.3531	1.31859	1.32965	1.33118	1.59466	1.58682	1.34624	1.33248	1.344	1.70376	1.30503	1.39118	1.30981	1.31802	1.43533	1.31147	1.43252	1.3165	1.40306	1.41078	1.33941	1.53191	1.38435	1.51224	1.39788	1.3624
N_361	1.41228	1.68824	1.38244	1.55842	1.3731	1.36991	1.48663	1.62567	1.38124	1.4089	1.42423	1.48002	1.50472	1.4111	1.408	1.45334	1.65385	1.31833	1.50651	1.63532	1.60019	1.37349	1.376	1.61572	1.57767	1.56227	1.55487	1.34416	1.352	1.68573	1.4468	1.67618	1.36	1.40915	1.63307	1.60436	1.36356	1.58938	1.401	1.5984	1.68622	1.60788	1.66083	1.42699	1.50084	1.632	1.5163	1.53134	1.39838
N_240	1.66576	1.42652	1.63628	1.477	1.54376	1.31992	1.40844	1.44096	1.53426	1.57592	1.33278	1.44823	1.56716	1.56763	1.40708	1.39741	1.4139	1.29749	1.47412	1.41994	1.47995	1.33063	1.41767	1.34372	1.36015	1.37203	1.36932	1.51735	1.51376	1.40085	1.39795	1.40461	1.54964	1.35976	1.4199	1.35676	1.3213	1.44986	1.3722	1.46077	1.37787	1.43896	1.45618	1.40696	1.46845	1.41014	1.48389	1.40202	1.34467
N_360	1.38588	1.60363	1.36951	1.52134	1.36976	1.40049	1.47637	1.54328	1.3756	1.39553	1.43043	1.46265	1.47895	1.3992	1.40849	1.47142	1.57845	1.31144	1.43696	1.57742	1.54299	1.39939	1.36709	1.59087	1.60021	1.59033	1.58574	1.34031	1.34333	1.59692	1.46128	1.57692	1.35074	1.42273	1.57481	1.54874	1.39711	1.56225	1.42029	1.55311	1.6266	1.54058	1.5842	1.42261	1.43187	1.56775	1.44672	1.47906	1.37149
N_118	1.58847	1.46427	1.56972	1.51014	1.56671	1.3678	1.39036	1.46354	1.5609	1.61144	1.32038	1.46962	1.52541	1.6168	1.40579	1.3881	1.4426	1.30956	1.52235	1.44184	1.51147	1.38385	1.4553	1.40278	1.40626	1.40908	1.40543	1.55888	1.55928	1.43778	1.3911	1.42884	1.58504	1.40348	1.4586	1.37022	1.3751	1.48197	1.38043	1.48241	1.39929	1.47377	1.48644	1.42543	1.51711	1.45048	1.52741	1.42637	1.36831
N_239	1.58012	1.57229	1.52353	1.4783	1.44259	1.33486	1.42687	1.55375	1.45493	1.47609	1.3856	1.45697	1.56963	1.48247	1.39838	1.40047	1.55657	1.32743	1.5334	1.59894	1.54259	1.33687	1.38297	1.489	1.46271	1.48424	1.482	1.42124	1.42084	1.58351	1.44031	1.56892	1.45436	1.38217	1.50235	1.4915	1.34079	1.52901	1.37978	1.51312	1.53384	1.54175	1.5662	1.4359	1.53344	1.53858	1.53999	1.47165	1.38784
N_238	1.61314	1.55348	1.56743	1.56412	1.53083	1.37652	1.44879	1.53271	1.52475	1.55002	1.37882	1.45374	1.60273	1.54533	1.4133	1.4348	1.54085	1.34014	1.53318	1.55921	1.55343	1.39131	1.44194	1.46569	1.4476	1.46434	1.45821	1.49823	1.48745	1.53578	1.42643	1.5247	1.53318	1.4257	1.53578	1.46649	1.38502	1.55167	1.42123	1.54362	1.51404	1.53495	1.55306	1.46811	1.53215	1.52116	1.54438	1.49193	1.39106
N_117	1.4555	1.56249	1.43613	1.52879	1.49494	1.37453	1.42185	1.56968	1.49498	1.48546	1.39065	1.4657	1.52966	1.46151	1.39195	1.40736	1.5891	1.33579	1.53284	1.54951	1.58067	1.38777	1.41914	1.57187	1.51671	1.52554	1.52001	1.46416	1.4714	1.58063	1.40557	1.58498	1.47022	1.36822	1.53178	1.54054	1.37908	1.55665	1.39453	1.5668	1.58487	1.5512	1.58982	1.41655	1.51996	1.57698	1.52177	1.54849	1.44991
N_359	1.5861	1.43507	1.62253	1.52966	1.67333	1.38095	1.36702	1.42789	1.63251	1.67603	1.31849	1.46854	1.56973	1.6404	1.38197	1.37655	1.41061	1.32376	1.56296	1.43841	1.55036	1.39077	1.51296	1.41	1.37756	1.38231	1.38366	1.65203	1.64498	1.40569	1.42725	1.41078	1.67412	1.37197	1.42027	1.36957	1.38012	1.49362	1.37494	1.46356	1.38867	1.43823	1.45688	1.39485	1.5472	1.43857	1.54838	1.44721	1.40322
N_237	1.55082	1.56849	1.52599	1.50767	1.43588	1.31945	1.41552	1.54599	1.43138	1.46759	1.3664	1.437	1.55234	1.46001	1.38826	1.39269	1.57045	1.31677	1.50118	1.54985	1.56459	1.33404	1.39155	1.48253	1.46471	1.46742	1.46354	1.39619	1.39544	1.59315	1.41078	1.55728	1.47483	1.36792	1.50259	1.46581	1.33445	1.52085	1.38834	1.51206	1.53361	1.55199	1.56332	1.41273	1.51675	1.55011	1.51294	1.49177	1.36255
N_116	1.54657	1.45955	1.56297	1.55532	1.61282	1.36711	1.38657	1.46117	1.58112	1.61781	1.32243	1.4715	1.55108	1.60685	1.3947	1.38453	1.45059	1.31236	1.47842	1.43374	1.53032	1.38202	1.46212	1.42008	1.40873	1.41099	1.40944	1.59194	1.58628	1.44369	1.35702	1.445	1.60067	1.38157	1.45332	1.39004	1.35937	1.48797	1.3592	1.48478	1.44168	1.46759	1.48738	1.40457	1.47025	1.46962	1.48282	1.4563	1.37238
N_358	1.32935	1.34559	1.34659	1.33182	1.35026	1.37536	1.35204	1.3446	1.32556	1.33964	1.32399	1.34976	1.34745	1.33518	1.30963	1.34701	1.33838	1.44429	1.3293	1.41189	1.33022	1.37685	1.34527	1.34829	1.32459	1.33686	1.33468	1.32274	1.32476	1.34224	1.36958	1.34275	1.32308	1.39139	1.34275	1.33417	1.3881	1.3577	1.3738	1.32526	1.333	1.33653	1.35722	1.34997	1.33193	1.3572	1.33518	1.33871	1.32997
N_357	1.37731	1.67584	1.36046	1.54535	1.35292	1.36185	1.48426	1.61425	1.35686	1.37912	1.42661	1.46946	1.46552	1.395	1.40738	1.45595	1.6569	1.3086	1.48883	1.63269	1.57603	1.35875	1.35259	1.62574	1.59587	1.58133	1.5746	1.33221	1.33698	1.65521	1.4502	1.65762	1.34346	1.3995	1.62999	1.61553	1.36491	1.59301	1.40979	1.61805	1.6922	1.58926	1.65591	1.41951	1.48244	1.63815	1.49568	1.52571	1.39301
N_236	1.62725	1.57106	1.56209	1.52117	1.501	1.37749	1.44311	1.55405	1.49624	1.53603	1.36776	1.45384	1.59593	1.52217	1.4056	1.41902	1.55288	1.34065	1.51453	1.57477	1.54467	1.39578	1.42536	1.46235	1.44654	1.47453	1.47053	1.47882	1.47959	1.55488	1.41677	1.53311	1.50229	1.4162	1.53676	1.4762	1.3702	1.55803	1.3913	1.56941	1.51413	1.55288	1.55694	1.44548	1.51409	1.53453	1.52276	1.48641	1.38337
N_115	1.49158	1.44038	1.51019	1.5269	1.60153	1.38555	1.38184	1.41874	1.58277	1.59812	1.32236	1.4524	1.54313	1.56479	1.38496	1.37842	1.43498	1.31462	1.50124	1.40794	1.4994	1.39597	1.44498	1.43738	1.4065	1.41615	1.41438	1.61111	1.60657	1.41968	1.36729	1.42639	1.58962	1.37302	1.44592	1.3941	1.38406	1.47561	1.38353	1.49965	1.42038	1.43404	1.47973	1.39426	1.48602	1.45593	1.49064	1.47405	1.39583
N_356	1.42884	1.53959	1.43975	1.46174	1.35603	1.33498	1.39659	1.55889	1.37194	1.38243	1.37504	1.40803	1.44959	1.41284	1.33863	1.40364	1.55065	1.30489	1.46349	1.52801	1.53405	1.34324	1.38469	1.50442	1.49717	1.49399	1.48846	1.32254	1.32909	1.53204	1.39914	1.53604	1.40342	1.37688	1.54488	1.48979	1.34219	1.59188	1.37707	1.52892	1.54686	1.5318	1.56127	1.36879	1.48334	1.53522	1.47161	1.49647	1.31908
N_114	1.36703	1.39029	1.35067	1.385	1.34867	1.62047	1.43867	1.36435	1.35965	1.34818	1.37984	1.38839	1.40012	1.35141	1.38471	1.44972	1.37447	1.36583	1.36141	1.44184	1.36039	1.60504	1.44788	1.41275	1.36129	1.37659	1.37341	1.33957	1.35106	1.37941	1.42808	1.37024	1.33294	1.6048	1.39094	1.41466	1.59261	1.40502	1.44466	1.4004	1.37831	1.34447	1.40865	1.44082	1.34506	1.37212	1.35706	1.37518	1.39263
N_235	1.57738	1.43495	1.61963	1.47273	1.52292	1.3618	1.41296	1.44362	1.50773	1.55179	1.36388	1.4258	1.48944	1.54716	1.38054	1.38647	1.38917	1.33451	1.4701	1.4497	1.4712	1.37582	1.4335	1.35833	1.39006	1.3737	1.37251	1.49673	1.49688	1.36775	1.42216	1.37876	1.57066	1.42249	1.42696	1.3811	1.37443	1.4732	1.41981	1.45446	1.35665	1.43469	1.42701	1.42428	1.49085	1.38917	1.47813	1.41565	1.35138
N_355	1.40791	1.66489	1.37269	1.57237	1.3892	1.37299	1.50148	1.61678	1.37471	1.39632	1.41424	1.4624	1.50229	1.40311	1.40852	1.46699	1.66125	1.30961	1.47217	1.63708	1.57407	1.37986	1.37393	1.60002	1.56936	1.57395	1.56642	1.3482	1.34616	1.65984	1.44264	1.65667	1.35581	1.41021	1.62796	1.61667	1.37919	1.60507	1.41285	1.60873	1.70443	1.59466	1.6447	1.43876	1.47004	1.62854	1.48053	1.49347	1.37185
N_113	1.41748	1.6755	1.41775	1.53111	1.38391	1.34095	1.45227	1.65175	1.38675	1.39446	1.4021	1.45887	1.5209	1.41114	1.38488	1.41928	1.68908	1.32978	1.51466	1.6751	1.57811	1.34532	1.35414	1.59034	1.55082	1.57814	1.56837	1.35006	1.34884	1.74196	1.42961	1.71052	1.37016	1.37683	1.62266	1.5618	1.34239	1.6022	1.38588	1.58869	1.68022	1.62113	1.65962	1.41291	1.51262	1.6322	1.52726	1.53551	1.36796
N_234	1.54721	1.46264	1.60629	1.47941	1.51063	1.36034	1.37395	1.47326	1.50883	1.53541	1.3494	1.47226	1.50242	1.53206	1.37806	1.35741	1.44024	1.33105	1.51756	1.44282	1.50027	1.36881	1.44765	1.40728	1.40947	1.40206	1.39739	1.49034	1.49646	1.43911	1.4426	1.43315	1.56798	1.38721	1.42767	1.39283	1.36353	1.47789	1.36667	1.45288	1.40906	1.44974	1.48689	1.38418	1.52707	1.46021	1.52191	1.45425	1.38698
N_354	1.56384	1.38305	1.65694	1.45254	1.60742	1.31194	1.30234	1.38719	1.59343	1.61451	1.23541	1.39716	1.5365	1.58184	1.32513	1.29935	1.36682	1.30786	1.52438	1.38171	1.48039	1.33479	1.47774	1.3459	1.30876	1.32136	1.31889	1.59074	1.58349	1.3521	1.31849	1.34739	1.7082	1.30179	1.37588	1.31051	1.31294	1.44598	1.29674	1.42245	1.32328	1.41027	1.41244	1.32737	1.5336	1.38118	1.51295	1.40415	1.34943
N_233	1.51082	1.43257	1.55708	1.45507	1.52024	1.35509	1.34913	1.45389	1.51805	1.51998	1.35162	1.41359	1.4873	1.51435	1.32287	1.34355	1.41614	1.32194	1.52258	1.43656	1.51133	1.37184	1.42425	1.44136	1.42578	1.40873	1.41002	1.50829	1.50906	1.40402	1.40223	1.40296	1.54317	1.35733	1.41343	1.35622	1.36709	1.49577	1.35573	1.4236	1.37952	1.43931	1.45806	1.34898	1.50385	1.41861	1.51141	1.5227	1.40795
N_112	1.50082	1.43025	1.52854	1.52235	1.60231	1.3222	1.34125	1.44324	1.58232	1.58158	1.28345	1.41482	1.53935	1.58017	1.34843	1.34253	1.41078	1.29973	1.48112	1.44184	1.48196	1.32489	1.42501	1.39176	1.37996	1.37596	1.37372	1.56047	1.5557	1.41819	1.33676	1.4076	1.5717	1.32875	1.42607	1.36565	1.32014	1.47985	1.33245	1.46547	1.39251	1.42713	1.44349	1.3596	1.47407	1.42583	1.47794	1.41536	1.35482
N_232	1.57749	1.57696	1.58519	1.58095	1.55765	1.38408	1.41378	1.58864	1.5737	1.59653	1.35997	1.47537	1.59261	1.58244	1.39474	1.37432	1.56608	1.36419	1.61121	1.54404	1.60318	1.38635	1.45227	1.52629	1.51004	1.50831	1.50211	1.52889	1.53186	1.59782	1.45286	1.56236	1.58418	1.39531	1.55095	1.4501	1.36419	1.5848	1.4081	1.57104	1.5284	1.55393	1.58163	1.40541	1.59484	1.55666	1.61294	1.57203	1.39261
N_111	1.35345	1.38894	1.34323	1.39344	1.32863	1.66133	1.43377	1.36019	1.34942	1.35702	1.40544	1.39295	1.38066	1.35843	1.39548	1.50754	1.37384	1.36003	1.34172	1.44864	1.38409	1.66172	1.46312	1.40918	1.38937	1.39913	1.39972	1.31612	1.31796	1.37407	1.44307	1.36537	1.30643	1.70783	1.42113	1.40577	1.62681	1.43364	1.47958	1.40388	1.36908	1.34667	1.4046	1.44724	1.33957	1.37678	1.34972	1.37313	1.37294
N_353	1.432	1.48742	1.39357	1.45908	1.38741	1.40532	1.53155	1.47671	1.359	1.40023	1.46346	1.46147	1.46789	1.40038	1.49424	1.52151	1.49165	1.32696	1.42755	1.49698	1.45218	1.40527	1.38379	1.44595	1.44225	1.43213	1.4299	1.36443	1.36685	1.47989	1.47069	1.46965	1.36932	1.44891	1.47577	1.50279	1.41397	1.47437	1.52372	1.48712	1.48358	1.47071	1.49619	1.54564	1.42477	1.46942	1.43602	1.41226	1.4523
N_119	1.59906	1.40444	1.56059	1.46498	1.55894	1.36615	1.36555	1.39649	1.55723	1.56806	1.34565	1.41123	1.56363	1.54175	1.36297	1.38928	1.36486	1.31348	1.48777	1.38935	1.48947	1.39197	1.44154	1.38772	1.36003	1.37438	1.37191	1.53629	1.5354	1.35627	1.40051	1.35133	1.58163	1.365	1.43672	1.31951	1.36757	1.46958	1.35672	1.43571	1.33267	1.38991	1.40505	1.3605	1.47887	1.38144	1.47742	1.44319	1.37619
N_352	1.54506	1.41643	1.54935	1.48467	1.544	1.3605	1.31073	1.40308	1.54333	1.5489	1.30023	1.39314	1.4833	1.5387	1.3144	1.34944	1.37968	1.30408	1.47365	1.38066	1.50302	1.38102	1.46048	1.41101	1.36744	1.38685	1.38426	1.54758	1.54775	1.37003	1.32306	1.37003	1.56928	1.34929	1.42531	1.32903	1.35896	1.47296	1.34387	1.44065	1.34726	1.43507	1.4263	1.33757	1.47224	1.4039	1.46354	1.55669	1.34761
N_110	1.52965	1.38877	1.53091	1.5013	1.65153	1.33098	1.33164	1.39097	1.6327	1.65343	1.27602	1.426	1.52905	1.58692	1.34862	1.32434	1.37509	1.29201	1.48847	1.39275	1.49162	1.35276	1.46613	1.36937	1.34286	1.35462	1.35356	1.65239	1.64714	1.36721	1.32691	1.35874	1.62726	1.31921	1.40167	1.31013	1.33242	1.4307	1.33959	1.42383	1.3442	1.3925	1.42568	1.36074	1.46833	1.39026	1.47801	1.41978	1.38995
N_231	1.55976	1.5116	1.54084	1.48088	1.47185	1.34805	1.42964	1.50542	1.47624	1.49775	1.35629	1.43236	1.56341	1.48465	1.38605	1.41126	1.51221	1.31958	1.48831	1.53028	1.53101	1.36018	1.41322	1.4437	1.4349	1.44312	1.44182	1.43835	1.43503	1.52292	1.42304	1.50477	1.49092	1.39946	1.48061	1.44336	1.35223	1.51513	1.38016	1.50797	1.48412	1.50921	1.5238	1.41975	1.50039	1.51299	1.49785	1.452	1.37173
N_351	1.53995	1.40579	1.56287	1.47977	1.55442	1.36349	1.33676	1.42289	1.55105	1.55151	1.32268	1.38893	1.527	1.5497	1.33126	1.3681	1.41042	1.32069	1.53158	1.41556	1.46995	1.38554	1.44936	1.40188	1.37513	1.39289	1.39184	1.54153	1.52853	1.38972	1.37115	1.3909	1.56558	1.3592	1.44442	1.33846	1.36905	1.49648	1.3666	1.44835	1.36249	1.41101	1.43348	1.37325	1.50959	1.40489	1.51994	1.48453	1.37118
N_230	1.61779	1.54305	1.54284	1.53584	1.51779	1.38189	1.42099	1.52828	1.55568	1.54104	1.37999	1.44466	1.60334	1.53557	1.39381	1.42083	1.52757	1.33832	1.56226	1.5264	1.5736	1.41934	1.4735	1.48781	1.45731	1.4735	1.4719	1.49279	1.49217	1.51708	1.43972	1.52775	1.52615	1.41797	1.51263	1.45658	1.39449	1.54782	1.4331	1.52197	1.49822	1.51743	1.55787	1.43988	1.55262	1.52953	1.5571	1.51352	1.41701
N_350	1.51905	1.45057	1.47305	1.47207	1.50988	1.37685	1.45258	1.44213	1.51103	1.5224	1.46031	1.46475	1.47248	1.46754	1.42837	1.43291	1.4326	1.32087	1.47953	1.46528	1.48971	1.40445	1.40861	1.40205	1.40191	1.40014	1.39908	1.48624	1.49047	1.40402	1.52111	1.40826	1.49259	1.39796	1.45131	1.40259	1.39	1.45698	1.46934	1.42872	1.40169	1.43084	1.43562	1.43119	1.4753	1.44742	1.48236	1.43754	1.42111
N_107	1.39576	1.70335	1.37812	1.51733	1.35847	1.3558	1.4616	1.60974	1.3675	1.37942	1.41803	1.46631	1.4853	1.39379	1.40238	1.42876	1.66925	1.31442	1.48283	1.70015	1.57746	1.3676	1.35956	1.59605	1.57139	1.57245	1.56481	1.32643	1.33533	1.71466	1.45101	1.69007	1.34615	1.40287	1.61856	1.58069	1.3598	1.60648	1.41206	1.58076	1.66215	1.60692	1.65108	1.41143	1.47946	1.62668	1.4933	1.51353	1.38948
N_349	1.40213	1.45379	1.3881	1.43674	1.3659	1.43009	1.56453	1.41387	1.31989	1.36344	1.50292	1.45298	1.44036	1.36721	1.54162	1.54337	1.43207	1.34098	1.40703	1.49705	1.40803	1.44118	1.39315	1.42378	1.41748	1.42144	1.42234	1.34054	1.34252	1.43009	1.51284	1.44505	1.35081	1.47927	1.44739	1.51162	1.43873	1.44243	1.5831	1.44891	1.444	1.4209	1.4436	1.57423	1.41268	1.44486	1.41387	1.4009	1.50568
N_228	1.57018	1.51676	1.57495	1.52058	1.51434	1.43728	1.47455	1.51562	1.52817	1.52732	1.45704	1.49024	1.57194	1.49053	1.44956	1.49513	1.51818	1.40893	1.51613	1.59429	1.55174	1.45469	1.43113	1.51459	1.5192	1.52483	1.52432	1.47209	1.47209	1.5151	1.55571	1.5064	1.49514	1.49895	1.53968	1.47232	1.43435	1.59536	1.52174	1.52869	1.47104	1.51408	1.52439	1.43574	1.51082	1.50026	1.52535	1.5151	1.40297
N_106	1.58659	1.41026	1.60854	1.46698	1.53671	1.32075	1.3288	1.42508	1.55897	1.58125	1.26481	1.41548	1.47942	1.5848	1.34427	1.32787	1.39355	1.30752	1.46695	1.40144	1.45312	1.33416	1.47577	1.34125	1.35004	1.34709	1.34604	1.5557	1.55434	1.37191	1.32991	1.37179	1.60174	1.33784	1.41061	1.32005	1.32632	1.45887	1.33004	1.44418	1.34232	1.42519	1.44256	1.37121	1.48881	1.41249	1.47565	1.40402	1.36031
N_348	1.36435	1.35702	1.38707	1.36475	1.38327	1.34399	1.33297	1.36216	1.35623	1.37441	1.3138	1.33765	1.36895	1.39085	1.30633	1.34136	1.36545	1.45248	1.38143	1.38482	1.36176	1.33552	1.34815	1.35406	1.33282	1.36326	1.36392	1.35209	1.34968	1.3637	1.39401	1.35975	1.38975	1.35925	1.36085	1.34115	1.37732	1.37562	1.37174	1.36829	1.33852	1.35888	1.37915	1.35187	1.38094	1.33873	1.38078	1.36567	1.31377
N_227	1.61626	1.55359	1.57778	1.53814	1.53683	1.40045	1.45087	1.52404	1.53192	1.57855	1.38689	1.50124	1.64205	1.53229	1.44357	1.42769	1.52156	1.36943	1.53126	1.52864	1.57527	1.41574	1.44337	1.47978	1.47287	1.47741	1.4772	1.49412	1.49144	1.52404	1.46887	1.52135	1.53972	1.4468	1.51124	1.45135	1.40812	1.55704	1.43232	1.53476	1.49897	1.52816	1.5467	1.43945	1.51845	1.52404	1.5391	1.48752	1.40136
N_226	1.59416	1.53695	1.59843	1.50792	1.55569	1.39413	1.39997	1.54898	1.55426	1.57428	1.38016	1.47209	1.56042	1.56418	1.39082	1.40145	1.54011	1.33025	1.54432	1.52221	1.5865	1.41073	1.43115	1.50256	1.48653	1.493	1.48834	1.51701	1.52671	1.53875	1.3898	1.53093	1.57893	1.42739	1.54913	1.44622	1.39741	1.58828	1.38493	1.53793	1.49134	1.51437	1.54414	1.40135	1.53109	1.51377	1.54868	1.53469	1.37718
N_105	1.46888	1.59563	1.43843	1.54157	1.44546	1.35619	1.43519	1.6171	1.48745	1.48604	1.39149	1.48398	1.50559	1.4743	1.39466	1.39875	1.60875	1.32618	1.51994	1.57289	1.58988	1.36387	1.38643	1.51141	1.51923	1.51218	1.5077	1.43376	1.4323	1.59405	1.42252	1.57899	1.42607	1.38002	1.56005	1.52189	1.35685	1.5293	1.37595	1.53776	1.59124	1.58275	1.6109	1.40195	1.518	1.58252	1.52864	1.49277	1.39376
N_347	1.3975	1.51526	1.36272	1.48037	1.38577	1.40824	1.56014	1.48489	1.37702	1.40271	1.47661	1.48158	1.46717	1.39121	1.55797	1.5055	1.49629	1.31316	1.42473	1.52816	1.43404	1.4168	1.37514	1.4311	1.45179	1.43984	1.43736	1.37588	1.3728	1.49766	1.47654	1.4842	1.35838	1.44613	1.49588	1.54836	1.41227	1.47072	1.51209	1.4965	1.47918	1.46882	1.51064	1.51827	1.42022	1.4842	1.43503	1.41264	1.51381
N_346	1.4535	1.5229	1.42312	1.45752	1.4041	1.37219	1.49544	1.53648	1.38423	1.4208	1.48411	1.52256	1.49853	1.42239	1.52033	1.51051	1.54249	1.32617	1.47295	1.52293	1.51962	1.38214	1.38409	1.5	1.48049	1.48592	1.4858	1.38685	1.37938	1.53612	1.47066	1.52363	1.39316	1.40408	1.49275	1.5682	1.38317	1.48082	1.50099	1.49434	1.5335	1.51573	1.55417	1.49971	1.47272	1.51939	1.48026	1.46741	1.47672
N_225	1.50807	1.39135	1.59864	1.44421	1.5488	1.33757	1.2863	1.42375	1.55069	1.55894	1.31759	1.41421	1.45911	1.53307	1.30955	1.32473	1.37406	1.31354	1.51531	1.37642	1.50775	1.35198	1.43825	1.40486	1.39687	1.38335	1.38416	1.52981	1.53079	1.35435	1.371	1.36298	1.58423	1.33322	1.39638	1.31223	1.33858	1.47488	1.32061	1.4143	1.3435	1.4218	1.41429	1.31443	1.51311	1.39247	1.50342	1.47735	1.36337
N_104	1.54259	1.37108	1.58834	1.43715	1.54188	1.31687	1.30293	1.3945	1.55047	1.56298	1.24383	1.38322	1.47448	1.56951	1.31075	1.29629	1.3578	1.30078	1.50412	1.37122	1.42656	1.33074	1.4933	1.3429	1.32063	1.32334	1.32228	1.5617	1.55716	1.33827	1.30638	1.34698	1.60892	1.31032	1.37803	1.29477	1.32751	1.43746	1.30501	1.4076	1.31513	1.3892	1.4153	1.33345	1.51296	1.38473	1.49036	1.41767	1.36231
N_103	1.40327	1.58925	1.35208	1.52222	1.38657	1.42765	1.51376	1.54214	1.36512	1.38997	1.49563	1.48898	1.49184	1.39013	1.43362	1.54906	1.59233	1.31195	1.45396	1.57221	1.56028	1.44677	1.38928	1.6075	1.57649	1.60438	1.6011	1.36204	1.36334	1.58283	1.49518	1.58197	1.36151	1.45943	1.60853	1.57411	1.44	1.5996	1.49345	1.55732	1.6199	1.53654	1.58913	1.46443	1.44284	1.57223	1.457	1.52741	1.41479
N_224	1.62082	1.49444	1.55824	1.5153	1.52298	1.34987	1.43651	1.51855	1.52862	1.54326	1.37465	1.47049	1.61899	1.52832	1.4236	1.41532	1.52297	1.32744	1.53076	1.49249	1.52873	1.38518	1.43337	1.44183	1.45001	1.43413	1.432	1.48443	1.4755	1.49733	1.42708	1.50038	1.52084	1.39987	1.48786	1.42644	1.35026	1.5085	1.39823	1.49809	1.46945	1.50023	1.53082	1.43077	1.51707	1.5016	1.53396	1.50725	1.37933
N_345	1.4765	1.54981	1.48174	1.54352	1.47876	1.46718	1.4596	1.53218	1.51011	1.47541	1.45757	1.49452	1.53475	1.47812	1.42342	1.45812	1.57079	1.4294	1.60682	1.61347	1.57978	1.47362	1.46075	1.56885	1.54376	1.55277	1.5444	1.48069	1.47104	1.53925	1.54305	1.57272	1.48713	1.46169	1.51544	1.4939	1.44003	1.54407	1.47972	1.52831	1.50161	1.54183	1.5802	1.44144	1.5907	1.56821	1.59266	1.8314	1.45238
N_344	1.39774	1.61826	1.38967	1.51675	1.37491	1.37941	1.49846	1.55659	1.38494	1.40985	1.4582	1.50473	1.48459	1.41859	1.43165	1.47153	1.60329	1.3176	1.46341	1.57764	1.55648	1.37616	1.37588	1.6229	1.60235	1.67035	1.66541	1.36663	1.36376	1.61341	1.48866	1.60518	1.36012	1.40675	1.57894	1.56671	1.37902	1.54635	1.44433	1.55971	1.64524	1.54859	1.61561	1.45647	1.46323	1.59753	1.47047	1.51035	1.40546
N_223	1.53556	1.58423	1.5689	1.5014	1.45281	1.37361	1.45128	1.58178	1.44208	1.48047	1.44314	1.47086	1.51626	1.47398	1.42704	1.43389	1.56924	1.40556	1.53439	1.55616	1.54881	1.40279	1.45446	1.49396	1.49721	1.4842	1.48699	1.42864	1.42844	1.55297	1.52146	1.57667	1.51812	1.4358	1.50929	1.50234	1.3823	1.55495	1.46084	1.54254	1.52791	1.53067	1.55539	1.46375	1.56743	1.54507	1.54414	1.52556	1.404
N_102	1.3963	1.6993	1.38651	1.53872	1.37813	1.38839	1.48843	1.62691	1.37955	1.4006	1.44259	1.48362	1.52554	1.41364	1.44425	1.48335	1.69072	1.36354	1.5168	1.68002	1.57052	1.40227	1.38402	1.58469	1.5639	1.58	1.57563	1.34095	1.34287	1.7259	1.51014	1.81534	1.35023	1.43665	1.62652	1.6102	1.3804	1.62539	1.46542	1.61054	1.68424	1.61141	1.67179	1.44444	1.5098	1.63288	1.52614	1.54065	1.41074
N_101	1.49618	1.41083	1.53092	1.50873	1.60532	1.32282	1.31872	1.43094	1.58425	1.57384	1.25832	1.39418	1.53365	1.57529	1.33212	1.31805	1.39365	1.29398	1.47541	1.42425	1.47337	1.3247	1.42376	1.3871	1.35588	1.358	1.35518	1.56595	1.55953	1.39776	1.30167	1.39635	1.57812	1.31051	1.40318	1.34829	1.31886	1.45562	1.32301	1.44765	1.37242	1.40906	1.42716	1.34012	1.46288	1.41459	1.46576	1.41835	1.35616
N_343	1.4831	1.58489	1.4775	1.54526	1.4625	1.41248	1.51886	1.55633	1.44352	1.46928	1.45895	1.50526	1.52478	1.47616	1.45992	1.5125	1.5761	1.35101	1.48723	1.59093	1.55424	1.41127	1.42272	1.52625	1.5269	1.5103	1.50124	1.42642	1.42307	1.57057	1.47452	1.56881	1.43202	1.45856	1.56257	1.53579	1.41575	1.54484	1.45898	1.5591	1.57787	1.55397	1.58221	1.50948	1.48246	1.56363	1.49429	1.47887	1.42136
N_222	1.50713	1.45736	1.56354	1.44079	1.52928	1.33558	1.32584	1.45909	1.52049	1.53503	1.32351	1.4337	1.48973	1.52207	1.34723	1.33078	1.44897	1.31935	1.53126	1.41763	1.53825	1.36028	1.43365	1.4613	1.42277	1.41587	1.41695	1.50958	1.51548	1.43488	1.39488	1.43564	1.59133	1.33259	1.44867	1.37053	1.3502	1.52413	1.34862	1.44667	1.40702	1.45051	1.48382	1.34294	1.53296	1.44438	1.52007	1.5213	1.39096
N_100	1.52095	1.38633	1.59757	1.47611	1.60109	1.32083	1.31919	1.38383	1.59083	1.6072	1.2506	1.39772	1.50619	1.63375	1.32814	1.31721	1.36224	1.31458	1.52389	1.36322	1.46939	1.33239	1.4859	1.35084	1.32637	1.34265	1.34018	1.60314	1.59646	1.34773	1.32833	1.36897	1.65735	1.31525	1.3869	1.30756	1.32234	1.45097	1.31122	1.41409	1.32877	1.40142	1.42157	1.34383	1.52494	1.38903	1.51091	1.43988	1.35155
N_342	1.44188	1.63972	1.39937	1.53302	1.40659	1.35039	1.44412	1.63444	1.42868	1.42738	1.38214	1.45638	1.50388	1.42225	1.38626	1.40672	1.65067	1.31426	1.51647	1.63066	1.57264	1.35559	1.36297	1.54441	1.52446	1.52376	1.51494	1.38184	1.38367	1.63903	1.3911	1.61738	1.39097	1.37486	1.58422	1.54589	1.35011	1.5707	1.37121	1.57464	1.63779	1.60692	1.61558	1.40061	1.5087	1.60739	1.52882	1.48918	1.40019
N_221	1.59739	1.58362	1.51028	1.51103	1.47931	1.34688	1.43001	1.57281	1.49144	1.50448	1.39682	1.46195	1.56955	1.48815	1.41026	1.41008	1.56676	1.33582	1.53967	1.55402	1.5746	1.37426	1.4036	1.49341	1.47557	1.4798	1.47424	1.44236	1.44231	1.59071	1.44668	1.57837	1.48331	1.37798	1.52189	1.47934	1.36096	1.52728	1.37378	1.5297	1.54134	1.56483	1.56906	1.43058	1.52579	1.5479	1.54269	1.50556	1.40595
N_109	1.51706	1.42011	1.56498	1.5013	1.61094	1.33404	1.35054	1.42978	1.57672	1.58404	1.28735	1.42482	1.53599	1.57798	1.34486	1.34496	1.40049	1.30611	1.49094	1.41088	1.49282	1.35264	1.45989	1.39454	1.36003	1.35627	1.35533	1.58628	1.57422	1.3992	1.34617	1.3872	1.60421	1.3231	1.41343	1.35173	1.32967	1.45239	1.3195	1.44089	1.38152	1.41426	1.45593	1.35933	1.47638	1.42484	1.47671	1.44248	1.37666
N_108	1.42624	1.64471	1.41728	1.54092	1.39071	1.34909	1.44187	1.6729	1.38622	1.40873	1.39645	1.46158	1.50188	1.41884	1.39285	1.42027	1.70278	1.33448	1.58645	1.6182	1.57451	1.35099	1.37591	1.56899	1.5287	1.53823	1.53305	1.3636	1.36756	1.6435	1.41891	1.63903	1.37591	1.38132	1.58892	1.54534	1.34653	1.58873	1.37121	1.64569	1.65415	1.64891	1.67821	1.39908	1.58127	1.64773	1.59621	1.53811	1.37643
N_229	1.53496	1.52101	1.52982	1.48547	1.49274	1.41029	1.44709	1.49011	1.52105	1.5007	1.48141	1.46026	1.5033	1.50594	1.42546	1.45515	1.49011	1.40169	1.50594	1.56403	1.55861	1.41953	1.41293	1.4934	1.4723	1.48021	1.46834	1.47889	1.47296	1.49736	1.50153	1.49274	1.51451	1.42925	1.47493	1.45315	1.40107	1.49819	1.46319	1.5	1.46997	1.48285	1.49407	1.44921	1.49305	1.49868	1.50858	1.52968	1.45185
N_187	1.5526	1.40283	1.56626	1.52572	1.64806	1.36685	1.34639	1.40183	1.6382	1.67065	1.31435	1.44794	1.53894	1.62523	1.3638	1.35474	1.37575	1.31717	1.51213	1.37823	1.55737	1.39095	1.4908	1.39871	1.366	1.38318	1.38501	1.64395	1.63327	1.35929	1.3626	1.36892	1.63266	1.3547	1.42267	1.32751	1.37485	1.45893	1.35523	1.43649	1.35468	1.40536	1.4299	1.37063	1.49423	1.405	1.5014	1.44656	1.40005
N_186	1.39953	1.63663	1.36389	1.48054	1.36318	1.35886	1.42486	1.60515	1.37715	1.37435	1.4166	1.44031	1.4793	1.38309	1.36533	1.4297	1.68066	1.32179	1.49918	1.62953	1.56526	1.36783	1.33616	1.57299	1.55681	1.56057	1.55469	1.32573	1.33592	1.66643	1.42961	1.66478	1.33275	1.40141	1.6115	1.53637	1.36267	1.60901	1.36858	1.56452	1.61825	1.62091	1.63558	1.38791	1.49331	1.61597	1.51211	1.55081	1.34996
N_185	1.52008	1.38503	1.53034	1.47338	1.59015	1.34664	1.33566	1.39385	1.59931	1.59972	1.28742	1.41687	1.49735	1.568	1.35123	1.33872	1.36348	1.29608	1.47416	1.38246	1.43164	1.36492	1.47321	1.35634	1.34499	1.34982	1.34558	1.62471	1.63323	1.35877	1.32777	1.35935	1.56199	1.34053	1.38961	1.31936	1.35037	1.44545	1.33597	1.41427	1.33879	1.38655	1.41352	1.36783	1.46125	1.39291	1.46226	1.43024	1.38083
N_184	1.47586	1.4364	1.47257	1.50427	1.49122	1.40761	1.5138	1.41897	1.47462	1.50779	1.51836	1.51595	1.47265	1.47755	1.50632	1.50614	1.42439	1.30669	1.39716	1.42927	1.45176	1.40351	1.39381	1.38934	1.41574	1.42129	1.41897	1.46445	1.46284	1.41471	1.54048	1.40181	1.44258	1.42985	1.44555	1.4424	1.40668	1.43042	1.50763	1.4509	1.40191	1.42335	1.44134	1.51419	1.39374	1.41794	1.40697	1.38026	1.46671
N_183	1.54094	1.40171	1.56603	1.51156	1.63541	1.32498	1.3301	1.40508	1.63656	1.64925	1.26493	1.42021	1.5414	1.61997	1.33451	1.32151	1.37274	1.31442	1.52552	1.39426	1.51066	1.34829	1.46942	1.35772	1.35874	1.33792	1.33392	1.63981	1.63385	1.36674	1.33162	1.36086	1.63726	1.31774	1.40167	1.3153	1.32775	1.45408	1.31258	1.42289	1.34667	1.41955	1.42943	1.35074	1.50811	1.3972	1.51541	1.41437	1.38972
N_182	1.43039	1.68603	1.428	1.54997	1.39854	1.3534	1.47878	1.64297	1.40435	1.42082	1.42482	1.47738	1.51804	1.43147	1.40737	1.43918	1.68253	1.33843	1.52911	1.64922	1.59563	1.36015	1.37053	1.60273	1.56762	1.57338	1.56519	1.36734	1.37705	1.67905	1.45798	1.65055	1.39403	1.3956	1.6134	1.59494	1.36078	1.61154	1.40589	1.5953	1.67269	1.63235	1.66736	1.42814	1.5221	1.6463	1.53608	1.56186	1.40334
N_181	1.39165	1.65575	1.37583	1.53573	1.36035	1.38003	1.49138	1.6048	1.37116	1.39427	1.42435	1.48688	1.4953	1.38873	1.4219	1.46706	1.64879	1.31066	1.49118	1.60083	1.57357	1.38114	1.37721	1.59381	1.57598	1.58198	1.57586	1.35502	1.35192	1.62621	1.44758	1.62103	1.34439	1.41079	1.62656	1.59959	1.37774	1.59408	1.41634	1.62334	1.66451	1.58927	1.64671	1.44084	1.48372	1.62997	1.50106	1.51952	1.39148
N_180	1.46329	1.62714	1.49157	1.52241	1.416	1.34851	1.43159	1.56598	1.40899	1.43359	1.34947	1.41348	1.51447	1.44378	1.3605	1.40082	1.61927	1.31803	1.48718	1.62689	1.53924	1.3477	1.40802	1.49477	1.484	1.49047	1.48518	1.39231	1.39026	1.60833	1.39409	1.58327	1.44366	1.3762	1.59645	1.50891	1.3439	1.5907	1.37418	1.57052	1.55868	1.58363	1.59095	1.39367	1.5061	1.56693	1.49718	1.49153	1.33114
N_179	1.51684	1.45964	1.52829	1.51486	1.62145	1.41891	1.38667	1.46555	1.58909	1.60868	1.3372	1.43983	1.5261	1.56287	1.36052	1.3714	1.4569	1.36859	1.54711	1.49121	1.51617	1.41788	1.48224	1.45938	1.42014	1.41674	1.40686	1.59778	1.59994	1.45721	1.41226	1.4498	1.58449	1.3953	1.48224	1.40323	1.40238	1.5271	1.38427	1.47668	1.42349	1.49212	1.47815	1.38029	1.52799	1.4637	1.53908	1.52487	1.41705
N_299	1.50019	1.56904	1.50833	1.56784	1.52965	1.38758	1.45512	1.55379	1.52008	1.54046	1.38178	1.49552	1.5361	1.52331	1.41625	1.45041	1.56658	1.33692	1.49025	1.54828	1.58978	1.39488	1.43872	1.50174	1.50303	1.50058	1.49399	1.49587	1.49064	1.55573	1.41091	1.55147	1.48922	1.4128	1.56567	1.50699	1.38481	1.55419	1.39092	1.55955	1.56353	1.54255	1.58166	1.44531	1.48163	1.5565	1.49709	1.47824	1.4172
N_178	1.41459	1.47056	1.42905	1.51651	1.49776	1.36803	1.42084	1.47742	1.46748	1.47736	1.44152	1.4578	1.46142	1.47189	1.40343	1.43877	1.47071	1.28668	1.47871	1.446	1.53226	1.38114	1.40532	1.52347	1.49036	1.47436	1.47283	1.45983	1.46319	1.47295	1.45357	1.46718	1.45883	1.37097	1.47307	1.46812	1.36972	1.52789	1.41403	1.45206	1.48664	1.47342	1.49781	1.40649	1.46076	1.4733	1.46836	1.50329	1.43912
N_298	1.43918	1.52683	1.43537	1.56368	1.48165	1.38556	1.45345	1.49541	1.4862	1.49588	1.3856	1.45626	1.52364	1.48389	1.40896	1.43382	1.51611	1.31426	1.48271	1.52077	1.52649	1.3948	1.42202	1.47018	1.48024	1.45719	1.45413	1.47383	1.46918	1.51082	1.41164	1.5087	1.47506	1.40019	1.54152	1.49381	1.38754	1.52028	1.42391	1.527	1.50936	1.48153	1.51481	1.42555	1.46928	1.50459	1.48165	1.48212	1.42124
N_177	1.32929	1.36409	1.31237	1.37997	1.33541	1.83727	1.42418	1.33745	1.36397	1.33655	1.40017	1.37838	1.37616	1.33145	1.38922	1.48102	1.36204	1.33569	1.34698	1.43807	1.36541	1.7013	1.46488	1.42328	1.37287	1.3844	1.38334	1.3269	1.33416	1.35392	1.43475	1.34757	1.3118	1.68404	1.4004	1.391	1.66958	1.38811	1.45455	1.39197	1.35551	1.3311	1.39032	1.42205	1.33479	1.3604	1.34522	1.3884	1.3848
N_297	1.39338	1.66961	1.40606	1.50976	1.37083	1.36574	1.45743	1.61532	1.39828	1.38113	1.41805	1.46667	1.48756	1.40418	1.40362	1.43985	1.64895	1.33822	1.50509	1.65625	1.6096	1.37104	1.37677	1.59921	1.58027	1.57858	1.57405	1.33296	1.34002	1.71622	1.47885	1.67609	1.35755	1.40906	1.61249	1.58449	1.36049	1.64063	1.44406	1.56573	1.65686	1.62069	1.6323	1.40814	1.49376	1.61419	1.51441	1.52996	1.38242
N_176	1.37504	1.40191	1.33762	1.39872	1.35993	1.5907	1.44683	1.38156	1.37681	1.36499	1.40651	1.4111	1.408	1.34545	1.4191	1.46464	1.38912	1.35144	1.37944	1.46262	1.3737	1.57999	1.4414	1.42363	1.38369	1.39691	1.39596	1.36001	1.3602	1.38994	1.43763	1.38463	1.34061	1.57178	1.41402	1.4276	1.57977	1.39955	1.4688	1.40911	1.39381	1.35713	1.42123	1.4571	1.36565	1.39939	1.37602	1.39419	1.42417
N_175	1.47435	1.47531	1.51475	1.47736	1.50212	1.33745	1.34475	1.48247	1.49585	1.50577	1.2957	1.40189	1.48365	1.51188	1.33145	1.33671	1.47107	1.31646	1.55387	1.46337	1.49242	1.3444	1.47471	1.43701	1.40202	1.39544	1.39238	1.49853	1.50118	1.45048	1.35045	1.43954	1.55622	1.33321	1.46001	1.37634	1.34198	1.50085	1.33992	1.46971	1.43367	1.47142	1.49456	1.34862	1.55771	1.47401	1.53999	1.46907	1.3876
N_296	1.48876	1.45012	1.54502	1.45149	1.52864	1.33103	1.35367	1.43958	1.53631	1.53359	1.34365	1.44421	1.49835	1.51364	1.37061	1.36257	1.43628	1.33191	1.57631	1.48392	1.50757	1.35144	1.41649	1.43118	1.4018	1.4072	1.4063	1.49955	1.50225	1.43928	1.43439	1.43058	1.55022	1.33919	1.41769	1.37201	1.32916	1.49783	1.3977	1.44348	1.39838	1.44528	1.47295	1.36042	1.56928	1.44198	1.57061	1.46297	1.39382
N_174	1.40932	1.70062	1.38704	1.53794	1.36934	1.35947	1.47193	1.63853	1.37319	1.39593	1.4152	1.47097	1.5092	1.40686	1.40498	1.44784	1.68368	1.31442	1.51144	1.65316	1.5511	1.36327	1.37562	1.59215	1.58076	1.57616	1.56897	1.34501	1.34992	1.70137	1.43268	1.67083	1.36536	1.40117	1.63912	1.57546	1.36146	1.61078	1.4126	1.60299	1.67186	1.60681	1.66859	1.43445	1.50516	1.6291	1.52122	1.53301	1.38993
N_295	1.42562	1.6894	1.40465	1.56887	1.41809	1.37226	1.45066	1.62689	1.41623	1.42542	1.38549	1.46379	1.54605	1.44778	1.38673	1.43738	1.66262	1.32814	1.54244	1.70157	1.60566	1.39225	1.39226	1.61234	1.58775	1.61093	1.60498	1.38553	1.38928	1.71389	1.43317	1.67964	1.38779	1.40403	1.63625	1.54306	1.36839	1.65372	1.39768	1.62043	1.67582	1.62348	1.65209	1.40332	1.52546	1.64454	1.54542	1.5703	1.39468
N_294	1.38282	1.67118	1.3725	1.52311	1.37	1.34592	1.4414	1.65067	1.36981	1.37131	1.40432	1.45709	1.48236	1.39014	1.38661	1.42569	1.69537	1.30329	1.514	1.66692	1.57518	1.3457	1.33451	1.57629	1.54705	1.56081	1.55563	1.33972	1.34615	1.69713	1.42533	1.66749	1.34451	1.37535	1.60221	1.5705	1.34354	1.60338	1.37615	1.58158	1.66416	1.60986	1.64983	1.40026	1.50693	1.63597	1.52294	1.51329	1.37007
N_173	1.35024	1.36257	1.33498	1.37069	1.36333	1.66223	1.4171	1.33777	1.37478	1.365	1.37301	1.3891	1.38352	1.35275	1.40875	1.45517	1.34862	1.33564	1.34862	1.41361	1.34956	1.65825	1.46628	1.37661	1.33836	1.35275	1.35404	1.36788	1.37196	1.3399	1.40866	1.3353	1.34108	1.62262	1.37291	1.38378	1.64363	1.37221	1.44972	1.38203	1.33817	1.32681	1.38188	1.42325	1.33555	1.3485	1.3478	1.34933	1.40078
N_172	1.58329	1.40966	1.61486	1.47252	1.54318	1.32263	1.33235	1.42308	1.57267	1.59559	1.26768	1.42329	1.49047	1.59104	1.3418	1.3287	1.39697	1.30799	1.4713	1.40446	1.46063	1.34016	1.47436	1.34078	1.35133	1.3458	1.34321	1.56193	1.55904	1.37626	1.34275	1.37379	1.60256	1.34283	1.41673	1.32087	1.32775	1.45944	1.32806	1.43889	1.3455	1.43202	1.44418	1.36744	1.49343	1.41414	1.47953	1.39661	1.35349
N_293	1.64612	1.40302	1.56533	1.45448	1.54235	1.38062	1.37654	1.41378	1.54391	1.55093	1.36962	1.40816	1.58104	1.51541	1.36415	1.40919	1.37438	1.31881	1.4893	1.42032	1.47418	1.39656	1.4406	1.38901	1.36827	1.38132	1.37991	1.51406	1.51247	1.38038	1.42918	1.37132	1.55375	1.38034	1.42861	1.34548	1.37259	1.47408	1.38669	1.4236	1.34691	1.41484	1.41693	1.3892	1.472	1.38944	1.47801	1.44719	1.38807
N_292	1.56574	1.38068	1.65306	1.45101	1.6083	1.30732	1.30373	1.38453	1.60043	1.61464	1.23859	1.39924	1.53731	1.58305	1.32559	1.30117	1.36249	1.30689	1.51963	1.3733	1.47789	1.32948	1.48214	1.34296	1.30897	1.31687	1.31581	1.59644	1.588	1.34646	1.32861	1.3454	1.70022	1.30017	1.37499	1.30369	1.30761	1.44353	1.29617	1.41323	1.31961	1.40587	1.40591	1.33101	1.53019	1.3764	1.50902	1.39385	1.35251
N_171	1.50221	1.64023	1.47053	1.5626	1.43362	1.39094	1.48113	1.61133	1.43365	1.47106	1.3873	1.45667	1.54896	1.48277	1.40596	1.45172	1.62671	1.3363	1.54132	1.61058	1.53616	1.39859	1.43363	1.55463	1.52475	1.52499	1.5164	1.427	1.42803	1.62815	1.40815	1.6297	1.44758	1.42513	1.61276	1.52855	1.38218	1.60512	1.43423	1.60317	1.59076	1.58545	1.61888	1.44293	1.53842	1.5938	1.55158	1.5381	1.37214
N_170	1.43839	1.6394	1.40777	1.54878	1.40226	1.35345	1.45196	1.83527	1.38494	1.41162	1.39957	1.46742	1.50971	1.43911	1.39405	1.419	1.70055	1.321	1.56807	1.61631	1.58057	1.35077	1.39005	1.55013	1.53053	1.52465	1.5163	1.36797	1.36675	1.65761	1.42619	1.64984	1.38087	1.38852	1.61031	1.5576	1.35167	1.60767	1.38353	1.58402	1.66192	1.64396	1.66983	1.40675	1.56514	1.6549	1.5796	1.53253	1.38503
N_291	1.57957	1.43237	1.60011	1.52768	1.64308	1.34359	1.34918	1.43671	1.63193	1.66489	1.28917	1.44084	1.53785	1.62511	1.36039	1.34442	1.41089	1.31285	1.53263	1.41903	1.49993	1.35774	1.46584	1.38028	1.36789	1.37578	1.36993	1.63677	1.63949	1.40148	1.35394	1.3969	1.62842	1.34947	1.4203	1.3489	1.33613	1.47765	1.34629	1.4605	1.37861	1.44346	1.46207	1.37947	1.52129	1.43468	1.53416	1.45185	1.3743
N_290	1.404	1.56873	1.366	1.48267	1.34647	1.38991	1.53367	1.53082	1.33237	1.37536	1.49505	1.50165	1.47283	1.38544	1.516	1.49393	1.55128	1.30533	1.43554	1.57062	1.50154	1.38467	1.36027	1.49265	1.49812	1.47648	1.47283	1.3382	1.33757	1.54705	1.47925	1.54293	1.3518	1.42005	1.53282	1.58627	1.38658	1.52169	1.5191	1.52394	1.55621	1.51858	1.54344	1.49494	1.43234	1.5334	1.44648	1.46001	1.49171
N_169	1.4004	1.62548	1.37874	1.51418	1.38602	1.34975	1.43442	1.60936	1.4123	1.41606	1.40772	1.45417	1.48103	1.40502	1.391	1.43795	1.65331	1.30732	1.48939	1.581	1.58594	1.34989	1.3256	1.58385	1.56269	1.55173	1.54419	1.36299	1.37108	1.62244	1.43151	1.60134	1.3725	1.3836	1.61466	1.53004	1.34336	1.61157	1.38032	1.5703	1.62991	1.58025	1.62049	1.37049	1.48737	1.60111	1.50094	1.51779	1.36064
N_289	1.55235	1.42628	1.5929	1.49399	1.63553	1.32804	1.33613	1.43743	1.61301	1.63098	1.28031	1.43156	1.54822	1.60833	1.35533	1.33589	1.40473	1.30329	1.51729	1.43391	1.50208	1.34935	1.47377	1.37996	1.34239	1.35192	1.35051	1.61734	1.60797	1.39673	1.35387	1.38803	1.64961	1.31616	1.4092	1.34507	1.33038	1.46817	1.32938	1.45136	1.36963	1.43108	1.45381	1.35839	1.50172	1.41578	1.50894	1.44448	1.38548
N_168	1.41302	1.69431	1.38652	1.53067	1.37722	1.38554	1.46958	1.68321	1.39005	1.39587	1.42263	1.47641	1.51216	1.38789	1.41942	1.43653	1.72665	1.33515	1.53228	1.66864	1.58845	1.37643	1.35267	1.59192	1.57454	1.57102	1.56314	1.33322	1.3453	1.7248	1.45805	1.67198	1.36156	1.40572	1.63559	1.58384	1.3677	1.63775	1.4065	1.59628	1.67813	1.64246	1.67365	1.42043	1.52554	1.67231	1.53849	1.55844	1.41211
N_167	1.43588	1.63877	1.40095	1.54493	1.39765	1.36309	1.44979	1.66208	1.42135	1.41659	1.39573	1.46785	1.49177	1.43731	1.39708	1.4112	1.66173	1.30627	1.53987	1.61745	1.56217	1.36041	1.37097	1.56299	1.5287	1.53858	1.53211	1.38407	1.38873	1.6395	1.41164	1.62868	1.38391	1.38777	1.59845	1.55296	1.36291	1.57408	1.38636	1.59122	1.64485	1.61056	1.65183	1.41908	1.53913	1.63173	1.55081	1.5494	1.3796
N_288	1.54388	1.36895	1.65806	1.43974	1.57153	1.29958	1.28875	1.39426	1.569	1.57681	1.22094	1.35508	1.50917	1.56446	1.29852	1.28556	1.35156	1.3185	1.50694	1.36745	1.43662	1.31614	1.45084	1.32079	1.29511	1.30263	1.30099	1.56499	1.5621	1.33933	1.29354	1.33557	1.64291	1.29643	1.36274	1.30034	1.30228	1.43859	1.30665	1.40289	1.31054	1.3678	1.39467	1.31416	1.51237	1.36591	1.49412	1.3945	1.34655
N_166	1.48522	1.62536	1.43917	1.54367	1.42581	1.38451	1.48664	1.66423	1.41942	1.45093	1.39193	1.46131	1.52225	1.46915	1.40652	1.45853	1.63998	1.32706	1.52567	1.58766	1.5504	1.39175	1.43431	1.5342	1.51271	1.5186	1.51354	1.40975	1.41476	1.59713	1.42961	1.58253	1.43513	1.42558	1.62503	1.52702	1.38899	1.59571	1.42871	1.60949	1.60009	1.58241	1.63446	1.44243	1.5253	1.61573	1.53591	1.51271	1.38961
N_287	1.34741	1.39934	1.28469	1.37064	1.304	1.41837	1.62098	1.36356	1.25941	1.31612	1.51961	1.46052	1.38567	1.31875	1.63444	1.53553	1.38062	1.28292	1.32463	1.44524	1.32998	1.42199	1.34651	1.34878	1.37097	1.36827	1.36768	1.2915	1.29605	1.37697	1.49508	1.37321	1.28311	1.44781	1.39567	1.53256	1.43405	1.3538	1.63076	1.40278	1.38246	1.35251	1.37955	1.56998	1.32142	1.37391	1.33486	1.31981	1.62781
N_165	1.52309	1.63593	1.48972	1.56807	1.45956	1.4232	1.50156	1.64793	1.46713	1.49707	1.42684	1.49704	1.5526	1.48827	1.44002	1.48395	1.63863	1.34612	1.53254	1.59126	1.57436	1.42237	1.42984	1.5549	1.55039	1.54847	1.54346	1.44289	1.44548	1.62535	1.45583	1.60809	1.44208	1.46695	1.63465	1.53702	1.42066	1.621	1.43086	1.63981	1.60162	1.5951	1.64817	1.46614	1.53196	1.62432	1.5436	1.53711	1.393
N_286	1.3309	1.35563	1.32108	1.35989	1.34892	1.6514	1.4022	1.31928	1.35284	1.35107	1.38346	1.3837	1.36437	1.34154	1.38074	1.46325	1.34542	1.34138	1.34154	1.39607	1.36251	1.65901	1.44902	1.40457	1.37615	1.37474	1.37238	1.33722	1.34471	1.33824	1.42281	1.33212	1.33141	1.63141	1.3898	1.3528	1.63281	1.40468	1.43804	1.37372	1.34193	1.33212	1.37667	1.39298	1.32824	1.34236	1.3373	1.36814	1.36395
N_285	1.46129	1.46071	1.48437	1.48502	1.53776	1.35403	1.37027	1.42461	1.54874	1.53165	1.30774	1.42494	1.47354	1.50423	1.36415	1.35557	1.44037	1.30799	1.44942	1.45242	1.50369	1.3623	1.40402	1.41995	1.40979	1.38873	1.3852	1.50994	1.52	1.43849	1.33804	1.43719	1.47918	1.33565	1.42249	1.39443	1.35011	1.47099	1.32839	1.45183	1.45003	1.4406	1.45668	1.36356	1.42903	1.43931	1.44448	1.43178	1.36313
N_164	1.47563	1.61033	1.43845	1.58465	1.4455	1.41234	1.52532	1.5698	1.44866	1.47452	1.46625	1.51325	1.53128	1.48439	1.45547	1.50523	1.60418	1.32836	1.48099	1.59481	1.56818	1.41973	1.43603	1.54125	1.5619	1.5574	1.55242	1.4367	1.43859	1.59762	1.47998	1.58365	1.43446	1.44398	1.59738	1.55278	1.41354	1.59536	1.47194	1.60267	1.61114	1.57053	1.60901	1.49131	1.47896	1.5981	1.48925	1.515	1.44374
N_284	1.33151	1.33621	1.33084	1.34183	1.34133	1.34573	1.34726	1.34895	1.31631	1.32793	1.32774	1.34018	1.33961	1.33027	1.29952	1.34724	1.33591	1.47631	1.34911	1.38004	1.33124	1.36406	1.36393	1.33994	1.31127	1.3248	1.3248	1.31691	1.32174	1.3248	1.34164	1.32045	1.32399	1.37671	1.33607	1.32995	1.37764	1.35309	1.34389	1.33919	1.32629	1.33221	1.3468	1.34702	1.34687	1.34332	1.35008	1.33784	1.32625
N_163	1.41899	1.69486	1.39555	1.56672	1.39177	1.36606	1.48247	1.69559	1.38421	1.40785	1.42572	1.48016	1.51392	1.43313	1.40774	1.4455	1.69545	1.3216	1.54392	1.67399	1.58467	1.35979	1.38086	1.59125	1.5685	1.56578	1.55913	1.35646	1.35967	1.71174	1.45463	1.68052	1.37407	1.4025	1.63232	1.57787	1.36016	1.60893	1.40595	1.6009	1.67935	1.63082	1.68137	1.42811	1.53651	1.65268	1.55112	1.5465	1.38878
N_162	1.42588	1.64982	1.39187	1.53544	1.38098	1.35556	1.45621	1.65139	1.40495	1.41327	1.39902	1.46389	1.5	1.42307	1.39409	1.41813	1.6594	1.31889	1.50589	1.63578	1.58318	1.35743	1.36169	1.57311	1.545	1.55337	1.54383	1.36797	1.36993	1.67201	1.42117	1.67495	1.36946	1.39139	1.61275	1.55413	1.35246	1.5894	1.37908	1.58372	1.66195	1.61605	1.64438	1.40457	1.49864	1.63749	1.51331	1.51567	1.39001
N_283	1.68784	1.43162	1.62008	1.49363	1.54688	1.34583	1.42947	1.44333	1.53316	1.57865	1.36554	1.4656	1.58014	1.55691	1.42821	1.43091	1.42301	1.31415	1.47417	1.43608	1.48723	1.36219	1.43039	1.36148	1.37982	1.38684	1.382	1.51827	1.5095	1.40934	1.42089	1.40377	1.54119	1.38571	1.42676	1.3684	1.3508	1.4602	1.40175	1.46697	1.38535	1.44998	1.45255	1.43522	1.47097	1.41563	1.48216	1.41115	1.37249
N_282	1.398	1.60909	1.38075	1.52925	1.38718	1.34404	1.44648	1.57939	1.36518	1.40277	1.40169	1.45556	1.48295	1.4032	1.37709	1.43029	1.61774	1.29984	1.47565	1.58044	1.57948	1.34793	1.36368	1.56746	1.55846	1.55446	1.54928	1.3489	1.35627	1.6108	1.43731	1.60174	1.35439	1.37267	1.58316	1.57036	1.34617	1.58	1.37879	1.56358	1.64497	1.5741	1.60883	1.39132	1.47319	1.59092	1.48753	1.504	1.35866
N_161	1.44965	1.61811	1.4085	1.52347	1.39976	1.37227	1.45191	1.66949	1.39085	1.41038	1.4011	1.44929	1.51635	1.42966	1.38944	1.43406	1.64996	1.31724	1.51306	1.58346	1.55681	1.37042	1.38697	1.54194	1.54093	1.5287	1.52035	1.36702	1.36874	1.61856	1.42619	1.59962	1.38956	1.40068	1.60739	1.53583	1.37008	1.61099	1.39394	1.58958	1.61318	1.60374	1.62433	1.41261	1.50835	1.60621	1.52211	1.52799	1.36137
N_160	1.52165	1.4505	1.51282	1.5059	1.52765	1.37791	1.4362	1.45883	1.52152	1.54675	1.40289	1.45591	1.52188	1.50823	1.4319	1.45869	1.4366	1.31034	1.45413	1.4645	1.47606	1.37925	1.42919	1.40019	1.41708	1.4119	1.40837	1.50782	1.50294	1.42284	1.41463	1.42649	1.47883	1.40714	1.4613	1.43956	1.38084	1.47775	1.43577	1.46395	1.43661	1.44519	1.46981	1.46413	1.45389	1.44213	1.46424	1.38991	1.42148
N_281	1.46447	1.54416	1.44398	1.83998	1.51435	1.36662	1.42663	1.52682	1.50647	1.53076	1.3633	1.45035	1.52423	1.52047	1.37497	1.41615	1.50529	1.30987	1.48436	1.50076	1.55225	1.37254	1.42778	1.47265	1.4733	1.45495	1.44954	1.49547	1.49624	1.51376	1.39324	1.50035	1.47107	1.38546	1.52846	1.4416	1.35645	1.51746	1.38735	1.53229	1.52113	1.49341	1.53544	1.41061	1.47816	1.54187	1.49577	1.47659	1.36549
N_280	1.26181	1.27679	1.30525	1.27558	1.30056	1.29361	1.31295	1.28778	1.28571	1.28618	1.33249	1.32515	1.27667	1.30139	1.30639	1.31425	1.28	1.35513	1.2825	1.36557	1.28571	1.28996	1.28056	1.27889	1.26	1.29694	1.2975	1.2725	1.27417	1.26556	1.4116	1.28778	1.30611	1.29321	1.26472	1.31242	1.31114	1.2951	1.38388	1.27785	1.27531	1.25806	1.28234	1.33389	1.27793	1.25667	1.27861	1.29389	1.315
N_159	1.62266	1.47534	1.57356	1.50336	1.5096	1.35335	1.42354	1.47769	1.49517	1.53556	1.34173	1.42303	1.57047	1.53362	1.3802	1.40396	1.4685	1.32083	1.50147	1.48243	1.51155	1.36115	1.44248	1.40356	1.39244	1.40516	1.4028	1.47715	1.47886	1.46686	1.39067	1.46992	1.53833	1.3932	1.47086	1.40452	1.35456	1.48858	1.38451	1.47233	1.44414	1.48063	1.48398	1.43412	1.51244	1.49641	1.50865	1.43318	1.36693
N_158	1.42399	1.65015	1.40118	1.54552	1.39913	1.36852	1.45928	1.73378	1.38973	1.41156	1.39548	1.45939	1.51182	1.43607	1.40048	1.42983	1.69168	1.31689	1.55103	1.62529	1.57362	1.3636	1.38926	1.57208	1.54005	1.54306	1.53631	1.37134	1.37503	1.66321	1.42589	1.65018	1.38347	1.39258	1.61653	1.5501	1.36186	1.61733	1.38596	1.60152	1.66019	1.62521	1.66223	1.42123	1.54031	1.64548	1.55525	1.54837	1.37664
N_279	1.43346	1.57636	1.41782	1.51611	1.45141	1.37271	1.44745	1.55282	1.47899	1.45971	1.42555	1.46631	1.50006	1.43748	1.38629	1.44677	1.60437	1.32261	1.51073	1.55872	1.57882	1.37708	1.37744	1.55919	1.54615	1.54785	1.53996	1.41715	1.42171	1.58921	1.44687	1.59054	1.4091	1.39832	1.56167	1.54169	1.36257	1.60041	1.40047	1.54039	1.59772	1.57744	1.58381	1.40995	1.50488	1.59381	1.51219	1.54445	1.39859
N_278	1.56718	1.40444	1.54847	1.46262	1.54706	1.35251	1.3216	1.40461	1.55684	1.5692	1.27865	1.38913	1.48306	1.55952	1.31616	1.33435	1.3698	1.30956	1.49694	1.40332	1.47243	1.37443	1.44154	1.37737	1.36685	1.3638	1.36144	1.54864	1.55375	1.36344	1.32478	1.35262	1.56057	1.34101	1.41837	1.31611	1.35131	1.46394	1.31456	1.4296	1.33325	1.40402	1.4233	1.34592	1.47863	1.37991	1.4853	1.47318	1.36607
N_157	1.422	1.66038	1.37759	1.56533	1.406	1.37873	1.47011	1.64808	1.40262	1.43905	1.41481	1.48191	1.50388	1.43837	1.4012	1.44349	1.66608	1.3105	1.52858	1.61367	1.58444	1.38137	1.38979	1.57134	1.55928	1.54128	1.53376	1.38278	1.38838	1.64879	1.45614	1.63362	1.39203	1.40507	1.61397	1.56628	1.37367	1.58197	1.40086	1.59569	1.6518	1.61233	1.63445	1.43025	1.52693	1.6315	1.53928	1.51952	1.40136
N_277	1.48541	1.45916	1.48437	1.5125	1.49988	1.37979	1.47318	1.4626	1.48002	1.53254	1.44402	1.50863	1.48424	1.52858	1.49153	1.52799	1.44554	1.31771	1.43272	1.43656	1.46546	1.39444	1.44495	1.40583	1.4172	1.42908	1.42743	1.48359	1.48212	1.43284	1.44288	1.4299	1.48671	1.42516	1.46577	1.43345	1.38336	1.48535	1.4776	1.48947	1.43061	1.44684	1.47656	1.48836	1.4308	1.44966	1.44025	1.4132	1.43583
N_156	1.47871	1.57407	1.44222	1.54587	1.48341	1.35145	1.43124	1.58645	1.50318	1.50006	1.38822	1.48723	1.52152	1.47601	1.39532	1.41061	1.57963	1.33213	1.51094	1.55249	1.58109	1.35629	1.39191	1.51982	1.50612	1.50188	1.49694	1.45665	1.4553	1.57551	1.42448	1.55975	1.45954	1.37852	1.52788	1.50986	1.35956	1.54592	1.36989	1.51512	1.5814	1.56681	1.5962	1.40814	1.50882	1.56987	1.5207	1.47848	1.40595
N_276	1.47824	1.44812	1.47348	1.50189	1.48647	1.37673	1.47637	1.45225	1.4613	1.51059	1.44533	1.50544	1.46718	1.518	1.49188	1.53353	1.43425	1.30737	1.41649	1.42711	1.44762	1.38891	1.43554	1.40054	1.41037	1.42272	1.42108	1.46418	1.46448	1.42096	1.4463	1.41731	1.46965	1.42078	1.45872	1.42597	1.37845	1.46535	1.47266	1.47759	1.42448	1.43378	1.46468	1.49224	1.41435	1.43649	1.42308	1.40026	1.43524
N_155	1.38894	1.67581	1.37267	1.54658	1.36835	1.35792	1.50106	1.6569	1.36036	1.37498	1.42506	1.47447	1.48165	1.38085	1.40108	1.4594	1.67913	1.30972	1.49918	1.64124	1.59101	1.3603	1.35533	1.61804	1.57786	1.57645	1.56904	1.33031	1.33204	1.67255	1.44501	1.66349	1.33369	1.39922	1.62538	1.62529	1.36088	1.59972	1.39954	1.59675	1.72337	1.62138	1.66596	1.4172	1.49272	1.65149	1.50729	1.52529	1.38384
N_275	1.47682	1.47721	1.41412	1.47028	1.41235	1.41414	1.4948	1.46742	1.39471	1.43258	1.50006	1.44681	1.48318	1.42167	1.45813	1.55156	1.47506	1.32414	1.41637	1.49622	1.47109	1.42023	1.38403	1.44465	1.4299	1.46036	1.45707	1.38937	1.39238	1.4673	1.48053	1.43637	1.40473	1.46803	1.53987	1.44813	1.40619	1.50648	1.50692	1.48288	1.43343	1.46389	1.48781	1.48659	1.41447	1.45789	1.42508	1.44319	1.43265
N_154	1.54	1.36633	1.60274	1.42653	1.55188	1.31522	1.27398	1.37591	1.55954	1.56298	1.25408	1.36525	1.49165	1.53235	1.28652	1.31126	1.34521	1.30141	1.46366	1.35876	1.49336	1.33475	1.4466	1.36713	1.3438	1.33816	1.3391	1.54076	1.53505	1.33486	1.31793	1.33086	1.63526	1.31105	1.38285	1.28878	1.31699	1.47465	1.28426	1.39254	1.30771	1.40849	1.38767	1.30757	1.47307	1.35768	1.45201	1.4439	1.32526
N_153	1.33667	1.36927	1.30552	1.37249	1.33549	1.70165	1.41929	1.34882	1.34826	1.33346	1.39821	1.37337	1.38118	1.33506	1.37741	1.46882	1.36247	1.35408	1.34635	1.42388	1.36764	1.70505	1.46235	1.41523	1.36824	1.38635	1.38506	1.32027	1.32906	1.35635	1.4345	1.34459	1.30976	1.6786	1.40176	1.38991	1.66615	1.41319	1.45389	1.37828	1.35347	1.336	1.38652	1.41553	1.33393	1.35459	1.34482	1.37753	1.38981
N_274	1.43699	1.50157	1.3742	1.44127	1.37637	1.40265	1.47375	1.46815	1.3644	1.40028	1.51578	1.49293	1.44118	1.39931	1.47196	1.52827	1.49392	1.31586	1.44297	1.47432	1.47436	1.40654	1.35827	1.4799	1.46242	1.47328	1.47113	1.3663	1.36781	1.48747	1.51554	1.4629	1.37938	1.43115	1.50931	1.44924	1.4009	1.50937	1.49535	1.47118	1.44979	1.46421	1.50209	1.47518	1.44158	1.47173	1.45371	1.47817	1.43133
N_273	1.38224	1.42664	1.33579	1.40448	1.36388	1.4032	1.49043	1.37944	1.35881	1.37955	1.50113	1.47329	1.37591	1.37673	1.48377	1.57914	1.41155	1.27665	1.33404	1.429	1.4228	1.4167	1.34721	1.43442	1.43778	1.45483	1.45331	1.35525	1.35498	1.40226	1.50021	1.41214	1.3318	1.44246	1.45472	1.45112	1.40751	1.45493	1.49374	1.44301	1.42013	1.37815	1.42555	1.47565	1.33172	1.39767	1.34086	1.40073	1.42136
N_152	1.55351	1.50333	1.5093	1.5153	1.48827	1.39763	1.38914	1.50066	1.50325	1.52141	1.35669	1.44283	1.50066	1.50909	1.36653	1.39842	1.49249	1.34287	1.49486	1.51485	1.51935	1.39831	1.44032	1.45915	1.44216	1.46008	1.4614	1.46983	1.48037	1.47299	1.39571	1.46324	1.50487	1.39674	1.50198	1.43046	1.39482	1.52107	1.38971	1.48682	1.47036	1.50725	1.53396	1.40659	1.49471	1.51146	1.50329	1.47642	1.38314
N_151	1.41635	1.67058	1.39463	1.54233	1.38259	1.35662	1.4642	1.70301	1.38969	1.41076	1.40312	1.46667	1.50565	1.42872	1.39838	1.42923	1.67514	1.31614	1.57245	1.60385	1.58726	1.35983	1.37709	1.58593	1.54799	1.54893	1.54387	1.3696	1.36544	1.66478	1.43731	1.65879	1.36415	1.3907	1.62291	1.56519	1.35789	1.58676	1.40053	1.59334	1.65815	1.60445	1.65958	1.41755	1.56564	1.64432	1.58198	1.55269	1.38431
N_393	1.39694	1.63022	1.36617	1.52842	1.37212	1.36427	1.4694	1.58116	1.37464	1.38564	1.42447	1.46986	1.49153	1.38285	1.39073	1.46788	1.63068	1.30674	1.45966	1.60838	1.58565	1.37549	1.3585	1.6004	1.58774	1.61103	1.60668	1.33137	1.33275	1.62973	1.46727	1.61738	1.33804	1.40373	1.60327	1.58586	1.37056	1.60648	1.41601	1.57734	1.65886	1.5781	1.6167	1.41508	1.45235	1.59998	1.46754	1.51188	1.36984
N_272	1.46941	1.53941	1.45434	1.49741	1.46565	1.36509	1.41127	1.52882	1.47732	1.4922	1.40587	1.46158	1.49141	1.4673	1.37721	1.4132	1.56634	1.31019	1.49318	1.52795	1.59168	1.37136	1.37697	1.52911	1.51129	1.53082	1.52693	1.4256	1.43119	1.54811	1.41934	1.55022	1.4406	1.38509	1.54105	1.50333	1.35932	1.55634	1.37154	1.513	1.55974	1.55281	1.54344	1.39638	1.49343	1.55258	1.49682	1.52517	1.38207
N_271	1.54624	1.48018	1.50966	1.56792	1.60953	1.34604	1.38445	1.45766	1.6076	1.63504	1.33075	1.45083	1.53693	1.57633	1.37109	1.39199	1.44013	1.32226	1.50165	1.45657	1.51777	1.361	1.45436	1.42266	1.43096	1.41449	1.41284	1.60405	1.59657	1.44954	1.37441	1.42225	1.57751	1.37255	1.46601	1.38681	1.35442	1.47944	1.37879	1.4923	1.42519	1.45742	1.48619	1.40343	1.4926	1.45578	1.50059	1.4446	1.3876
N_150	1.44468	1.44466	1.42751	1.49288	1.45688	1.39614	1.47645	1.4184	1.4382	1.48384	1.49952	1.50369	1.45512	1.47217	1.4743	1.50516	1.428	1.3008	1.38572	1.41286	1.45658	1.39158	1.37151	1.42509	1.43664	1.43877	1.43404	1.4419	1.4428	1.41556	1.49978	1.39389	1.44458	1.42384	1.45938	1.39022	1.39538	1.46495	1.49371	1.44984	1.40886	1.42113	1.44513	1.46897	1.38062	1.41011	1.39377	1.4126	1.42125
N_392	1.39033	1.46956	1.35277	1.46397	1.36547	1.6046	1.51777	1.42478	1.36663	1.38038	1.46052	1.45609	1.4362	1.37122	1.45903	1.52841	1.45114	1.33542	1.39876	1.50399	1.42382	1.58871	1.45803	1.46364	1.44644	1.44762	1.44208	1.34956	1.35225	1.45651	1.45547	1.44426	1.32152	1.60381	1.47028	1.49089	1.58651	1.4471	1.52931	1.46465	1.46681	1.42646	1.48114	1.50453	1.38804	1.454	1.40514	1.41202	1.44584
N_270	1.2766	1.27675	1.28239	1.26357	1.27503	1.29269	1.32783	1.27005	1.24926	1.26696	1.33473	1.33681	1.27898	1.2823	1.31907	1.35204	1.27212	1.36757	1.25717	1.33911	1.27691	1.28904	1.28853	1.27711	1.26091	1.2985	1.30307	1.26797	1.2769	1.27399	1.35237	1.28936	1.27586	1.30853	1.26111	1.30052	1.32104	1.29367	1.37285	1.2782	1.27422	1.26672	1.29252	1.32551	1.25774	1.28085	1.25675	1.28833	1.34462
N_391	1.44645	1.59717	1.42521	1.5046	1.41877	1.34487	1.42528	1.61229	1.42479	1.43856	1.37203	1.44642	1.49117	1.44315	1.3783	1.38861	1.5984	1.31864	1.50859	1.57505	1.54931	1.34724	1.3916	1.52831	1.49682	1.49682	1.49094	1.40224	1.40301	1.58451	1.40796	1.57639	1.4109	1.36368	1.55909	1.52347	1.34295	1.55781	1.37413	1.55603	1.58605	1.57239	1.60515	1.39301	1.50041	1.57674	1.51118	1.51118	1.38175
N_390	1.32137	1.43049	1.26922	1.39055	1.28623	1.39874	1.54551	1.39379	1.27297	1.29645	1.81062	1.61382	1.36905	1.29469	1.59025	1.56812	1.41457	1.29695	1.33861	1.45832	1.41196	1.40929	1.31127	1.43888	1.4408	1.46666	1.4674	1.25674	1.2598	1.40591	1.75792	1.40257	1.24323	1.44042	1.43449	1.50485	1.39391	1.41463	1.59843	1.40609	1.43023	1.39639	1.419	1.53	1.33358	1.42336	1.34529	1.39998	1.52277
N_149	1.37588	1.40681	1.35581	1.40696	1.42059	1.37179	1.45794	1.37626	1.38776	1.40898	1.49505	1.50236	1.40308	1.39132	1.48483	1.42887	1.40814	1.28417	1.41578	1.42447	1.40416	1.37725	1.35509	1.42619	1.38403	1.4159	1.41426	1.41277	1.41884	1.39614	1.50492	1.39814	1.38309	1.35343	1.37826	1.42665	1.36028	1.39634	1.50066	1.39925	1.41436	1.38897	1.42893	1.45295	1.39813	1.43213	1.40485	1.41214	1.51841
N_148	1.45607	1.66522	1.43713	1.55183	1.42331	1.37983	1.4656	1.61886	1.42821	1.44007	1.41238	1.46967	1.51858	1.44425	1.40289	1.45653	1.63989	1.32873	1.51512	1.63304	1.57417	1.38179	1.39572	1.55367	1.5493	1.53556	1.52827	1.38047	1.39178	1.65878	1.45152	1.63332	1.41317	1.41297	1.63093	1.55066	1.37725	1.63287	1.40957	1.60853	1.6311	1.59639	1.64989	1.42536	1.51359	1.59687	1.52492	1.49755	1.39912
N_147	1.35788	1.42569	1.32262	1.40613	1.37059	1.37756	1.4772	1.39438	1.35553	1.36179	1.49624	1.46927	1.40708	1.35027	1.46271	1.45115	1.42378	1.30752	1.41461	1.45355	1.40979	1.38385	1.36627	1.42901	1.38603	1.41614	1.4112	1.36607	1.37403	1.41155	1.47711	1.42637	1.34204	1.36597	1.38626	1.4484	1.36638	1.41634	1.51087	1.40866	1.41695	1.39579	1.43568	1.45507	1.39706	1.43931	1.40732	1.42708	1.51276
N_389	1.42899	1.66124	1.41138	1.53565	1.38118	1.35025	1.44815	1.65788	1.37925	1.39479	1.40828	1.46664	1.5153	1.42124	1.38992	1.42456	1.6866	1.32293	1.54733	1.61489	1.56182	1.33954	1.36214	1.57483	1.55533	1.53979	1.53273	1.35359	1.35602	1.66035	1.43004	1.64704	1.37003	1.37779	1.58865	1.56676	1.34645	1.60417	1.40073	1.62958	1.65265	1.64363	1.66596	1.41441	1.54485	1.61926	1.55651	1.53485	1.37403
N_146	1.44318	1.62749	1.42413	1.53526	1.41988	1.3451	1.46727	1.58304	1.41729	1.43359	1.41219	1.46253	1.50588	1.4199	1.41155	1.43123	1.6055	1.3116	1.47107	1.60536	1.55614	1.357	1.3638	1.56335	1.52693	1.52823	1.52247	1.38631	1.3905	1.61727	1.43261	1.59998	1.37156	1.38814	1.57704	1.55663	1.35227	1.58085	1.40316	1.55617	1.64002	1.57645	1.59195	1.41226	1.47046	1.58574	1.47953	1.47636	1.3829
N_388	1.30815	1.36265	1.33444	1.35341	1.36161	1.30598	1.30865	1.33806	1.41562	1.36391	1.3054	1.34065	1.36029	1.33353	1.3109	1.27384	1.36265	1.28509	1.39925	1.38843	1.34367	1.31547	1.34435	1.3643	1.30913	1.33943	1.33884	1.35387	1.36482	1.3538	1.33333	1.34632	1.3843	1.2752	1.32369	1.33614	1.29003	1.34768	1.28759	1.34258	1.33189	1.32231	1.36832	1.29791	1.39606	1.36895	1.38784	1.37898	1.36135
N_267	1.50854	1.37295	1.49956	1.51163	1.67935	1.35226	1.3187	1.36651	1.66976	1.656	1.29987	1.41662	1.49688	1.56943	1.33612	1.34506	1.3446	1.29738	1.47391	1.34051	1.50262	1.36359	1.4407	1.38492	1.35803	1.36792	1.36556	1.64806	1.65104	1.33435	1.3449	1.34071	1.58674	1.3352	1.40973	1.28853	1.35512	1.45444	1.33311	1.41449	1.32992	1.38076	1.39274	1.34095	1.45578	1.37911	1.46155	1.43116	1.37079
N_145	1.62224	1.47056	1.57499	1.49729	1.50682	1.34992	1.41895	1.46977	1.49392	1.53431	1.33767	1.41761	1.56504	1.52788	1.37521	1.39882	1.46036	1.31066	1.49259	1.4864	1.50852	1.35688	1.43849	1.39819	1.38567	1.39991	1.39767	1.47618	1.47424	1.45966	1.38169	1.46871	1.53164	1.38936	1.47071	1.40041	1.3488	1.48169	1.38801	1.46889	1.44049	1.47612	1.47568	1.42672	1.50326	1.4913	1.50094	1.42602	1.36184
N_266	1.52106	1.39839	1.54953	1.52665	1.68976	1.3438	1.33897	1.39908	1.65123	1.66777	1.28151	1.44173	1.52188	1.61056	1.35803	1.33919	1.37485	1.30408	1.50741	1.37538	1.49269	1.359	1.46366	1.37537	1.34992	1.3585	1.35521	1.6618	1.66526	1.36344	1.34018	1.36685	1.63103	1.33151	1.39908	1.32305	1.34043	1.44592	1.33564	1.43195	1.35715	1.40602	1.42855	1.35968	1.48893	1.4119	1.49765	1.43519	1.40325
N_387	1.43165	1.60577	1.46663	1.49316	1.38129	1.34204	1.41647	1.5941	1.38294	1.39414	1.3875	1.43582	1.48083	1.42684	1.35803	1.41084	1.61574	1.33135	1.49106	1.59403	1.57009	1.33946	1.38579	1.531	1.5187	1.50259	1.49706	1.34502	1.34709	1.60997	1.43346	1.5928	1.41143	1.37718	1.56457	1.51706	1.34246	1.63521	1.37319	1.55276	1.58599	1.56422	1.60933	1.3785	1.5145	1.58292	1.50165	1.50882	1.34902
N_144	1.57361	1.41812	1.58206	1.54022	1.63205	1.31595	1.35124	1.4299	1.63241	1.65553	1.29618	1.44365	1.53782	1.61612	1.35666	1.34774	1.40267	1.29655	1.48783	1.42345	1.53848	1.32956	1.46061	1.35947	1.38424	1.37124	1.3681	1.62703	1.62286	1.39521	1.34232	1.39232	1.58962	1.33209	1.43411	1.34197	1.3179	1.46582	1.32784	1.44272	1.38252	1.44989	1.43927	1.37208	1.48123	1.43881	1.49133	1.41231	1.38236
N_265	1.51343	1.49252	1.51171	1.54154	1.57514	1.4062	1.484	1.45272	1.53678	1.5707	1.42362	1.52028	1.52959	1.53505	1.47347	1.48806	1.49399	1.32541	1.45272	1.50062	1.51671	1.41386	1.44486	1.46779	1.47849	1.47194	1.47106	1.52621	1.52566	1.48286	1.48254	1.50207	1.52304	1.43647	1.51976	1.48223	1.38986	1.55425	1.48455	1.54794	1.49126	1.47827	1.51062	1.48504	1.4431	1.50076	1.45774	1.43874	1.42377
N_386	1.31105	1.42465	1.26142	1.37844	1.28316	1.39463	1.53138	1.3804	1.26226	1.29061	1.83015	1.61799	1.35804	1.29262	1.58172	1.56119	1.40734	1.29288	1.3271	1.45523	1.41138	1.40459	1.30286	1.42857	1.43029	1.45699	1.45911	1.25147	1.25556	1.40169	1.79161	1.39193	1.2405	1.43409	1.42052	1.49483	1.39342	1.39825	1.57609	1.39798	1.42334	1.38499	1.40883	1.51688	1.32342	1.41252	1.33463	1.38899	1.50683
N_14	1.44706	1.63782	1.43379	1.53491	1.41318	1.35944	1.4453	1.6749	1.42115	1.43752	1.39752	1.45591	1.50494	1.46083	1.39638	1.42169	1.68066	1.33103	1.6749	1.57666	1.54581	1.36018	1.3925	1.55441	1.51894	1.51811	1.51329	1.40125	1.40355	1.61703	1.41677	1.61609	1.42225	1.39301	1.58375	1.5119	1.35478	1.58451	1.40119	1.61087	1.60565	1.6342	1.67158	1.41261	1.67065	1.6362	1.68349	1.61821	1.3776
N_15	1.36741	1.53098	1.32894	1.44458	1.32047	1.34956	1.49988	1.5047	1.30477	1.34403	1.55097	1.5117	1.42614	1.34851	1.47236	1.4713	1.52882	1.29922	1.41355	1.53701	1.47713	1.35888	1.32498	1.48653	1.46718	1.48824	1.48412	1.29267	1.29487	1.51658	1.55712	1.52011	1.29864	1.39179	1.49694	1.56397	1.35573	1.4831	1.46871	1.49053	1.57281	1.49365	1.51931	1.45766	1.41293	1.52199	1.42272	1.42402	1.44677
N_16	1.49282	1.54646	1.51572	1.55789	1.46179	1.33574	1.41483	1.5404	1.47547	1.51264	1.39617	1.46143	1.50815	1.48694	1.38872	1.39531	1.52557	1.30462	1.50815	1.51689	1.55902	1.34577	1.43421	1.48823	1.46291	1.46818	1.46573	1.45744	1.45445	1.52741	1.42612	1.51919	1.5122	1.37487	1.51686	1.48327	1.33524	1.51576	1.3866	1.53961	1.53405	1.53476	1.53339	1.4206	1.52543	1.55573	1.51588	1.46131	1.39931
N_17	1.39149	1.51969	1.35116	1.46532	1.36626	1.40625	1.52445	1.48002	1.37406	1.39525	1.53853	1.51546	1.44537	1.39045	1.49511	1.56023	1.51986	1.32021	1.42381	1.52598	1.49348	1.41647	1.35816	1.54703	1.54449	1.56217	1.55946	1.34465	1.34178	1.50961	1.53168	1.50088	1.35027	1.42995	1.51385	1.48297	1.40158	1.53642	1.4972	1.49717	1.53503	1.4739	1.52477	1.48816	1.42135	1.51856	1.43159	1.47177	1.45834
N_10	1.43323	1.6869	1.41343	1.56141	1.39131	1.37748	1.47605	1.66821	1.39742	1.41265	1.43566	1.48043	1.51589	1.42305	1.4098	1.45553	1.69748	1.34008	1.53682	1.63906	1.60979	1.37974	1.38543	1.60233	1.57086	1.57815	1.56967	1.368	1.37192	1.69377	1.45191	1.67046	1.38424	1.40701	1.63868	1.57969	1.37594	1.62286	1.41749	1.61757	1.68001	1.62477	1.67195	1.43192	1.53252	1.67086	1.54159	1.5698	1.40164
N_11	1.4331	1.62871	1.40243	1.52113	1.39988	1.36481	1.44097	1.63448	1.38338	1.40856	1.40678	1.44982	1.52285	1.42699	1.38907	1.43552	1.6784	1.31345	1.50659	1.61919	1.54458	1.37522	1.37635	1.54411	1.5345	1.54381	1.53568	1.3645	1.36399	1.63978	1.42227	1.62223	1.37777	1.40983	1.64213	1.52334	1.37276	1.61838	1.39934	1.59475	1.61556	1.61258	1.6209	1.41474	1.50379	1.61646	1.51531	1.52143	1.36415
N_12	1.46828	1.41563	1.43098	1.45099	1.45534	1.37475	1.48056	1.40369	1.42383	1.47817	1.44895	1.48965	1.46064	1.47135	1.515	1.46074	1.40428	1.30125	1.40958	1.42992	1.43559	1.37962	1.39875	1.36891	1.38452	1.38275	1.38322	1.45152	1.45064	1.39369	1.44692	1.37746	1.44429	1.40058	1.41558	1.44534	1.38122	1.42237	1.5471	1.44069	1.38813	1.39687	1.42271	1.49147	1.40727	1.40852	1.41887	1.36993	1.46787
N_13	1.39995	1.58716	1.36418	1.5083	1.3834	1.42031	1.48717	1.51253	1.38694	1.41108	1.45391	1.47268	1.47257	1.41239	1.42019	1.49905	1.57378	1.31425	1.42291	1.55997	1.5456	1.42277	1.36711	1.61085	1.61445	1.65796	1.65677	1.36006	1.36321	1.56739	1.45404	1.56231	1.36392	1.44704	1.5992	1.53029	1.42517	1.57478	1.44761	1.5807	1.60175	1.53109	1.56699	1.4481	1.41921	1.54221	1.4319	1.49586	1.3772
N_18	1.40112	1.43002	1.38031	1.42833	1.40053	1.41214	1.46346	1.41441	1.38348	1.41202	1.48522	1.47677	1.42671	1.40509	1.50329	1.48606	1.42528	1.2963	1.40162	1.43206	1.44965	1.43148	1.3929	1.43644	1.42874	1.43424	1.43495	1.38757	1.39004	1.41775	1.5	1.41393	1.36818	1.43317	1.43555	1.46539	1.43848	1.43112	1.52576	1.42509	1.41989	1.39888	1.43992	1.51989	1.39304	1.4211	1.40294	1.41919	1.473
N_19	1.39535	1.59832	1.36909	1.50815	1.37946	1.42804	1.47244	1.56774	1.39008	1.40296	1.47074	1.49096	1.47634	1.40258	1.42146	1.49004	1.62312	1.33897	1.46057	1.59016	1.5703	1.42523	1.38309	1.60867	1.63479	1.64659	1.64125	1.35594	1.35974	1.60536	1.50268	1.60301	1.35502	1.45208	1.59121	1.54457	1.42857	1.60347	1.44529	1.56657	1.61956	1.56302	1.60388	1.43027	1.45715	1.57482	1.47138	1.52701	1.3994
N_30	1.388	1.60102	1.35564	1.49587	1.35871	1.39473	1.47732	1.54223	1.3702	1.38589	1.48408	1.49669	1.46671	1.39391	1.41355	1.50159	1.59798	1.31066	1.44331	1.57289	1.55091	1.40422	1.36427	1.62063	1.63632	1.67325	1.66702	1.34561	1.3431	1.57845	1.49422	1.56845	1.34486	1.43198	1.57481	1.52835	1.40488	1.57662	1.46476	1.54794	1.60812	1.52964	1.57982	1.43707	1.44276	1.56281	1.4553	1.51282	1.39725
N_31	1.42114	1.56267	1.47042	1.49368	1.41461	1.36889	1.45829	1.54703	1.43668	1.42913	1.44285	1.45675	1.50289	1.43983	1.39937	1.42601	1.55281	1.37098	1.4824	1.57642	1.54824	1.37277	1.42302	1.53389	1.536	1.53547	1.52864	1.36259	1.3794	1.57173	1.53803	1.59065	1.42459	1.41078	1.58171	1.51519	1.38212	1.5998	1.48206	1.54679	1.56737	1.5134	1.55519	1.41356	1.48238	1.5402	1.47399	1.51445	1.40357
N_36	1.33792	1.35166	1.32724	1.36231	1.3471	1.64392	1.40128	1.32749	1.36692	1.35422	1.37777	1.37995	1.37066	1.34384	1.39466	1.45297	1.34031	1.33323	1.33972	1.39313	1.3535	1.6472	1.4523	1.38329	1.34137	1.35608	1.35608	1.35259	1.36019	1.34231	1.40693	1.32973	1.33031	1.61466	1.38348	1.36769	1.64199	1.37447	1.43379	1.37529	1.334	1.3122	1.37697	1.40901	1.32702	1.3389	1.33737	1.35325	1.38659
N_37	1.46706	1.63248	1.44573	1.53703	1.39259	1.35309	1.43927	1.62973	1.40919	1.41799	1.39096	1.45863	1.50612	1.43108	1.39108	1.42664	1.64032	1.31991	1.54611	1.62009	1.57304	1.35759	1.37909	1.55135	1.53176	1.53211	1.52446	1.36384	1.36733	1.62327	1.44544	1.63432	1.39167	1.39362	1.5881	1.53909	1.35669	1.62451	1.39888	1.5844	1.62201	1.59457	1.64683	1.41096	1.54244	1.61233	1.55458	1.54517	1.37149
N_38	1.42235	1.57396	1.43098	1.46179	1.37224	1.34345	1.38918	1.56375	1.39066	1.38868	1.38262	1.41076	1.45036	1.42284	1.33757	1.39882	1.58763	1.31755	1.46671	1.56344	1.54313	1.34275	1.36709	1.52523	1.504	1.49729	1.49271	1.32608	1.33298	1.57657	1.41121	1.55669	1.4112	1.37498	1.56504	1.48919	1.34294	1.63211	1.37418	1.51688	1.55644	1.5407	1.57332	1.34898	1.48621	1.54964	1.47565	1.48753	1.33478
N_39	1.56424	1.38604	1.59607	1.46179	1.57094	1.32592	1.29584	1.38803	1.56881	1.58721	1.26088	1.39291	1.50635	1.56187	1.30605	1.31597	1.36121	1.2848	1.4913	1.37613	1.48008	1.35276	1.4713	1.37713	1.3411	1.35486	1.35239	1.57099	1.5694	1.35309	1.31108	1.35486	1.61668	1.30946	1.38732	1.29558	1.32739	1.45127	1.31456	1.41113	1.32913	1.4059	1.41705	1.32122	1.48952	1.39132	1.48189	1.47601	1.34008
N_33	1.47471	1.39649	1.51106	1.49033	1.62165	1.32781	1.30966	1.3945	1.63424	1.62337	1.29665	1.43546	1.48295	1.56175	1.34451	1.31184	1.37826	1.2942	1.48836	1.37236	1.48665	1.33486	1.4326	1.38643	1.37368	1.37415	1.37321	1.62016	1.62021	1.3725	1.35173	1.37062	1.55916	1.29875	1.38132	1.31856	1.32452	1.42789	1.31555	1.39901	1.36139	1.41049	1.43068	1.35203	1.47248	1.40343	1.48153	1.43743	1.38901
N_34	1.48435	1.3966	1.51967	1.49009	1.63188	1.3338	1.31404	1.3925	1.64293	1.63352	1.3013	1.44232	1.48683	1.56716	1.3458	1.31385	1.37332	1.30078	1.49059	1.38595	1.4841	1.34264	1.44096	1.3836	1.37191	1.37285	1.37074	1.62875	1.62679	1.37274	1.35815	1.37274	1.56669	1.3035	1.37685	1.31693	1.32799	1.42423	1.32016	1.39866	1.35962	1.40849	1.4318	1.35345	1.47023	1.39979	1.48142	1.43943	1.39395
N_35	1.50753	1.40681	1.48051	1.47665	1.55929	1.36627	1.41198	1.39391	1.54121	1.56184	1.39502	1.46631	1.49306	1.5474	1.43578	1.42121	1.38238	1.29342	1.47836	1.41579	1.47539	1.39162	1.47812	1.3836	1.37179	1.38367	1.38179	1.55817	1.55799	1.37003	1.41592	1.3832	1.54564	1.36792	1.41073	1.37852	1.38646	1.42732	1.41634	1.42019	1.36786	1.40002	1.4283	1.45095	1.4604	1.39685	1.46671	1.42061	1.45489
N_199	1.49529	1.47242	1.53567	1.5117	1.53501	1.41857	1.44434	1.44549	1.52824	1.54339	1.44465	1.50901	1.52624	1.55092	1.47824	1.48135	1.441	1.33777	1.49753	1.49255	1.50475	1.4441	1.50695	1.443	1.46299	1.45491	1.45716	1.5231	1.5249	1.43876	1.50896	1.44639	1.54419	1.45219	1.48766	1.4311	1.42773	1.49955	1.51495	1.47779	1.46095	1.45716	1.49175	1.47869	1.48338	1.44684	1.48901	1.45626	1.46299
N_190	1.37512	1.46804	1.33794	1.42252	1.33344	1.42712	1.62048	1.42889	1.30435	1.35157	1.58384	1.52157	1.43082	1.33961	1.5629	1.57857	1.48263	1.33226	1.3795	1.53086	1.42621	1.42438	1.34685	1.44907	1.47249	1.4741	1.47217	1.30652	1.3047	1.46718	1.56168	1.45849	1.29488	1.47339	1.47539	1.5854	1.43147	1.46796	1.61099	1.47257	1.4769	1.44192	1.47935	1.56338	1.37638	1.46525	1.38867	1.39801	1.5473
N_198	1.37122	1.43868	1.34773	1.43449	1.37028	1.40336	1.53114	1.3956	1.34877	1.39051	1.64679	1.55905	1.40313	1.37443	1.52053	1.53607	1.42148	1.29953	1.37819	1.45695	1.43608	1.39885	1.34925	1.43671	1.44371	1.4543	1.45242	1.34976	1.35255	1.41078	1.62388	1.40725	1.3382	1.44409	1.43818	1.47131	1.40804	1.44592	1.53854	1.40729	1.42112	1.41748	1.42848	1.52053	1.37438	1.43171	1.38643	1.41066	1.50494
N_197	1.49306	1.45227	1.50153	1.4647	1.53468	1.41214	1.43536	1.45318	1.54702	1.53629	1.39883	1.45223	1.50983	1.52023	1.4474	1.44271	1.42023	1.39058	1.49769	1.50245	1.51757	1.42832	1.48439	1.43237	1.41908	1.42832	1.41618	1.53584	1.52254	1.4422	1.47688	1.4237	1.55145	1.43009	1.43815	1.44845	1.43292	1.48485	1.48068	1.44971	1.41156	1.43699	1.42634	1.47688	1.48548	1.43064	1.48613	1.43584	1.48035
N_196	1.40565	1.60541	1.34844	1.52382	1.366	1.39896	1.54832	1.54552	1.3399	1.3845	1.49457	1.49267	1.47906	1.39885	1.46013	1.51479	1.59045	1.30564	1.45154	1.58233	1.51254	1.4048	1.3698	1.53558	1.54281	1.54352	1.53893	1.34808	1.34898	1.58163	1.50193	1.57081	1.3298	1.43417	1.58527	1.57186	1.39376	1.5538	1.47793	1.55499	1.61307	1.53482	1.58932	1.48224	1.4469	1.56681	1.45919	1.46083	1.42936
N_195	1.51903	1.45058	1.54219	1.51199	1.59948	1.37918	1.36429	1.45213	1.60563	1.60922	1.3076	1.43433	1.54787	1.5816	1.36332	1.35803	1.44925	1.34835	1.52797	1.43696	1.47847	1.40986	1.49164	1.41407	1.38552	1.39129	1.38754	1.63206	1.63264	1.42589	1.41585	1.44118	1.5816	1.38008	1.4406	1.36661	1.38252	1.48671	1.37875	1.47491	1.39631	1.453	1.46053	1.38379	1.51605	1.45905	1.52624	1.49106	1.3812
N_20	1.41473	1.6563	1.40181	1.53399	1.38587	1.37586	1.47824	1.65471	1.41371	1.40612	1.42422	1.46423	1.51449	1.42365	1.40758	1.45203	1.69245	1.33123	1.52497	1.64129	1.59386	1.39219	1.39667	1.61696	1.58855	1.59013	1.5808	1.36271	1.36625	1.67738	1.43725	1.66404	1.38218	1.40894	1.63318	1.59763	1.38243	1.62737	1.4166	1.62236	1.70454	1.62644	1.66717	1.42623	1.51316	1.64968	1.52971	1.56702	1.40003
N_194	1.50673	1.51074	1.50512	1.53699	1.55944	1.40093	1.46344	1.4634	1.53783	1.56842	1.37814	1.47856	1.5366	1.53618	1.42427	1.42	1.49138	1.34208	1.49095	1.50914	1.52567	1.41297	1.4512	1.46866	1.45267	1.46235	1.45814	1.53208	1.53597	1.48906	1.45303	1.48002	1.53639	1.42228	1.50379	1.43506	1.40682	1.51365	1.43189	1.51178	1.48136	1.47097	1.51763	1.46529	1.48453	1.50673	1.49053	1.4533	1.41123
N_193	1.52374	1.40183	1.51109	1.51282	1.59872	1.37977	1.37826	1.40264	1.62365	1.62428	1.32544	1.44957	1.52742	1.57915	1.37008	1.37976	1.40593	1.342	1.49777	1.39712	1.4588	1.41094	1.48421	1.38178	1.36388	1.36853	1.36795	1.6405	1.65569	1.36272	1.39527	1.37376	1.57063	1.38881	1.42918	1.34001	1.3989	1.4578	1.36905	1.44158	1.35414	1.40167	1.4186	1.40399	1.48172	1.43402	1.48731	1.45941	1.42104
N_192	1.42593	1.66068	1.38625	1.5539	1.4008	1.36321	1.47264	1.66344	1.39687	1.41794	1.412	1.46208	1.50389	1.41191	1.39717	1.43661	1.66757	1.31151	1.50212	1.61355	1.60613	1.36194	1.36993	1.57377	1.55967	1.54151	1.53314	1.35794	1.36757	1.66498	1.42796	1.65047	1.36899	1.39651	1.61156	1.58412	1.36003	1.60282	1.39438	1.60113	1.67308	1.61061	1.64252	1.41356	1.50202	1.63113	1.51238	1.52264	1.38519
N_191	1.44583	1.57206	1.4683	1.54038	1.46997	1.42999	1.46056	1.5196	1.46986	1.49168	1.41139	1.48049	1.51805	1.48258	1.40635	1.47431	1.54356	1.40088	1.51805	1.5417	1.55494	1.42318	1.43559	1.55414	1.55943	1.56378	1.556	1.46499	1.458	1.55414	1.50358	1.54854	1.46733	1.43423	1.55352	1.49825	1.42631	1.58444	1.44044	1.55338	1.55635	1.5308	1.5624	1.44151	1.50826	1.55134	1.51462	1.5168	1.42048
N_25	1.41088	1.68175	1.39508	1.54614	1.39604	1.3657	1.47943	1.63971	1.41012	1.42282	1.42572	1.47977	1.52943	1.42738	1.40619	1.44227	1.66726	1.32826	1.55744	1.63204	1.5735	1.36939	1.36864	1.56492	1.5592	1.55085	1.54484	1.37705	1.37994	1.68338	1.45416	1.66937	1.39042	1.39642	1.61888	1.57265	1.36161	1.5982	1.4029	1.59906	1.65744	1.60817	1.66058	1.4162	1.55159	1.64654	1.56944	1.54602	1.39765
N_26	1.57361	1.41532	1.5906	1.49519	1.64693	1.33653	1.33769	1.41456	1.62769	1.64323	1.27428	1.42675	1.53689	1.61172	1.35796	1.34551	1.39088	1.30928	1.52386	1.39043	1.48022	1.35894	1.4804	1.38252	1.34695	1.3556	1.35394	1.63856	1.63316	1.38484	1.34136	1.37324	1.76992	1.33538	1.41184	1.32285	1.33843	1.4598	1.33533	1.45393	1.35044	1.42333	1.44102	1.37561	1.50846	1.41255	1.5132	1.43825	1.38264
N_28	1.52795	1.42126	1.59767	1.47597	1.58242	1.33832	1.34003	1.40135	1.56122	1.58462	1.27286	1.42324	1.53067	1.56746	1.35222	1.34219	1.39901	1.30533	1.51729	1.40894	1.49573	1.36578	1.48648	1.4079	1.37081	1.37328	1.37146	1.57252	1.56927	1.38718	1.34839	1.402	1.66597	1.33517	1.41916	1.34596	1.33818	1.46173	1.32619	1.46003	1.37903	1.42423	1.45134	1.353	1.5231	1.42215	1.50182	1.45061	1.36891
N_21	1.43898	1.55725	1.40925	1.48303	1.39325	1.40375	1.46747	1.53319	1.38431	1.40878	1.46033	1.46832	1.46847	1.41407	1.39424	1.46653	1.55605	1.34118	1.45993	1.57599	1.54667	1.41693	1.38171	1.5648	1.56265	1.57422	1.56803	1.35734	1.35596	1.56995	1.47992	1.5526	1.37125	1.41839	1.54985	1.50973	1.40358	1.56543	1.42483	1.52582	1.58456	1.52355	1.56852	1.42468	1.45598	1.52368	1.46723	1.49835	1.38273
N_22	1.48405	1.49187	1.47647	1.52091	1.47908	1.38947	1.48506	1.46711	1.48942	1.51207	1.43602	1.52239	1.48963	1.50314	1.46557	1.48137	1.48358	1.30224	1.4376	1.48654	1.50405	1.39784	1.4306	1.45993	1.48252	1.48678	1.48453	1.47748	1.48074	1.46426	1.45591	1.46948	1.47031	1.41632	1.51333	1.47882	1.39058	1.49008	1.45497	1.5275	1.49383	1.4664	1.50964	1.49401	1.43701	1.48145	1.44743	1.4293	1.4322
N_23	1.46016	1.61739	1.43763	1.54949	1.45169	1.36851	1.4675	1.59383	1.46004	1.49588	1.4183	1.4854	1.50888	1.47417	1.40334	1.42997	1.62525	1.33323	1.519	1.5861	1.57386	1.38092	1.41075	1.54248	1.52665	1.54606	1.54042	1.43646	1.44476	1.60842	1.43193	1.58607	1.44123	1.40022	1.57677	1.50564	1.36268	1.57887	1.39987	1.57696	1.61423	1.59383	1.62856	1.42346	1.51516	1.60136	1.527	1.50877	1.40386
N_189	1.34551	1.40314	1.27148	1.3982	1.29285	1.42006	1.59752	1.38122	1.28038	1.30929	1.52214	1.44104	1.38997	1.30566	1.55347	1.51858	1.3857	1.29796	1.3381	1.5018	1.33196	1.4153	1.35539	1.37375	1.39445	1.37481	1.37417	1.29285	1.29306	1.38399	1.52162	1.38591	1.26425	1.44074	1.4111	1.52662	1.42798	1.38995	1.60303	1.41439	1.39586	1.3714	1.38708	1.54301	1.32747	1.38292	1.34088	1.33618	1.57173
N_24	1.38953	1.64233	1.36266	1.52618	1.34812	1.3418	1.45664	1.58645	1.36016	1.37803	1.3999	1.4604	1.49424	1.3678	1.37556	1.42864	1.63091	1.29953	1.45378	1.6148	1.57773	1.35441	1.35086	1.59358	1.5741	1.55399	1.54434	1.31267	1.32016	1.68113	1.43774	1.69619	1.32357	1.38814	1.61044	1.59089	1.33983	1.58113	1.38043	1.55582	1.6658	1.58198	1.62533	1.39896	1.4501	1.59386	1.46307	1.49741	1.3716
N_188	1.44647	1.44717	1.43871	1.47005	1.44647	1.38544	1.5163	1.44154	1.41536	1.4634	1.51854	1.50922	1.4606	1.44825	1.53058	1.52092	1.43731	1.3221	1.42414	1.44222	1.44775	1.38926	1.40438	1.42172	1.42884	1.43108	1.42837	1.42101	1.41414	1.42708	1.53744	1.42355	1.42296	1.42674	1.44719	1.49463	1.37845	1.44676	1.50988	1.45606	1.4452	1.42755	1.46868	1.5367	1.4192	1.43637	1.43272	1.40826	1.45489
N_29	1.427	1.66559	1.42112	1.5257	1.39308	1.35991	1.45349	1.59556	1.39323	1.42624	1.39911	1.47056	1.49657	1.43586	1.39617	1.42242	1.63371	1.32314	1.49161	1.64517	1.56305	1.3571	1.37515	1.55452	1.53544	1.54678	1.54453	1.37791	1.38046	1.64163	1.4263	1.6219	1.40834	1.38373	1.60855	1.53284	1.36388	1.59185	1.38852	1.59213	1.62301	1.58587	1.6274	1.41578	1.49007	1.60985	1.50248	1.49587	1.3707
[truncated: 334 more columns]
