# Supplementary material for: Linkage disequilibrium and population structure in a core collection of Brassica napus (L.)
Source: PLoS One. 2022 Mar 1;17(3):e0250310. doi: 10.1371/journal.pone.0250310 (PMC8887726; doi:10.1371/journal.pone.0250310)
Supplement: S6 Table — (XLSX) [file pone.0250310.s006.xlsx]

## Sheet: Sheet1
S6 Table: Mean LD values according to distance
AC_Genome														A_Genome														C_Genome
	Overall LD		P1		P2		P3		P4		P5				Overall LD		P1		P2		P3		P4		P5				Overall LD		P1		P2		P3		P4		P5
Distance (kb)	r2	SD	r2	SD	r2	SD	r2	SD	r2	SD	r2	SD		Distance (kb)	r2	SD	r2	SD	r2	SD	r2	SD	r2	SD	r2	SD		Distance (kb)	r2	SD	r2	SD	r2	SD	r2	SD	r2	SD	r2	SD
0-2	0.322627	0.330827	0.303256	0.33529	0.300379	0.313249	0.306999	0.321915	0.340848	0.371191	0.335352	0.353336		0-2	0.218144	0.259637	0.207669	0.267979	0.22006	0.257155	0.221872	0.294775	0.264839	0.349979	0.22696	0.304662		0-2	0.42711	0.361046	0.379547	0.357064	0.412255	0.355886	0.401391	0.34527	0.418547	0.379926	0.452904	0.366692
2-4	0.232622	0.302183	0.223297	0.29851	0.19891	0.282563	0.225941	0.304812	0.288898	0.355374	0.265513	0.335611		2-4	0.180221	0.234674	0.175351	0.247524	0.176933	0.23287	0.169783	0.231356	0.251847	0.320381	0.204491	0.291721		2-4	0.295304	0.357821	0.278052	0.343393	0.250595	0.336303	0.283999	0.351843	0.324467	0.384795	0.351396	0.37438
4-7	0.219103	0.301756	0.223684	0.306912	0.201869	0.281372	0.201535	0.298515	0.2762	0.361977	0.240451	0.318703		4-7	0.173761	0.251831	0.159441	0.260016	0.156551	0.224175	0.185153	0.273815	0.221744	0.32273	0.164218	0.230285		4-7	0.269057	0.342234	0.27105	0.341884	0.259004	0.332532	0.24657	0.330599	0.322956	0.388095	0.347058	0.388278
7-10	0.195716	0.269244	0.200506	0.277096	0.184226	0.262588	0.18091	0.267287	0.201663	0.292586	0.21007	0.303457		7-10	0.160882	0.228098	0.147941	0.232845	0.145428	0.208609	0.169566	0.247152	0.223063	0.307598	0.172464	0.263018		7-10	0.243947	0.311889	0.236583	0.307543	0.247078	0.316757	0.226529	0.304835	0.174061	0.271722	0.26415	0.347858
10-20	0.179841	0.270668	0.17954	0.273927	0.167749	0.261709	0.168832	0.260433	0.233946	0.317563	0.213329	0.289344		10-20	0.133137	0.203295	0.130128	0.20733	0.123732	0.191956	0.137403	0.217328	0.200878	0.280214	0.162517	0.227039		10-20	0.238427	0.327538	0.227489	0.319938	0.235608	0.32706	0.215635	0.306788	0.269257	0.350326	0.290058	0.350459
20-50	0.144713	0.242136	0.152645	0.25499	0.13109	0.229174	0.136403	0.240403	0.178275	0.27548	0.174163	0.260088		20-50	0.10482	0.175813	0.102215	0.189669	0.0991774	0.163076	0.11872	0.204828	0.141777	0.233037	0.12314	0.186264		20-50	0.197201	0.300488	0.200319	0.304839	0.187631	0.295153	0.180671	0.287694	0.22497	0.315851	0.249567	0.326957
50-100	0.111018	0.211215	0.114067	0.221531	0.105425	0.200929	0.102204	0.2091	0.152299	0.268747	0.143766	0.236496		50-100	0.0840456	0.153245	0.0782904	0.16532	0.0907348	0.155471	0.085882	0.166333	0.123986	0.227568	0.108811	0.178714		50-100	0.146446	0.264903	0.148039	0.269612	0.142674	0.260324	0.133667	0.252341	0.185632	0.307107	0.198704	0.297914
100-150	0.0956365	0.200775	0.098308	0.20942	0.092456	0.188558	0.0874184	0.198176	0.148123	0.267953	0.130525	0.225263		100-150	0.0703473	0.141556	0.0660795	0.148721	0.0771223	0.14218	0.0708738	0.146883	0.121828	0.227362	0.0964857	0.161813		100-150	0.127833	0.253554	0.130592	0.258271	0.123999	0.245116	0.114666	0.243547	0.178614	0.305729	0.182222	0.289242
150-250	0.0719535	0.168765	0.0752983	0.178265	0.0739746	0.164924	0.064628	0.167199	0.108902	0.22131	0.115556	0.209883		150-250	0.0506277	0.108474	0.0460423	0.117989	0.0621629	0.115076	0.0542716	0.118481	0.0916383	0.186359	0.0920728	0.160234		150-250	0.098843	0.219701	0.0992177	0.225297	0.101352	0.220476	0.0879376	0.210707	0.128503	0.253903	0.152332	0.265777
250-500	0.0545519	0.136523	0.0552759	0.144476	0.0595484	0.139178	0.0475237	0.135757	0.0885279	0.189881	0.0965641	0.184397		250-500	0.0429806	0.0946888	0.0375092	0.101954	0.0549567	0.103507	0.0437324	0.105432	0.0753632	0.161163	0.0774749	0.13911		250-500	0.0704459	0.177454	0.0711655	0.182897	0.0782905	0.188316	0.0611305	0.169632	0.105127	0.219734	0.129334	0.239713
500-1000	0.0438153	0.116656	0.0431848	0.122593	0.0489107	0.120625	0.0366714	0.113447	0.0689848	0.161287	0.0845501	0.167305		500-1000	0.0333691	0.074962	0.0279851	0.0796691	0.0440384	0.0810077	0.0321657	0.080353	0.0592502	0.137144	0.0666456	0.12331		500-1000	0.0582799	0.155922	0.0583126	0.16044	0.0673115	0.169153	0.0489468	0.146814	0.0816493	0.187371	0.116092	0.221268
1000-5000	0.0314768	0.0847799	0.0298733	0.0913515	0.0370509	0.0904561	0.0239541	0.0780357	0.0519231	0.127601	0.0724641	0.145098		1000-5000	0.0249402	0.0528997	0.018606	0.0525969	0.0340651	0.0619122	0.0240185	0.0584756	0.0434556	0.103206	0.060644	0.111382		1000-5000	0.0401254	0.113419	0.0391262	0.120435	0.0474068	0.124543	0.0311707	0.101553	0.0625131	0.152061	0.092273	0.186867
5000-10000	0.0247112	0.0640963	0.0224151	0.0692386	0.0306501	0.0672817	0.0178281	0.0601426	0.0388197	0.0971395	0.0648379	0.127772		5000-10000	0.020475	0.0420111	0.014569	0.0409224	0.0290423	0.0514275	0.0188201	0.0448758	0.0331279	0.0773495	0.0574459	0.107001		5000-10000	0.0297497	0.0827579	0.0287217	0.0904056	0.0358087	0.0856429	0.0218594	0.0765865	0.0452394	0.115123	0.0762698	0.153792
10000-50000	0.0210616	0.0555057	0.018164	0.0569659	0.028458	0.0648127	0.0143879	0.0499801	0.031574	0.0776727	0.0651934	0.131912		10000-50000	0.0178807	0.0363024	0.0122491	0.0346448	0.0269389	0.0481385	0.0173091	0.0416448	0.0270892	0.0613201	0.0570471	0.106403		10000-50000	0.0233064	0.0656724	0.0205952	0.0671469	0.0309559	0.0763941	0.0159967	0.0582372	0.0346361	0.0869586	0.0725508	0.150921
50000-90000	0.0228368	0.0605214	0.0180044	0.054891	0.0287349	0.0565464	0.0171551	0.0653193	0.0338497	0.089337	0.0727263	0.162778		50000-90000	NA	NA	NA	NA	NA	NA	NA	NA	NA	NA	NA	NA		50000-90000	0.0228368	0.0605214	0.0180044	0.054891	0.0287349	0.0565464	0.0171551	0.0653193	0.0338497	0.089337	0.0727263	0.162778
SD= Standard deviation
