# Supplementary material for: Linkage disequilibrium and population structure in a core collection of Brassica napus (L.)
Source: PLoS One. 2022 Mar 1;17(3):e0250310. doi: 10.1371/journal.pone.0250310 (PMC8887726; doi:10.1371/journal.pone.0250310)
Supplement: S7 Table — (XLSX) [file pone.0250310.s007.xlsx]

## Sheet: Sheet1
S7a Table: Chromosomewise LD decay rate (Kb) within each sub-population
	Chromosomes
Sub-population	A1	A2	A3	A4	A5	A6	A7	A8	A9	A10	C1	C2	C3	C4	C5	C6	C7	C8	C9
P1	12.885	18.28	8.401	17.029	8.326	14.812	11.661	17.509	38.381	16.578	143.26	138.804	41.948	96.64	26.688	49.542	77.982	16.009	15.839
P2	15.522	21.546	20.254	26.203	18.333	21.913	14.551	18.423	42.285	13.157	243.683	258.592	74	340.64	32.18	74.342	46.41	35.408	26.683
P3	24.256	28.618	11.268	21.27	11.539	21.431	19.697	22.384	28.259	15.212	262.634	191.03	46.695	158.914	35.542	74.753	89.479	21.071	20.769
P4	83.397	47.973	71.893	57.971	29.086	41.599	34.873	161.895	82.952	57.431	756.176	101.549	95.422	545.038	59.62	135.599	149.32	79.073	18.33
P5	27.32	24.783	33.642	52.163	29.699	53.289	57.664	46.609	62.142	69.444	205.862	703.083	244.149	696.198	213.494	101.994	1074.33	138.781	52.35
Whole collection	16.417	29.663	14.223	28.12	13.731	20.863	16.589	24.034	50.345	18.065	348.871	244.164	57.619	133.232	39.328	79.326	100.894	25.985	24.549
S7b Table: Sub-populationwise LD decay rate (Kb)
Sub-population	AC_genome	A_genome	C_genome
P1	29.326	14.318	58.554
P2	45.08	20.938	100.056
P3	39.889	27.146	82.02
P4	101.403	57.431	178.797
P5	120.553	43.339	367.404
Whole collection	45.395	21.196	93.324
